# Supplementary material for: A comprehensive atlas of full-length Arabidopsis eccDNA populations identifies their genomic origins and epigenetic regulation
Source: PLoS Biol. 2025 Jul 15;23(7):e3003275. doi: 10.1371/journal.pbio.3003275 (PMC12273906; doi:10.1371/journal.pbio.3003275)
Supplement: S4 Table — EccDNAs from Col-0, heat-stress, control-stress, meristem-enriched, meristem non-enriched, callus tissues and mutants dcl3, rdr6, ros1, and ddm1 have been mapped on Arabidopsis CDS. A BLAST database was generated using the tair9 CDS dataset and mapping was done using BLAST. Various summary statistics are provided such as alignment length, start and end sites, percentage identities, etc. (XLSX) [file pbio.3003275.s023.xlsx]

## Sheet: eccDNA_on_tairCDS
S4 Table: EccDNA mapped on Arabidopsis CDS:
qseqid	sseqid	pident	length	mismatch	gapopen	qstart	qend	sstart	send	evalue	bitscore
cs2_4578:3895-11002	AT1G01010.1	99.49	392	0	2	3830	4220	945	555	0	712
cs2_4578:3895-11002	AT1G01020.1	100	157	0	0	1850	2006	582	738	1.06e-76	291
cs2_4413:54-3213	AT1G01020.1	100	157	0	0	413	569	738	582	4.69e-77	291
cs2_4578:3895-11002	AT1G01020.2	98.63	146	2	0	1458	1603	431	576	2.99e-67	259
cs2_4413:54-3213	AT1G01020.2	96.575	146	2	2	813	955	576	431	1.72e-61	239
cs2_4578:3895-11002	AT1G01020.3	100	207	0	0	474	680	1	207	1.7e-104	383
cs2_4413:54-3213	AT1G01020.3	100	207	0	0	1730	1936	207	1	7.52e-105	383
cs2_4578:3895-11002	AT1G01020.4	100	207	0	0	474	680	1	207	1.7e-104	383
cs2_4413:54-3213	AT1G01020.4	100	207	0	0	1730	1936	207	1	7.52e-105	383
cs2_4578:3895-11002	AT1G01020.5	100	157	0	0	1850	2006	441	597	1.06e-76	291
cs2_4413:54-3213	AT1G01020.5	100	157	0	0	413	569	597	441	4.69e-77	291
cs2_4578:3895-11002	AT1G01020.6	98.63	146	2	0	1458	1603	170	315	2.99e-67	259
cs2_4413:54-3213	AT1G01020.6	96.575	146	2	2	813	955	315	170	1.72e-61	239
cal2_18771:2265-7186	AT1G01040.1	99.671	911	0	3	1829	2739	4073	4980	0	1663
wt2_37068:187-3294	AT1G01040.1	100	933	0	0	499	1431	1	933	0	1724
cal2_18771:2265-7186	AT1G01040.2	99.671	911	0	3	1829	2739	4076	4983	0	1663
wt2_37068:187-3294	AT1G01040.2	100	933	0	0	499	1431	1	933	0	1724
hs3_2217:2-2375	AT1G01050.1	100	123	0	0	304	426	514	392	2.79e-58	228
cal2_18771:2265-7186	AT1G01050.1	100	123	0	0	4369	4491	514	392	5.82e-58	228
hs3_2217:2-2375	AT1G01050.2	100	123	0	0	304	426	514	392	2.79e-58	228
cal2_18771:2265-7186	AT1G01050.2	100	123	0	0	4369	4491	514	392	5.82e-58	228
dcl3_ns1_3331:1-5914	AT1G01070.1	99.522	418	1	1	4229	4645	373	790	0	760
sed3_8557:1-4183	AT1G01070.1	98.575	421	1	4	2099	2517	373	790	0	739
sed3_58446:3282-8401	AT1G01070.1	98.1	421	2	6	3007	3424	373	790	0	728
dcl3_ns1_3331:1-5914	AT1G01070.2	99.522	418	1	1	4229	4645	232	649	0	760
sed3_8557:1-4183	AT1G01070.2	98.575	421	1	4	2099	2517	232	649	0	739
sed3_58446:3282-8401	AT1G01070.2	98.1	421	2	6	3007	3424	232	649	0	728
ros1_ns3_39404:1715-7768	AT1G01090.1	98.361	122	2	0	1	122	122	1	5.58e-54	215
wt1_12017:1-2914	AT1G01090.1	100	149	0	0	1	149	149	1	1.21e-72	276
cs2_377:1-3330	AT1G01100.1	100	215	0	0	1156	1370	286	72	2.83e-109	398
ros1_ns3_39404:1715-7768	AT1G01100.1	100	215	0	0	1390	1604	286	72	5.16e-109	398
wt1_12017:1-2914	AT1G01100.1	99.07	215	1	1	1399	1612	286	72	1.93e-105	385
cs2_377:1-3330	AT1G01100.2	100	215	0	0	1156	1370	286	72	2.83e-109	398
ros1_ns3_39404:1715-7768	AT1G01100.2	100	215	0	0	1390	1604	286	72	5.16e-109	398
wt1_12017:1-2914	AT1G01100.2	99.07	215	1	1	1399	1612	286	72	1.93e-105	385
cs2_377:1-3330	AT1G01100.4	100	215	0	0	1156	1370	286	72	2.83e-109	398
ros1_ns3_39404:1715-7768	AT1G01100.4	100	215	0	0	1390	1604	286	72	5.16e-109	398
wt1_12017:1-2914	AT1G01100.4	99.07	215	1	1	1399	1612	286	72	1.93e-105	385
ros1_ns3_39404:1715-7768	AT1G01110.1	100	796	0	0	4677	5472	300	1095	0	1471
cs2_377:1-3330	AT1G01110.2	99.387	163	1	0	3167	3329	101	263	1.06e-78	296
ros1_ns3_39404:1715-7768	AT1G01110.2	100	796	0	0	4677	5472	789	1584	0	1471
dcl3_ns1_26329:3289-12795	AT1G01120.1	99.456	551	0	2	8956	9506	1	548	0	998
dcl3_ns1_26329:3289-12795	AT1G01130.1	100	257	0	0	4124	4380	1	257	3.65e-132	475
hs1_3801:1959-5793	AT1G01130.1	100	257	0	0	101	357	257	1	1.47e-132	475
dcl3_ns1_26329:3289-12795	AT1G01140.1	100	189	0	0	421	609	1	189	2.31e-94	350
hs1_3801:1959-5793	AT1G01140.1	100	128	0	0	2288	2415	693	566	7.53e-61	237
dcl3_ns1_26329:3289-12795	AT1G01140.2	100	189	0	0	421	609	1	189	2.31e-94	350
hs1_3801:1959-5793	AT1G01140.2	100	134	0	0	2282	2415	699	566	3.48e-64	248
dcl3_ns1_26329:3289-12795	AT1G01140.3	100	189	0	0	421	609	1	189	2.31e-94	350
hs1_3801:1959-5793	AT1G01140.3	100	128	0	0	2288	2415	693	566	7.53e-61	237
cal1_23454:214-6914	AT1G01150.1	98.988	692	1	6	2114	2804	739	53	0	1234
cal1_15935:1-12012	AT1G01150.1	98.551	690	1	8	816	1499	739	53	0	1210
cal1_23454:214-6914	AT1G01150.2	98.988	692	1	6	2114	2804	739	53	0	1234
cal1_15935:1-12012	AT1G01150.2	98.551	690	1	8	816	1499	739	53	0	1210
cal1_23454:214-6914	AT1G01150.3	98.988	692	1	6	2114	2804	739	53	0	1234
cal1_15935:1-12012	AT1G01150.3	98.551	690	1	8	816	1499	739	53	0	1210
cs2_859:737-2390	AT1G01160.1	100	255	0	0	1298	1552	272	526	8.11e-132	472
cal1_23454:214-6914	AT1G01160.1	99.219	256	0	2	4567	4821	272	526	7.19e-128	460
cal1_15935:1-12012	AT1G01160.1	98.828	256	1	2	3256	3510	272	526	6e-126	455
cs2_859:737-2390	AT1G01160.2	100	255	0	0	1298	1552	374	628	8.11e-132	472
cal1_23454:214-6914	AT1G01160.2	99.219	256	0	2	4567	4821	374	628	7.19e-128	460
cal1_15935:1-12012	AT1G01160.2	98.828	256	1	2	3256	3510	374	628	6e-126	455
cal1_23454:214-6914	AT1G01170.1	100	148	0	0	5188	5335	252	105	1.01e-71	274
cal1_15935:1-12012	AT1G01170.1	100	148	0	0	3872	4019	252	105	1.8e-71	274
cal1_23454:214-6914	AT1G01170.2	100	148	0	0	5188	5335	252	105	1.01e-71	274
cal1_15935:1-12012	AT1G01170.2	100	148	0	0	3872	4019	252	105	1.8e-71	274
cal1_15935:1-12012	AT1G01180.1	99.351	925	0	6	5403	6322	1	924	0	1670
rdr6_ns1_23939:1072-6722	AT1G01190.1	99.894	946	1	0	4705	5650	982	37	0	1742
rdr6_ns1_23938:1-5650	AT1G01190.1	99.788	945	2	0	1	945	38	982	0	1735
rdr6_ns1_23939:1072-6722	AT1G01190.2	99.894	946	1	0	4705	5650	997	52	0	1742
rdr6_ns1_23938:1-5650	AT1G01190.2	99.788	945	2	0	1	945	53	997	0	1735
hs1_3962:2356-5544	AT1G01200.1	92	250	17	2	2025	2273	1	248	2.77e-94	348
cs2_2946:995-3853	AT1G01210.1	97.6	125	1	2	272	396	199	321	9.44e-54	213
cs2_2946:995-3853	AT1G01210.2	97.6	125	1	2	272	396	199	321	9.44e-54	213
cs2_2946:995-3853	AT1G01210.3	97.6	125	1	2	272	396	199	321	9.44e-54	213
cs2_2946:995-3853	AT1G01220.1	89.385	358	21	9	1267	1613	551	902	1.85e-120	435
hs2_3242:2792-8059	AT1G01220.1	98.026	304	0	6	3	303	2868	3168	7.1e-147	523
cs2_2946:995-3853	AT1G01220.2	90.476	336	21	6	1283	1613	6	335	6.65e-120	433
hs2_3242:2792-8059	AT1G01220.2	98.026	304	0	6	3	303	2301	2601	7.1e-147	523
cs2_2946:995-3853	AT1G01220.3	89.385	358	21	9	1267	1613	254	605	1.85e-120	435
hs2_3242:2792-8059	AT1G01220.3	98.026	304	0	6	3	303	2571	2871	7.1e-147	523
cs2_2946:995-3853	AT1G01220.4	89.385	358	21	9	1267	1613	230	581	1.85e-120	435
hs2_3242:2792-8059	AT1G01220.4	98.026	304	0	6	3	303	2547	2847	7.1e-147	523
cs2_2946:995-3853	AT1G01220.5	90.476	336	21	6	1283	1613	6	335	6.65e-120	433
hs2_3242:2792-8059	AT1G01220.5	98.026	304	0	6	3	303	2301	2601	7.1e-147	523
cs2_2946:995-3853	AT1G01220.6	90.476	336	21	6	1283	1613	6	335	6.65e-120	433
hs2_3242:2792-8059	AT1G01220.6	98.026	304	0	6	3	303	2301	2601	7.1e-147	523
cs2_2946:995-3853	AT1G01220.7	89.385	358	21	9	1267	1613	551	902	1.85e-120	435
hs2_3242:2792-8059	AT1G01220.7	98.026	304	0	6	3	303	2868	3168	7.1e-147	523
cs2_2946:995-3853	AT1G01220.8	89.385	358	21	9	1267	1613	254	605	1.85e-120	435
hs2_3242:2792-8059	AT1G01220.8	98.026	304	0	6	3	303	2571	2871	7.1e-147	523
cs2_2250:2953-5923	AT1G01225.1	99.71	690	0	2	1714	2401	783	94	0	1262
hs2_3242:2792-8059	AT1G01225.1	100	690	0	0	1303	1992	94	783	0	1275
cs2_2250:2953-5923	AT1G01230.1	100	190	0	0	1148	1337	190	1	1.99e-95	351
hs1_5646:3786-7594	AT1G01230.1	100	190	0	0	3208	3397	190	1	2.56e-95	351
hs2_3242:2792-8059	AT1G01230.1	99.476	191	0	1	2371	2561	1	190	1.65e-93	346
rdr6_ns3_54427:1-3030	AT1G01230.1	100	152	0	0	43	194	187	338	2.7e-74	281
hs1_5646:3786-7594	AT1G01240.1	100	336	0	0	1	336	336	1	1.77e-176	621
rdr6_ns3_54427:1-3030	AT1G01240.1	99.868	759	0	1	2271	3029	1	758	0	1395
hs1_5646:3786-7594	AT1G01240.2	100	336	0	0	1	336	336	1	1.77e-176	621
rdr6_ns3_54427:1-3030	AT1G01240.2	99.868	759	0	1	2271	3029	1	758	0	1395
hs1_5646:3786-7594	AT1G01240.3	100	336	0	0	1	336	336	1	1.77e-176	621
rdr6_ns3_54427:1-3030	AT1G01240.3	99.868	759	0	1	2271	3029	1	758	0	1395
hs1_5646:3786-7594	AT1G01240.4	100	336	0	0	1	336	336	1	1.77e-176	621
rdr6_ns3_54427:1-3030	AT1G01240.4	99.868	759	0	1	2271	3029	1	758	0	1395
hs1_5646:3786-7594	AT1G01240.5	100	336	0	0	1	336	336	1	1.77e-176	621
rdr6_ns3_54427:1-3030	AT1G01240.5	99.868	759	0	1	2271	3029	1	758	0	1395
sed3_32165:1-5212	AT1G01250.1	99.827	579	0	1	3045	3622	1	579	0	1062
cs1_2596:1-2258	AT1G01260.1	99.913	1153	1	0	1105	2257	1773	621	0	2124
cs3_791:3436-6895	AT1G01260.1	99.321	1325	0	9	2142	3459	1773	451	0	2388
hs1_2137:2391-4788	AT1G01260.1	99.88	834	1	0	1	834	834	1	0	1535
cs1_2596:1-2258	AT1G01260.2	99.913	1153	1	0	1105	2257	1773	621	0	2124
cs3_791:3436-6895	AT1G01260.2	99.321	1325	0	9	2142	3459	1773	451	0	2388
hs1_2137:2391-4788	AT1G01260.2	99.88	834	1	0	1	834	834	1	0	1535
cs1_2596:1-2258	AT1G01260.3	99.913	1153	1	0	1105	2257	1773	621	0	2124
cs3_791:3436-6895	AT1G01260.3	99.321	1325	0	9	2142	3459	1773	451	0	2388
hs1_2137:2391-4788	AT1G01260.3	99.88	834	1	0	1	834	834	1	0	1535
cs1_2596:1-2258	AT1G01280.1	100	183	0	0	1	183	183	1	1.18e-91	339
cs3_791:3436-6895	AT1G01280.1	99.228	907	1	6	320	1220	907	1	0	1631
hs2_1646:4767-9542	AT1G01280.1	98.582	917	0	13	2877	3790	907	1	0	1609
min10k1_32499:1522-3231	AT1G01280.1	100	629	0	0	930	1558	1533	905	0	1162
dcl3_ns2_433:3195-7996	AT1G01290.1	100	682	0	0	4035	4716	813	132	0	1260
hs2_1646:4767-9542	AT1G01290.1	98.98	686	0	7	756	1438	813	132	0	1221
min10k1_32499:1522-3231	AT1G01290.1	99.543	219	0	1	1	219	349	132	1.44e-109	398
dcl3_ns2_433:3195-7996	AT1G01290.2	100	682	0	0	4035	4716	813	132	0	1260
hs2_1646:4767-9542	AT1G01290.2	98.98	686	0	7	756	1438	813	132	0	1221
min10k1_32499:1522-3231	AT1G01290.2	99.543	219	0	1	1	219	349	132	1.44e-109	398
dcl3_ns2_433:3195-7996	AT1G01300.1	100	1458	0	0	809	2266	1458	1	0	2693
cal2_25581:38-3566	AT1G01300.1	99.931	1459	0	1	533	1991	1	1458	0	2687
cal2_25581:38-3566	AT1G01305.1	100	426	0	0	2897	3322	1	426	0	787
cs3_131:6057-12029	AT1G01320.1	99.523	1469	6	1	4504	5972	3459	4926	0	2673
hs2_3211:97-4514	AT1G01320.1	99.534	859	4	0	1	859	4317	3459	0	1565
cs3_131:6057-12029	AT1G01320.2	99.725	1453	3	1	4520	5972	3445	4896	0	2660
hs2_3211:97-4514	AT1G01320.2	99.881	843	1	0	1	843	4287	3445	0	1552
cs3_131:6057-12029	AT1G01320.3	99.523	1469	6	1	4504	5972	3435	4902	0	2673
hs2_3211:97-4514	AT1G01320.3	99.534	859	4	0	1	859	4293	3435	0	1565
sed3_51110:990-5545	AT1G01335.1	100	123	0	0	1793	1915	1	123	5.39e-58	228
sed3_51110:990-5545	AT1G01340.1	99.749	398	1	0	3878	4275	1793	1396	0	730
sed3_51110:990-5545	AT1G01340.2	99.749	398	1	0	3878	4275	1808	1411	0	730
cs1_1472:908-2711	AT1G01350.1	100	500	0	0	1	500	410	909	0	924
cs1_2294:1-2843	AT1G01350.1	99.2	125	1	0	52	176	908	1032	1.21e-57	226
cs2_4237:369-3008	AT1G01350.1	99.396	828	1	4	888	1713	909	84	0	1498
cs3_158:1-2592	AT1G01350.1	99.274	827	5	1	1454	2280	84	909	0	1493
hs1_4816:2450-5670	AT1G01350.1	99.758	828	0	2	1065	1892	909	84	0	1517
cs1_1472:908-2711	AT1G01355.1	100	200	0	0	1604	1803	211	410	3.32e-101	370
hs1_4816:2450-5670	AT1G01355.1	97.884	189	0	4	40	227	214	29	4.71e-87	324
rdr6_ns1_13789:3467-9211	AT1G01355.1	79.109	359	63	8	3055	3405	597	243	1.13e-60	237
cs1_1472:908-2711	AT1G01355.3	99.476	191	1	0	1613	1803	208	398	1.56e-94	348
hs1_4816:2450-5670	AT1G01355.3	98.378	185	0	3	44	227	211	29	1.69e-86	322
rdr6_ns1_13789:3467-9211	AT1G01355.3	79.109	359	63	8	3055	3405	585	231	1.13e-60	237
cs2_3041:787-6836	AT1G01360.1	99.537	216	1	0	5055	5270	360	145	6.67e-108	394
cs3_4799:1033-3855	AT1G01360.1	99.301	143	1	0	1	143	143	1	1.18e-67	259
cs2_4136:1546-5091	AT1G01370.1	100	117	0	0	1099	1215	213	329	9.07e-55	217
cs2_3041:787-6836	AT1G01370.1	100	117	0	0	3132	3248	329	213	1.55e-54	217
cs2_4136:1546-5091	AT1G01370.2	100	117	0	0	1099	1215	213	329	9.07e-55	217
cs2_3041:787-6836	AT1G01370.2	100	117	0	0	3132	3248	329	213	1.55e-54	217
cs2_4136:1546-5091	AT1G01370.3	100	117	0	0	1099	1215	213	329	9.07e-55	217
cs2_3041:787-6836	AT1G01370.3	100	117	0	0	3132	3248	329	213	1.55e-54	217
cs2_4136:1546-5091	AT1G01370.4	100	117	0	0	1099	1215	213	329	9.07e-55	217
cs2_3041:787-6836	AT1G01370.4	100	117	0	0	3132	3248	329	213	1.55e-54	217
cs2_3041:787-6836	AT1G01380.2	100	118	0	0	127	244	183	66	4.31e-55	219
cs1_1669:1510-2577	AT1G01390.1	99.906	1067	0	1	1	1067	1159	94	0	1964
hs1_3268:4866-9712	AT1G01390.1	98.62	1449	2	18	3143	4579	1	1443	0	2549
hs1_4016:1239-3193	AT1G01390.1	99.186	860	0	6	1	855	858	1	0	1543
cs1_1669:1510-2577	AT1G01390.2	99.906	1067	0	1	1	1067	1210	145	0	1964
hs1_3268:4866-9712	AT1G01390.2	98.601	1501	2	19	3091	4579	1	1494	0	2638
hs1_4016:1239-3193	AT1G01390.2	99.122	911	0	7	1	905	909	1	0	1631
hs1_3268:4866-9712	AT1G01400.1	100	340	0	0	1170	1509	135	474	1.34e-178	628
hs1_2892:211-2612	AT1G01400.1	98.986	296	1	1	1	296	428	135	6.92e-149	529
hs1_2892:211-2612	AT1G01410.1	100	726	0	0	1676	2401	1	726	0	1341
ros1_ns3_28659:1-541	AT1G01420.1	99.815	540	1	0	1	540	1365	826	0	992
ros1_ns3_28659:1-541	AT1G01420.2	99.815	540	1	0	1	540	1374	835	0	992
min10k1_17460:2-2300	AT1G01430.1	99.876	806	1	0	672	1477	1371	566	0	1483
cs2_459:4858-9603	AT1G01440.1	99.467	375	0	2	1	375	373	1	0	680
cs2_459:4858-9603	AT1G01450.1	99.646	1414	1	4	2270	3680	1413	1	0	2580
hs1_4844:4436-7065	AT1G01450.1	99.917	1203	0	1	1	1202	1203	1	0	2215
hs2_3346:1953-5780	AT1G01453.1	100	786	0	0	102	887	786	1	0	1452
min10k1_42308:1221-7685	AT1G01453.1	98.868	795	0	8	361	1155	786	1	0	1410
hs2_3346:1953-5780	AT1G01453.2	100	870	0	0	18	887	870	1	0	1607
min10k1_42308:1221-7685	AT1G01453.2	98.976	879	0	8	277	1155	870	1	0	1565
hs2_3346:1953-5780	AT1G01460.1	100	191	0	0	2894	3084	416	606	7.15e-96	353
min10k1_42308:1221-7685	AT1G01460.1	99.351	308	0	2	4229	4535	978	1284	8.6e-157	556
sed3_24882:260-4720	AT1G01460.1	100	307	0	0	2484	2790	978	1284	2.74e-160	568
min10k1_42308:1221-7685	AT1G01470.1	98.824	255	0	3	5676	5929	456	204	4.17e-125	451
sed3_24882:260-4720	AT1G01470.1	100	253	0	0	3931	4183	456	204	2.86e-130	468
wt2_26786:121-843	AT1G01470.1	99.432	176	0	1	547	722	1	175	4.79e-86	318
sed3_47463:380-2816	AT1G01480.1	100	171	0	0	1962	2132	1	171	5.95e-85	316
hs2_3991:3100-6281	AT1G01490.1	99.561	456	0	2	1843	2298	81	534	0	830
hs2_3991:3100-6281	AT1G01490.2	99.561	456	0	2	1843	2298	81	534	0	830
hs2_3991:3100-6281	AT1G01490.3	99.542	437	0	2	1862	2298	1	435	0	795
hs2_3991:3100-6281	AT1G01490.4	99.561	456	0	2	1843	2298	162	615	0	830
sed1_78144:1-2763	AT1G01500.1	100	348	0	0	2415	2762	750	403	0	643
sed1_78144:1-2763	AT1G01510.1	100	589	0	0	602	1190	589	1	0	1088
hs2_819:443-3490	AT1G01520.1	98	250	2	2	2409	2658	247	1	2.55e-119	431
hs2_819:443-3490	AT1G01520.2	98	250	2	2	2409	2658	247	1	2.55e-119	431
hs2_819:443-3490	AT1G01520.3	98	250	2	2	2409	2658	247	1	2.55e-119	431
hs2_819:443-3490	AT1G01520.4	98	250	2	2	2409	2658	247	1	2.55e-119	431
hs2_819:443-3490	AT1G01520.5	100	295	0	0	1779	2073	295	1	8.74e-154	545
cs3_1547:1-2958	AT1G01530.1	99.682	314	1	0	456	769	314	1	1.08e-162	575
hs2_819:443-3490	AT1G01530.1	99.548	442	2	0	172	613	303	744	0	806
cs1_2009:1029-3030	AT1G01540.1	100	200	0	0	431	630	962	1161	3.69e-101	370
plus5k-3_1409:323-8670	AT1G01540.1	99.823	564	1	0	7581	8144	564	1	0	1037
wt2_82752:214-1645	AT1G01540.1	100	564	0	0	403	966	564	1	0	1042
cs1_2009:1029-3030	AT1G01540.2	100	213	0	0	629	841	1091	1303	2.19e-108	394
plus5k-3_1409:323-8670	AT1G01540.2	99.823	564	1	0	7581	8144	564	1	0	1037
wt2_82752:214-1645	AT1G01540.2	100	564	0	0	403	966	564	1	0	1042
dcl3_ns3_32882:6896-17273	AT1G01550.1	100	1050	0	0	473	1522	1	1050	0	1940
plus5k-3_1409:323-8670	AT1G01550.1	100	1050	0	0	2548	3597	1050	1	0	1940
dcl3_ns3_32882:6896-17273	AT1G01550.2	100	1050	0	0	473	1522	1	1050	0	1940
plus5k-3_1409:323-8670	AT1G01550.2	100	1050	0	0	2548	3597	1050	1	0	1940
dcl3_ns3_32882:6896-17273	AT1G01560.1	100	397	0	0	3213	3609	432	828	0	734
plus5k-3_23390:235-3912	AT1G01560.1	100	397	0	0	2825	3221	828	432	0	734
plus5k-3_1409:323-8670	AT1G01560.1	100	397	0	0	461	857	828	432	0	734
dcl3_ns3_32882:6896-17273	AT1G01560.2	100	334	0	0	3213	3546	432	765	6.25e-175	617
plus5k-3_23390:235-3912	AT1G01560.2	100	334	0	0	2888	3221	765	432	2.21e-175	617
plus5k-3_1409:323-8670	AT1G01560.2	100	334	0	0	524	857	765	432	5.03e-175	617
dcl3_ns3_32882:6896-17273	AT1G01560.3	100	334	0	0	3213	3546	432	765	6.25e-175	617
plus5k-3_23390:235-3912	AT1G01560.3	100	334	0	0	2888	3221	765	432	2.21e-175	617
plus5k-3_1409:323-8670	AT1G01560.3	100	334	0	0	524	857	765	432	5.03e-175	617
dcl3_ns3_32882:6896-17273	AT1G01560.4	100	397	0	0	3213	3609	432	828	0	734
plus5k-3_23390:235-3912	AT1G01560.4	100	397	0	0	2825	3221	828	432	0	734
plus5k-3_1409:323-8670	AT1G01560.4	100	397	0	0	461	857	828	432	0	734
dcl3_ns3_32882:6896-17273	AT1G01570.1	100	774	0	0	5122	5895	1	774	0	1430
plus5k-3_23390:235-3912	AT1G01570.1	100	774	0	0	536	1309	774	1	0	1430
dcl3_ns3_32882:6896-17273	AT1G01570.2	99.885	867	0	1	5030	5895	1	867	0	1594
plus5k-3_23390:235-3912	AT1G01570.2	100	867	0	0	536	1402	867	1	0	1602
cs1_3693:3-4269	AT1G01580.1	99.316	731	0	5	2406	3134	2038	1311	0	1317
cs2_48:1759-4063	AT1G01580.1	99.698	331	1	0	511	841	1075	745	2.98e-172	606
dcl3_ns3_32882:6896-17273	AT1G01580.1	100	215	0	0	9340	9554	1	215	8.87e-109	398
hs3_618:5061-6680	AT1G01580.1	97.717	219	0	5	521	738	215	1	8.29e-102	372
rdr6_ns2_57675:609-2253	AT1G01580.1	99.596	495	0	2	1	493	1805	1311	0	902
cs1_3693:3-4269	AT1G01580.2	99.316	731	0	5	2406	3134	2272	1545	0	1317
cs2_48:1759-4063	AT1G01580.2	99.698	331	1	0	511	841	1309	979	2.98e-172	606
dcl3_ns3_32882:6896-17273	AT1G01580.2	100	449	0	0	9106	9554	1	449	0	830
hs3_618:5061-6680	AT1G01580.2	98.678	454	0	6	521	973	449	1	0	800
rdr6_ns2_57675:609-2253	AT1G01580.2	99.596	495	0	2	1	493	2039	1545	0	902
cs1_3693:3-4269	AT1G01590.1	99.526	211	0	1	77	286	482	272	1.02e-104	383
min10k2_2804:1-3650	AT1G01590.1	100	678	0	0	1545	2222	1975	1298	0	1253
cs1_1176:95-2931	AT1G01600.1	100	1245	0	0	878	2122	1665	421	0	2300
min10k2_3507:3-11059	AT1G01600.1	98.802	1252	4	11	7679	8926	1665	421	0	2218
min10k2_3507:3-11059	AT1G01610.1	98.77	488	0	6	5564	6049	626	1109	0	863
min10k2_3507:3-11059	AT1G01620.1	98.802	334	0	3	1475	1808	1	330	4.03e-167	592
min10k3_6420:3550-8704	AT1G01620.1	100	330	0	0	2349	2678	1	330	5.18e-173	610
min10k2_3507:3-11059	AT1G01620.2	99.664	298	0	1	1965	2262	112	408	1.15e-152	544
min10k3_6420:3550-8704	AT1G01620.2	100	297	0	0	2833	3129	112	408	1.15e-154	549
cs1_440:1-3834	AT1G01630.1	100	298	0	0	909	1206	137	434	2.37e-155	551
hs3_388:1175-3087	AT1G01630.1	100	119	0	0	1780	1898	768	650	3.76e-56	220
min10k3_6420:3550-8704	AT1G01630.1	100	139	0	0	181	319	139	1	7.78e-67	257
cs1_440:1-3834	AT1G01640.1	99.6	500	0	2	2642	3141	624	127	0	911
hs1_2120:625-3046	AT1G01640.1	99.763	422	0	1	1	422	547	127	0	773
hs3_388:1175-3087	AT1G01640.1	99.8	499	0	1	793	1291	127	624	0	915
cs1_440:1-3834	AT1G01640.2	99.6	500	0	2	2642	3141	561	64	0	911
hs1_2120:625-3046	AT1G01640.2	99.763	422	0	1	1	422	484	64	0	773
hs3_388:1175-3087	AT1G01640.2	99.8	499	0	1	793	1291	64	561	0	915
hs1_2120:625-3046	AT1G01650.1	100	112	0	0	1952	2063	1623	1512	3.71e-52	207
hs1_2120:625-3046	AT1G01650.2	100	112	0	0	1952	2063	1197	1086	3.71e-52	207
hs1_2120:625-3046	AT1G01650.3	100	112	0	0	1952	2063	1197	1086	3.71e-52	207
hs1_2120:625-3046	AT1G01650.4	100	112	0	0	1952	2063	1197	1086	3.71e-52	207
cs3_2522:1268-3193	AT1G01660.1	98.75	160	2	0	156	315	160	1	1.32e-75	285
hs3_3035:1522-4502	AT1G01660.1	99.392	329	0	2	270	597	1195	1522	8.37e-169	595
hs3_836:1-2544	AT1G01660.1	100	267	0	0	1980	2246	793	1059	2.67e-138	494
sed1_12630:23-2638	AT1G01660.1	100	189	0	0	2303	2491	1707	1519	6.3e-95	350
cs3_2522:1268-3193	AT1G01660.2	98.75	160	2	0	156	315	160	1	1.32e-75	285
hs3_3035:1522-4502	AT1G01660.2	99.392	329	0	2	270	597	1198	1525	8.37e-169	595
hs3_836:1-2544	AT1G01660.2	100	265	0	0	1980	2244	793	1057	3.46e-137	490
sed1_12630:23-2638	AT1G01660.2	100	189	0	0	2303	2491	1710	1522	6.3e-95	350
cs3_2522:1268-3193	AT1G01670.1	98.301	412	7	0	1041	1452	913	502	0	723
hs3_836:1-2544	AT1G01670.1	100	188	0	0	76	263	911	1098	2.2e-94	348
cs3_2522:1268-3193	AT1G01670.2	98.301	412	7	0	1041	1452	913	502	0	723
hs3_836:1-2544	AT1G01670.2	100	188	0	0	76	263	911	1098	2.2e-94	348
cs3_2522:1268-3193	AT1G01670.3	98.301	412	7	0	1041	1452	661	250	0	723
hs3_836:1-2544	AT1G01670.3	100	188	0	0	76	263	659	846	2.2e-94	348
cs3_740:1-4548	AT1G01680.1	100	199	0	0	3385	3583	729	927	3.04e-100	368
cs3_740:1-4548	AT1G01690.1	100	160	0	0	61	220	376	217	1.45e-78	296
hs1_5949:962-3017	AT1G01690.1	94.012	167	8	2	365	530	54	219	1.43e-65	252
plus5k-1_18500:139-3578	AT1G01690.1	100	148	0	0	179	326	1023	1170	5.14e-72	274
cs3_740:1-4548	AT1G01690.2	100	160	0	0	61	220	373	214	1.45e-78	296
hs1_5949:962-3017	AT1G01690.2	95.484	155	6	1	376	530	63	216	6.66e-64	246
plus5k-1_18500:139-3578	AT1G01690.2	100	148	0	0	179	326	1020	1167	5.14e-72	274
cs3_740:1-4548	AT1G01690.3	100	160	0	0	61	220	376	217	1.45e-78	296
hs1_5949:962-3017	AT1G01690.3	94.012	167	8	2	365	530	54	219	1.43e-65	252
plus5k-1_18500:139-3578	AT1G01690.3	100	148	0	0	179	326	1020	1167	5.14e-72	274
plus5k-1_18500:139-3578	AT1G01695.1	100	544	0	0	2451	2994	759	1302	0	1005
plus5k-1_17885:258-1436	AT1G01695.1	100	439	0	0	740	1178	1302	864	0	811
hs1_5949:962-3017	AT1G01700.1	100	348	0	0	1125	1472	1339	992	0	643
hs1_5949:962-3017	AT1G01700.2	100	427	0	0	1428	1854	1119	693	0	789
hs1_5949:962-3017	AT1G01700.3	100	374	0	0	1099	1472	1386	1013	0	691
hs1_5949:962-3017	AT1G01700.4	100	467	0	0	1554	2020	1083	617	0	863
rdr6_ns3_40990:1890-9086	AT1G01700.4	80.533	488	68	20	3595	4071	1083	612	1.74e-94	350
wt2_45249:279-5485	AT1G01700.4	80.533	488	68	20	3409	3885	1083	612	1.26e-94	350
hs1_5949:962-3017	AT1G01700.5	100	427	0	0	1428	1854	1119	693	0	789
cs2_4107:8887-11369	AT1G01720.1	99.538	433	2	0	1049	1481	438	870	0	789
hs1_4967:1329-4554	AT1G01730.1	99.7	333	0	1	859	1191	344	675	1.16e-172	608
hs1_4967:1329-4554	AT1G01740.1	100	333	0	0	1970	2302	1089	757	6.95e-175	616
hs1_4967:1329-4554	AT1G01740.2	100	333	0	0	1970	2302	1089	757	6.95e-175	616
hs1_4967:1329-4554	AT1G01740.3	100	333	0	0	1970	2302	855	523	6.95e-175	616
hs1_4967:1329-4554	AT1G01740.4	100	333	0	0	1970	2302	855	523	6.95e-175	616
hs1_4967:1329-4554	AT1G01740.5	100	333	0	0	1970	2302	1089	757	6.95e-175	616
cs1_2772:685-2903	AT1G01760.1	100	251	0	0	1	251	382	132	1.83e-129	464
ros1_ns2_75024:1-4217	AT1G01760.1	99.331	299	1	1	1	299	429	132	5.64e-152	540
cs1_2772:685-2903	AT1G01760.2	100	251	0	0	1	251	421	171	1.83e-129	464
ros1_ns2_75024:1-4217	AT1G01760.2	99.331	299	1	1	1	299	468	171	5.64e-152	540
cs1_2772:685-2903	AT1G01760.3	100	251	0	0	1	251	421	171	1.83e-129	464
ros1_ns2_75024:1-4217	AT1G01760.3	99.331	299	1	1	1	299	468	171	5.64e-152	540
cs1_2772:685-2903	AT1G01760.4	100	251	0	0	1	251	382	132	1.83e-129	464
ros1_ns2_75024:1-4217	AT1G01760.4	99.331	299	1	1	1	299	429	132	5.64e-152	540
cs1_2772:685-2903	AT1G01770.1	100	203	0	0	883	1085	51	253	8.8e-103	375
ros1_ns2_75024:1-4217	AT1G01770.1	97.71	393	8	1	3825	4216	1460	1852	0	675
cs3_3847:1-6094	AT1G01790.1	99.114	1580	4	10	206	1784	1	1571	0	2832
cs3_3847:1-6094	AT1G01790.2	99.114	1580	4	10	206	1784	1	1571	0	2832
cs1_1635:247-4136	AT1G01800.1	100	380	0	0	109	488	509	888	0	702
min10k1_69192:4583-12450	AT1G01800.1	99.474	380	0	2	212	589	509	888	0	689
cs1_1635:247-4136	AT1G01800.2	100	380	0	0	109	488	404	783	0	702
min10k1_69192:4583-12450	AT1G01800.2	99.474	380	0	2	212	589	404	783	0	689
cs1_1635:247-4136	AT1G01810.1	99.383	486	0	1	843	1328	1	483	0	878
min10k1_69192:4583-12450	AT1G01810.1	99.587	484	0	2	944	1426	1	483	0	881
cs1_1635:247-4136	AT1G01820.1	99.49	196	1	0	3143	3338	196	1	5.62e-97	357
dcl3_ns3_54974:1-10121	AT1G01820.1	99.49	196	1	0	1606	1801	196	1	1.47e-96	357
min10k1_97597:3676-7423	AT1G01820.1	99.49	196	1	0	2836	3031	1	196	5.41e-97	357
min10k1_69192:4583-12450	AT1G01820.1	99.49	196	1	0	3228	3423	196	1	1.14e-96	357
dcl3_ns3_54974:1-10121	AT1G01830.1	99.768	1727	1	3	2794	4519	1725	1	0	3164
min10k1_69192:4583-12450	AT1G01830.1	99.826	1727	0	3	4415	6140	1725	1	0	3169
min10k1_97597:3676-7423	AT1G01830.1	100	1725	0	0	116	1840	1	1725	0	3186
dcl3_ns3_54974:1-10121	AT1G01830.2	99.768	1727	1	3	2794	4519	1725	1	0	3164
min10k1_69192:4583-12450	AT1G01830.2	99.826	1727	0	3	4415	6140	1725	1	0	3169
min10k1_97597:3676-7423	AT1G01830.2	100	1725	0	0	116	1840	1	1725	0	3186
dcl3_ns3_54974:1-10121	AT1G01830.3	99.768	1727	1	3	2794	4519	1725	1	0	3164
min10k1_69192:4583-12450	AT1G01830.3	99.826	1727	0	3	4415	6140	1725	1	0	3169
min10k1_97597:3676-7423	AT1G01830.3	100	1725	0	0	116	1840	1	1725	0	3186
dcl3_ns3_54974:1-10121	AT1G01840.1	100	459	0	0	7725	8183	1	459	0	848
ros1_ns2_50078:1-4792	AT1G01840.1	99.735	377	1	0	1	377	83	459	0	691
dcl3_ns3_54974:1-10121	AT1G01860.1	100	160	0	0	9621	9780	539	380	3.24e-78	296
min10k1_91390:1-2241	AT1G01860.1	99.569	232	0	1	455	686	1	231	1.13e-116	422
ros1_ns2_50078:1-4792	AT1G01860.1	99.567	231	0	1	2310	2539	231	1	8.71e-116	420
dcl3_ns3_54974:1-10121	AT1G01860.2	100	160	0	0	9621	9780	302	143	3.24e-78	296
min10k1_91390:1-2241	AT1G01860.2	100	160	0	0	1027	1186	143	302	7.12e-79	296
ros1_ns2_50078:1-4792	AT1G01860.2	99.375	160	0	1	1811	1969	302	143	2.56e-76	289
dcl3_ns3_54974:1-10121	AT1G01860.3	100	187	0	0	8697	8883	804	618	3.18e-93	346
min10k1_91390:1-2241	AT1G01860.3	100	187	0	0	1923	2109	618	804	6.97e-94	346
ros1_ns2_50078:1-4792	AT1G01860.3	98.93	187	0	2	892	1076	804	618	1.17e-89	333
dcl3_ns3_54974:1-10121	AT1G01860.4	100	187	0	0	8697	8883	1041	855	3.18e-93	346
min10k1_91390:1-2241	AT1G01860.4	99.569	232	0	1	455	686	1	231	1.13e-116	422
ros1_ns2_50078:1-4792	AT1G01860.4	99.567	231	0	1	2310	2539	231	1	8.71e-116	420
dcl3_ns3_54974:1-10121	AT1G01860.5	100	160	0	0	9621	9780	539	380	3.24e-78	296
min10k1_91390:1-2241	AT1G01860.5	99.569	232	0	1	455	686	1	231	1.13e-116	422
ros1_ns2_50078:1-4792	AT1G01860.5	99.567	231	0	1	2310	2539	231	1	8.71e-116	420
cs2_4616:1616-3441	AT1G01880.1	98.469	196	2	1	669	864	195	1	2.04e-93	344
cs3_1160:1127-4781	AT1G01880.1	96.311	488	0	1	646	1133	1557	1088	0	785
cs3_3062:1-2424	AT1G01880.1	100	280	0	0	1	280	1003	724	1.51e-145	518
min10k1_91390:1-2241	AT1G01880.1	100	172	0	0	1	172	1629	1800	1.52e-85	318
ros1_ns2_50078:1-4792	AT1G01880.1	96.311	488	0	3	3152	3639	1557	1088	0	785
sed1_41146:2-386	AT1G01880.1	100	184	0	0	1	184	1374	1557	5.27e-93	340
cs2_4616:1616-3441	AT1G01880.2	98.469	196	2	1	669	864	195	1	2.04e-93	344
cs3_1160:1127-4781	AT1G01880.2	96.311	488	0	1	646	1133	1554	1085	0	785
cs3_3062:1-2424	AT1G01880.2	100	280	0	0	1	280	1000	721	1.51e-145	518
min10k1_91390:1-2241	AT1G01880.2	100	172	0	0	1	172	1626	1797	1.52e-85	318
ros1_ns2_50078:1-4792	AT1G01880.2	96.311	488	0	3	3152	3639	1554	1085	0	785
sed1_41146:2-386	AT1G01880.2	100	184	0	0	1	184	1371	1554	5.27e-93	340
cs2_4616:1616-3441	AT1G01880.3	98.469	196	2	1	669	864	195	1	2.04e-93	344
cs3_1160:1127-4781	AT1G01880.3	96.311	488	0	1	646	1133	1557	1088	0	785
cs3_3062:1-2424	AT1G01880.3	100	280	0	0	1	280	1003	724	1.51e-145	518
min10k1_91390:1-2241	AT1G01880.3	100	172	0	0	1	172	1629	1800	1.52e-85	318
ros1_ns2_50078:1-4792	AT1G01880.3	96.311	488	0	3	3152	3639	1557	1088	0	785
sed1_41146:2-386	AT1G01880.3	100	184	0	0	1	184	1374	1557	5.27e-93	340
cs2_4616:1616-3441	AT1G01880.4	99.5	200	0	1	266	465	199	1	5.63e-99	363
cs3_1160:1127-4781	AT1G01880.4	96.311	488	0	1	646	1133	1383	914	0	785
cs3_3062:1-2424	AT1G01880.4	100	280	0	0	1	280	829	550	1.51e-145	518
min10k1_91390:1-2241	AT1G01880.4	100	172	0	0	1	172	1455	1626	1.52e-85	318
ros1_ns2_50078:1-4792	AT1G01880.4	96.311	488	0	3	3152	3639	1383	914	0	785
sed1_41146:2-386	AT1G01880.4	100	184	0	0	1	184	1200	1383	5.27e-93	340
cs2_3584:1236-8652	AT1G01900.1	99.624	1063	1	3	6357	7416	2325	1263	0	1938
ros1_ns3_28656:1-513	AT1G01900.1	99.766	427	1	0	1	427	427	1	0	784
cs2_3584:1236-8652	AT1G01910.1	100	253	0	0	3538	3790	1	253	4.76e-130	468
cs2_3584:1236-8652	AT1G01910.2	100	253	0	0	3538	3790	1	253	4.76e-130	468
cs2_3584:1236-8652	AT1G01910.3	100	253	0	0	3538	3790	1	253	4.76e-130	468
cs2_3584:1236-8652	AT1G01910.4	100	253	0	0	3538	3790	1	253	4.76e-130	468
cs2_3584:1236-8652	AT1G01910.5	99.401	167	1	0	5606	5772	584	750	1.42e-80	303
cs2_3584:1236-8652	AT1G01920.1	100	252	0	0	557	808	1374	1123	1.71e-129	466
hs3_2668:1-3530	AT1G01920.1	94.03	268	0	5	1452	1719	1374	1123	1.4e-107	392
sed3_5401:219-2365	AT1G01920.1	99.603	252	1	0	983	1234	1374	1123	2.28e-128	460
cs2_3584:1236-8652	AT1G01920.2	100	252	0	0	557	808	1299	1048	1.71e-129	466
hs3_2668:1-3530	AT1G01920.2	94.03	268	0	5	1452	1719	1299	1048	1.4e-107	392
sed3_5401:219-2365	AT1G01920.2	99.603	252	1	0	983	1234	1299	1048	2.28e-128	460
cs2_3584:1236-8652	AT1G01920.3	100	258	0	0	551	808	1305	1048	7.9e-133	477
hs3_2668:1-3530	AT1G01920.3	93.818	275	0	6	1445	1719	1305	1048	3e-109	398
sed3_5401:219-2365	AT1G01920.3	99.612	258	1	0	977	1234	1305	1048	1.06e-131	472
cs2_3584:1236-8652	AT1G01920.4	100	252	0	0	557	808	1167	916	1.71e-129	466
hs3_2668:1-3530	AT1G01920.4	94.03	268	0	5	1452	1719	1167	916	1.4e-107	392
sed3_5401:219-2365	AT1G01920.4	99.603	252	1	0	983	1234	1167	916	2.28e-128	460
cs2_3584:1236-8652	AT1G01920.5	100	252	0	0	557	808	1299	1048	1.71e-129	466
hs3_2668:1-3530	AT1G01920.5	94.03	268	0	5	1452	1719	1299	1048	1.4e-107	392
sed3_5401:219-2365	AT1G01920.5	99.603	252	1	0	983	1234	1299	1048	2.28e-128	460
hs3_680:838-3012	AT1G01930.1	100	425	0	0	1	425	722	298	0	785
cs1_2383:3107-6100	AT1G01940.1	100	164	0	0	2521	2684	240	77	5.7e-81	303
hs3_680:838-3012	AT1G01940.1	100	164	0	0	1694	1857	77	240	4.13e-81	303
cs1_2383:3107-6100	AT1G01950.1	100	169	0	0	722	890	169	1	9.48e-84	313
rdr6_ns2_19895:2-4780	AT1G01950.1	99.398	166	0	1	2245	2409	2520	2685	1.18e-79	300
wt2_6492:1-1740	AT1G01950.1	100	138	0	0	184	321	1505	1642	9.36e-67	255
cs1_2383:3107-6100	AT1G01950.2	100	169	0	0	722	890	169	1	9.48e-84	313
rdr6_ns2_19895:2-4780	AT1G01950.2	99.398	166	0	1	2245	2409	2469	2634	1.18e-79	300
wt2_6492:1-1740	AT1G01950.2	100	138	0	0	184	321	1505	1642	9.36e-67	255
cs1_2383:3107-6100	AT1G01950.3	100	169	0	0	722	890	169	1	9.48e-84	313
rdr6_ns2_19895:2-4780	AT1G01950.3	99.398	166	0	1	2245	2409	2583	2748	1.18e-79	300
wt2_6492:1-1740	AT1G01950.3	100	148	0	0	882	1029	1822	1969	2.58e-72	274
rdr6_ns2_19895:2-4780	AT1G01950.4	99.398	166	0	1	2245	2409	2097	2262	1.18e-79	300
wt2_6492:1-1740	AT1G01950.4	100	138	0	0	184	321	1082	1219	9.36e-67	255
rdr6_ns2_19895:2-4780	AT1G01960.1	99.543	657	1	2	3539	4195	4660	4006	0	1195
sed1_20658:1-3291	AT1G01960.1	100	630	0	0	1	630	540	1169	0	1164
cs2_3909:900-1974	AT1G01970.1	98.575	351	1	4	1	351	884	1230	6.34e-176	617
cs3_1216:4687-7046	AT1G01970.1	99.723	361	1	0	1999	2359	1230	870	0	662
dcl3_ns3_56331:3655-8776	AT1G01970.1	100	782	0	0	875	1656	449	1230	0	1445
sed1_8801:92-5198	AT1G01970.1	99.745	784	0	2	4188	4971	1230	449	0	1435
cs2_3909:900-1974	AT1G01980.1	99.177	243	0	2	832	1074	1626	1386	1.91e-121	436
cs3_1216:4687-7046	AT1G01980.1	99.738	1529	3	1	3	1531	99	1626	0	2800
dcl3_ns3_56331:3655-8776	AT1G01980.1	100	1626	0	0	2125	3750	1626	1	0	3003
sed1_8801:92-5198	AT1G01980.1	99.877	1628	0	2	2092	3719	1	1626	0	2994
dcl3_ns2_38012:3294-11310	AT1G01990.1	100	738	0	0	1431	2168	738	1	0	1363
hs1_1663:1367-3659	AT1G01990.1	99.448	725	0	4	3	724	724	1	0	1314
sed1_8801:92-5198	AT1G01990.1	99.841	629	1	0	1	629	110	738	0	1157
cs1_629:1-3277	AT1G02000.1	99.618	1309	1	4	1604	2912	1305	1	0	2386
cs2_3536:2960-6439	AT1G02000.1	99.923	1306	0	1	1228	2533	1305	1	0	2405
dcl3_ns2_38012:3294-11310	AT1G02000.1	99.923	1305	1	0	4021	5325	1	1305	0	2405
dcl3_ns2_38012:3294-11310	AT1G02010.1	100	173	0	0	7518	7690	608	780	1.52e-85	320
dcl3_ns2_38012:3294-11310	AT1G02010.2	100	173	0	0	7518	7690	608	780	1.52e-85	320
dcl3_ns2_38012:3294-11310	AT1G02010.3	100	173	0	0	7518	7690	608	780	1.52e-85	320
dcl3_ns2_38012:3294-11310	AT1G02010.4	100	221	0	0	6850	7070	351	571	3.16e-112	409
dcl3_ns2_38012:3294-11310	AT1G02010.5	100	173	0	0	7518	7690	512	684	1.52e-85	320
dcl3_ns2_38012:3294-11310	AT1G02010.6	100	173	0	0	7518	7690	161	333	1.52e-85	320
cs1_1075:3889-5978	AT1G02020.1	99.814	1613	0	3	443	2053	1	1612	0	2959
cs3_4240:1-2788	AT1G02020.1	99.009	1614	4	7	625	2228	1	1612	0	2881
hs2_3364:1-6583	AT1G02020.1	99.359	468	2	1	6115	6582	1	467	0	846
cs1_1075:3889-5978	AT1G02020.2	99.877	1632	0	2	443	2072	1	1632	0	3001
cs3_4240:1-2788	AT1G02020.2	99.02	1633	5	6	625	2247	1	1632	0	2916
hs2_3364:1-6583	AT1G02020.2	99.359	468	2	1	6115	6582	1	467	0	846
cs1_1075:3889-5978	AT1G02020.3	99.756	1229	1	2	443	1669	1	1229	0	2252
cs3_4240:1-2788	AT1G02020.3	99.024	1230	2	5	625	1845	1	1229	0	2196
hs2_3364:1-6583	AT1G02020.3	99.359	468	2	1	6115	6582	1	467	0	846
hs2_3364:1-6583	AT1G02030.1	99.627	805	0	3	4772	5574	1	804	0	1467
hs2_3364:1-6583	AT1G02040.1	99.693	978	0	3	1882	2859	1	975	0	1786
hs2_3364:1-6583	AT1G02050.1	99.798	988	0	2	810	1797	203	1188	0	1812
min10k1_19518:233-2185	AT1G02060.1	99.925	1337	0	1	1	1336	1337	1	0	2462
hs1_3615:1-7865	AT1G02065.1	99.405	168	1	0	7358	7525	1002	835	4.19e-81	305
plus5k-1_36708:1-1548	AT1G02065.1	98.225	169	1	2	526	693	835	1002	1.76e-78	294
hs1_3615:1-7865	AT1G02067.1	100	222	0	0	7341	7562	1	222	8.62e-113	411
plus5k-1_36708:1-1548	AT1G02067.1	98.643	221	0	3	491	710	219	1	7.85e-107	388
hs1_3615:1-7865	AT1G02070.1	100	307	0	0	3754	4060	90	396	4.84e-160	568
cs1_4001:1-2531	AT1G02080.1	99.617	261	1	0	2010	2270	2268	2008	2.68e-133	477
cs1_3850:1-1152	AT1G02080.1	100	225	0	0	480	704	2691	2467	2.67e-115	416
cs3_523:1-3023	AT1G02080.1	100	193	0	0	373	565	6600	6408	4.36e-97	357
hs1_3615:1-7865	AT1G02080.1	100	302	0	0	317	618	551	250	2.91e-157	558
hs2_1309:1939-5528	AT1G02080.1	100	245	0	0	1852	2096	3810	3566	6.43e-126	453
hs3_2980:1289-3221	AT1G02080.1	100	339	0	0	1	339	781	1119	1.92e-178	627
cal1_3556:1-11343	AT1G02080.1	100	258	0	0	2827	3084	7296	7039	1.21e-132	477
cal2_5731:1249-3702	AT1G02080.1	100	343	0	0	934	1276	777	1119	1.46e-180	634
min10k1_88905:254-4918	AT1G02080.1	100	343	0	0	2501	2843	1119	777	2.78e-180	634
plus5k-2_27097:1-2133	AT1G02080.1	100	258	0	0	1593	1850	7296	7039	2.25e-133	477
ros1_ns3_62751:2697-7346	AT1G02080.1	100	258	0	0	496	753	7039	7296	4.95e-133	477
cs1_4001:1-2531	AT1G02080.2	99.617	261	1	0	2010	2270	2106	1846	2.68e-133	477
cs1_3850:1-1152	AT1G02080.2	100	225	0	0	480	704	2529	2305	2.67e-115	416
cs3_523:1-3023	AT1G02080.2	100	193	0	0	373	565	6438	6246	4.36e-97	357
hs1_3615:1-7865	AT1G02080.2	100	302	0	0	317	618	392	91	2.91e-157	558
hs2_1309:1939-5528	AT1G02080.2	100	245	0	0	1852	2096	3648	3404	6.43e-126	453
hs3_2980:1289-3221	AT1G02080.2	100	340	0	0	1	340	622	961	5.33e-179	628
cal1_3556:1-11343	AT1G02080.2	100	258	0	0	2827	3084	7134	6877	1.21e-132	477
cal2_5731:1249-3702	AT1G02080.2	100	344	0	0	934	1277	618	961	0	636
min10k1_88905:254-4918	AT1G02080.2	100	344	0	0	2500	2843	961	618	0	636
plus5k-2_27097:1-2133	AT1G02080.2	100	258	0	0	1593	1850	7134	6877	2.25e-133	477
ros1_ns3_62751:2697-7346	AT1G02080.2	100	258	0	0	496	753	6877	7134	4.95e-133	477
cs1_4001:1-2531	AT1G02080.3	99.617	261	1	0	2010	2270	2106	1846	2.68e-133	477
cs1_3850:1-1152	AT1G02080.3	100	225	0	0	480	704	2529	2305	2.67e-115	416
cs3_523:1-3023	AT1G02080.3	100	193	0	0	373	565	6441	6249	4.36e-97	357
hs1_3615:1-7865	AT1G02080.3	100	302	0	0	317	618	392	91	2.91e-157	558
hs2_1309:1939-5528	AT1G02080.3	100	245	0	0	1852	2096	3648	3404	6.43e-126	453
hs3_2980:1289-3221	AT1G02080.3	100	340	0	0	1	340	622	961	5.33e-179	628
cal1_3556:1-11343	AT1G02080.3	100	258	0	0	2827	3084	7137	6880	1.21e-132	477
cal2_5731:1249-3702	AT1G02080.3	100	344	0	0	934	1277	618	961	0	636
min10k1_88905:254-4918	AT1G02080.3	100	344	0	0	2500	2843	961	618	0	636
plus5k-2_27097:1-2133	AT1G02080.3	100	258	0	0	1593	1850	7137	6880	2.25e-133	477
ros1_ns3_62751:2697-7346	AT1G02080.3	100	258	0	0	496	753	6880	7137	4.95e-133	477
cal1_3556:1-11343	AT1G02090.1	100	141	0	0	1102	1242	530	670	1.33e-67	261
ros1_ns3_62751:2697-7346	AT1G02090.1	100	159	0	0	3483	3641	159	1	5.35e-78	294
cal1_3556:1-11343	AT1G02090.2	100	140	0	0	1102	1241	530	669	4.77e-67	259
ros1_ns3_62751:2697-7346	AT1G02090.2	100	159	0	0	3483	3641	159	1	5.35e-78	294
cal1_3556:1-11343	AT1G02090.3	100	185	0	0	1102	1286	530	714	4.6e-92	342
ros1_ns3_62751:2697-7346	AT1G02090.3	100	185	0	0	2293	2477	714	530	1.88e-92	342
plus5k-3_7755:212-825	AT1G02100.1	100	123	0	0	454	576	514	636	7.01e-59	228
ros1_ns3_62751:2697-7346	AT1G02100.1	99.535	215	1	0	4112	4326	69	283	1.84e-107	392
plus5k-3_7755:212-825	AT1G02100.2	100	123	0	0	454	576	514	636	7.01e-59	228
ros1_ns3_62751:2697-7346	AT1G02100.2	99.535	215	1	0	4112	4326	69	283	1.84e-107	392
plus5k-3_7755:212-825	AT1G02100.3	100	123	0	0	454	576	514	636	7.01e-59	228
ros1_ns3_62751:2697-7346	AT1G02100.3	99.535	215	1	0	4112	4326	69	283	1.84e-107	392
cs1_2094:1-2501	AT1G02110.1	100	937	0	0	419	1355	1	937	0	1731
cs2_485:1399-6846	AT1G02110.1	99.739	765	1	1	1164	1928	1349	2112	0	1400
cs2_2167:6075-8660	AT1G02110.1	99.738	764	1	1	1166	1928	1349	2112	0	1399
cs3_1287:2-1741	AT1G02110.1	99.198	374	3	0	1366	1739	1	374	0	675
cs2_485:1399-6846	AT1G02120.1	99.465	187	0	1	2255	2441	1	186	2.85e-91	339
cs2_2167:6075-8660	AT1G02120.1	100	186	0	0	2255	2440	1	186	2.9e-93	344
hs1_2327:1309-3758	AT1G02120.1	99.462	186	0	1	92	277	2	186	4.59e-91	337
hs1_2207:1-2766	AT1G02120.1	100	160	0	0	715	874	646	805	8.81e-79	296
sed1_23212:2-1560	AT1G02120.1	99.585	241	0	1	1196	1436	1797	1558	7.75e-122	438
cs2_485:1399-6846	AT1G02120.2	99.465	187	0	1	2255	2441	1	186	2.85e-91	339
cs2_2167:6075-8660	AT1G02120.2	100	186	0	0	2255	2440	1	186	2.9e-93	344
hs1_2327:1309-3758	AT1G02120.2	99.462	186	0	1	92	277	2	186	4.59e-91	337
hs1_2207:1-2766	AT1G02120.2	100	160	0	0	715	874	646	805	8.81e-79	296
cs2_485:1399-6846	AT1G02120.3	99.465	187	0	1	2255	2441	1	186	2.85e-91	339
cs2_2167:6075-8660	AT1G02120.3	100	186	0	0	2255	2440	1	186	2.9e-93	344
hs1_2327:1309-3758	AT1G02120.3	99.462	186	0	1	92	277	2	186	4.59e-91	337
hs1_2207:1-2766	AT1G02120.3	100	160	0	0	715	874	646	805	8.81e-79	296
cs1_3340:98-2993	AT1G02130.1	99.367	158	0	1	2319	2476	256	412	2e-75	285
cs1_1743:1774-4970	AT1G02130.1	99.367	158	0	1	2437	2594	256	412	2.21e-75	285
hs3_1687:7072-10128	AT1G02140.1	100	216	0	0	1533	1748	216	1	7.22e-110	399
sed1_40051:3-4188	AT1G02140.1	99.539	217	0	1	3117	3333	1	216	4.61e-108	394
min10k2_18178:383-1306	AT1G02145.1	99.18	122	0	1	278	398	466	345	6.43e-56	219
sed1_40051:3-4188	AT1G02145.1	100	122	0	0	1752	1873	466	345	1.78e-57	226
min10k2_18178:383-1306	AT1G02145.2	99.18	122	0	1	278	398	346	225	6.43e-56	219
sed1_40051:3-4188	AT1G02145.2	100	122	0	0	1752	1873	346	225	1.78e-57	226
min10k2_18178:383-1306	AT1G02145.3	99.18	122	0	1	278	398	478	357	6.43e-56	219
sed1_40051:3-4188	AT1G02145.3	100	122	0	0	1752	1873	478	357	1.78e-57	226
min10k2_18178:383-1306	AT1G02145.4	99.18	122	0	1	278	398	346	225	6.43e-56	219
sed1_40051:3-4188	AT1G02145.4	100	122	0	0	1752	1873	346	225	1.78e-57	226
cs2_2696:1-2159	AT1G02150.1	100	117	0	0	1	117	117	1	5.49e-55	217
cs3_1134:1-3955	AT1G02150.1	100	1217	0	0	1194	2410	1575	359	0	2248
wt3_5694:324-5333	AT1G02150.1	99.346	1224	0	8	784	2006	359	1575	0	2209
cs3_1134:1-3955	AT1G02160.2	100	185	0	0	266	450	276	92	1.6e-92	342
wt3_5694:324-5333	AT1G02160.2	100	185	0	0	2751	2935	92	276	2.03e-92	342
hs2_478:49-4117	AT1G02170.1	99.699	332	0	1	3737	4068	707	377	5.29e-172	606
wt3_5694:324-5333	AT1G02170.1	98.688	381	0	4	3458	3838	1	376	0	671
wt3_3884:2243-5142	AT1G02170.1	100	212	0	0	1	212	834	1045	1.15e-107	392
hs2_478:49-4117	AT1G02180.1	99.835	606	0	1	2305	2909	76	681	0	1112
wt3_3884:2243-5142	AT1G02180.1	99.835	606	0	1	535	1139	681	76	0	1112
cs3_4896:299-3964	AT1G02190.1	100	276	0	0	3390	3665	1128	853	3.84e-143	510
cs3_39:5840-9464	AT1G02190.1	99.432	176	0	1	13	187	1709	1884	2.47e-85	318
hs2_478:49-4117	AT1G02190.1	99.807	517	0	1	860	1375	517	1	0	948
sed1_32513:1-2729	AT1G02190.1	100	275	0	0	1993	2267	1710	1436	1.03e-142	508
wt3_3884:2243-5142	AT1G02190.1	100	517	0	0	2070	2586	1	517	0	955
cs3_4896:299-3964	AT1G02190.2	100	276	0	0	3390	3665	1128	853	3.84e-143	510
cs3_39:5840-9464	AT1G02190.2	99.432	176	0	1	13	187	1697	1872	2.47e-85	318
hs2_478:49-4117	AT1G02190.2	99.807	517	0	1	860	1375	517	1	0	948
sed1_32513:1-2729	AT1G02190.2	100	275	0	0	1993	2267	1698	1424	1.03e-142	508
wt3_3884:2243-5142	AT1G02190.2	100	517	0	0	2070	2586	1	517	0	955
cs3_39:5840-9464	AT1G02205.1	99.734	376	0	1	2904	3278	246	621	0	688
cs3_4896:299-3964	AT1G02205.1	100	166	0	0	10	175	166	1	5.41e-82	307
cs3_39:5840-9464	AT1G02205.2	99.734	376	0	1	2904	3278	738	1113	0	688
cs3_4896:299-3964	AT1G02205.2	100	234	0	0	296	529	517	284	8.55e-120	433
sed1_32513:1-2729	AT1G02205.2	100	228	0	0	299	526	285	58	1.37e-116	422
cs3_39:5840-9464	AT1G02205.3	99.734	376	0	1	2904	3278	738	1113	0	688
cs3_4896:299-3964	AT1G02205.3	100	234	0	0	296	529	517	284	8.55e-120	433
sed1_32513:1-2729	AT1G02205.3	100	228	0	0	299	526	285	58	1.37e-116	422
cs3_39:5840-9464	AT1G02205.4	99.734	376	0	1	2904	3278	741	1116	0	688
cs3_4896:299-3964	AT1G02205.4	100	288	0	0	614	901	288	1	8.2e-150	532
sed1_32513:1-2729	AT1G02205.4	100	288	0	0	299	586	288	1	6.08e-150	532
cs3_39:5840-9464	AT1G02205.5	99.747	396	0	1	2884	3278	1	396	0	725
cs2_798:1-2963	AT1G02210.1	98.485	264	4	0	1555	1818	264	1	6.8e-130	466
cs2_2780:2133-4840	AT1G02210.1	98.485	264	4	0	1140	1403	1	264	6.21e-130	466
cs2_1600:1-4217	AT1G02210.1	98.485	264	4	0	1873	2136	1	264	9.71e-130	466
cs1_2075:1-3820	AT1G02220.1	99.597	248	0	1	52	298	402	155	2.46e-125	451
cs2_1600:1-4217	AT1G02220.1	99.545	220	1	0	1	220	645	864	2.78e-110	401
min10k1_47620:1-1352	AT1G02220.1	100	248	0	0	334	581	402	155	5.14e-128	459
cs1_2448:702-7480	AT1G02230.1	99.259	270	0	2	3656	3924	548	816	1.2e-135	486
cs1_3906:1-1766	AT1G02230.1	100	150	0	0	1	150	150	1	2.03e-73	278
cs3_978:3935-8904	AT1G02230.1	100	269	0	0	4097	4365	816	548	4.06e-139	497
cs3_4585:1-7131	AT1G02230.1	100	269	0	0	4030	4298	548	816	5.83e-139	497
hs1_3000:90-4556	AT1G02230.1	100	269	0	0	3708	3976	548	816	3.65e-139	497
cs1_2448:702-7480	AT1G02250.1	100	263	0	0	265	527	155	417	1.2e-135	486
cs1_3906:1-1766	AT1G02250.1	100	158	0	0	1328	1485	1089	932	7.24e-78	292
cs3_4585:1-7131	AT1G02250.1	100	260	0	0	1264	1523	557	816	5.87e-134	481
hs1_3000:90-4556	AT1G02250.1	100	263	0	0	307	569	155	417	7.9e-136	486
cs2_2055:1-3360	AT1G02260.1	98.214	1064	10	1	980	2034	1064	1	0	1851
ros1_ns2_45277:1202-5821	AT1G02260.1	99.624	1064	4	0	2644	3707	1	1064	0	1943
wt2_91595:527-996	AT1G02260.1	100	192	0	0	98	289	1252	1061	2.33e-97	355
cs2_2055:1-3360	AT1G02260.2	98.214	1064	10	1	980	2034	1064	1	0	1851
ros1_ns2_45277:1202-5821	AT1G02260.2	99.624	1064	4	0	2644	3707	1	1064	0	1943
wt2_91595:527-996	AT1G02260.2	100	192	0	0	98	289	1252	1061	2.33e-97	355
cs2_2055:1-3360	AT1G02270.1	98.238	227	4	0	2883	3109	1455	1229	2.86e-109	398
hs3_3111:4720-9450	AT1G02270.1	99.558	226	0	1	4389	4614	478	702	5.17e-113	411
ros1_ns2_45277:1202-5821	AT1G02270.1	100	227	0	0	1576	1802	1229	1455	8.4e-116	420
cs2_2055:1-3360	AT1G02270.2	98.238	227	4	0	2883	3109	1050	824	2.86e-109	398
hs3_3111:4720-9450	AT1G02270.2	99.558	226	0	1	4389	4614	73	297	5.17e-113	411
ros1_ns2_45277:1202-5821	AT1G02270.2	100	227	0	0	1576	1802	824	1050	8.4e-116	420
hs3_3111:4720-9450	AT1G02280.1	100	234	0	0	1	234	362	595	1.1e-119	433
hs3_3111:4720-9450	AT1G02280.2	100	234	0	0	1	234	362	595	1.1e-119	433
cs3_274:1031-2300	AT1G02290.1	99.783	922	0	2	2	923	920	1	0	1690
hs2_1571:1-2927	AT1G02300.1	100	222	0	0	850	1071	856	635	3.19e-113	411
wt2_9366:272-2453	AT1G02300.1	100	140	0	0	1	140	717	856	9.09e-68	259
ros1_ns2_32244:395-2637	AT1G02305.1	100	135	0	0	156	290	955	1089	5.63e-65	250
wt2_9366:272-2453	AT1G02305.1	100	157	0	0	1789	1945	223	379	3.22e-77	291
ros1_ns2_32244:395-2637	AT1G02310.1	99.495	396	1	1	559	954	1236	842	0	719
ros1_ns2_32244:395-2637	AT1G02310.2	99.495	396	1	1	559	954	1296	902	0	719
hs1_3060:868-3018	AT1G02330.1	99.519	208	0	1	1251	1457	307	100	2.37e-103	377
hs2_532:1-4255	AT1G02340.1	99.458	369	0	2	51	418	370	3	0	669
hs2_532:1-4255	AT1G02340.2	99.429	350	0	2	51	399	349	1	2.54e-180	634
cs1_3278:1-2917	AT1G02350.1	98.387	124	0	2	189	312	302	423	7.44e-55	217
hs2_532:1-4255	AT1G02350.1	100	154	0	0	2682	2835	1	154	2.94e-75	285
hs3_1091:861-3141	AT1G02350.1	100	154	0	0	1452	1605	1	154	1.57e-75	285
cs1_3278:1-2917	AT1G02360.1	100	450	0	0	2288	2737	450	1	0	832
cs1_3278:1-2917	AT1G02360.2	100	588	0	0	2288	2875	588	1	0	1086
cs1_3278:1-2917	AT1G02360.3	100	606	0	0	2288	2893	606	1	0	1120
cs1_1520:3264-6570	AT1G02370.1	99.282	1253	1	8	1724	2973	367	1614	0	2257
wt2_1813:1-2616	AT1G02370.1	99.92	1248	1	0	359	1606	367	1614	0	2300
min10k2_33909:1-1744	AT1G02380.1	100	491	0	0	80	570	491	1	0	907
dcl3_ns2_1733:1625-4225	AT1G02390.1	99.113	902	1	7	1058	1957	1593	697	0	1615
hs3_1065:3520-7102	AT1G02390.1	99.667	900	0	3	406	1305	1593	697	0	1642
hs1_5223:335-3481	AT1G02400.1	99.751	401	0	1	1654	2053	401	1	0	734
hs1_5223:335-3481	AT1G02400.2	99.751	401	0	1	1654	2053	401	1	0	734
cs1_51:1-2865	AT1G02440.1	100	152	0	0	259	410	152	1	2.56e-74	281
cs1_51:1-2865	AT1G02440.2	100	152	0	0	259	410	152	1	2.56e-74	281
cs1_51:1-2865	AT1G02450.1	100	429	0	0	982	1410	429	1	0	793
hs1_6027:1700-6236	AT1G02450.1	99.306	432	0	3	562	993	429	1	0	778
hs3_2157:75-1586	AT1G02475.1	99.592	245	0	1	821	1064	245	1	4.49e-124	446
cs1_330:1-4509	AT1G02490.1	98.291	117	2	0	404	520	1	117	2.5e-51	206
plus5k-1_8659:1-1541	AT1G02490.1	100	111	0	0	1	111	7	117	8.45e-52	206
cs1_330:1-4509	AT1G02500.1	98.908	1190	2	11	2819	4007	3	1182	0	2115
cs1_330:1-4509	AT1G02500.2	98.908	1190	2	11	2819	4007	3	1182	0	2115
hs2_2855:913-2667	AT1G02510.1	100	621	0	0	6	626	621	1	0	1147
ros1_ns1_45717:4222-10387	AT1G02520.1	98.876	356	4	0	4637	4992	3482	3837	1.02e-180	636
ros1_ns2_53637:1053-7256	AT1G02520.1	98.599	357	4	1	1178	1534	3837	3482	4.79e-179	630
ros1_ns3_64123:2049-8227	AT1G02520.1	98.876	356	4	0	1184	1539	3837	3482	1.03e-180	636
ros1_ns3_50593:4-5632	AT1G02520.1	98.876	356	4	0	635	990	3837	3482	0	636
ros1_ns3_60919:4-4182	AT1G02520.1	96.691	272	9	0	14	285	3183	2912	7.49e-126	453
ros1_ns1_45717:4222-10387	AT1G02520.2	98.876	356	4	0	4637	4992	3482	3837	1.02e-180	636
ros1_ns2_53637:1053-7256	AT1G02520.2	98.599	357	4	1	1178	1534	3837	3482	4.79e-179	630
ros1_ns3_64123:2049-8227	AT1G02520.2	98.876	356	4	0	1184	1539	3837	3482	1.03e-180	636
ros1_ns3_50593:4-5632	AT1G02520.2	98.876	356	4	0	635	990	3837	3482	0	636
ros1_ns3_60919:4-4182	AT1G02520.2	96.691	272	9	0	14	285	3183	2912	7.49e-126	453
ros1_ns1_45717:4222-10387	AT1G02520.3	98.876	356	4	0	4637	4992	3482	3837	1.02e-180	636
ros1_ns2_53637:1053-7256	AT1G02520.3	98.599	357	4	1	1178	1534	3837	3482	4.79e-179	630
ros1_ns3_64123:2049-8227	AT1G02520.3	98.876	356	4	0	1184	1539	3837	3482	1.03e-180	636
ros1_ns3_50593:4-5632	AT1G02520.3	98.876	356	4	0	635	990	3837	3482	0	636
ros1_ns3_60919:4-4182	AT1G02520.3	96.691	272	9	0	14	285	3183	2912	7.49e-126	453
hs1_4951:1-4461	AT1G02530.1	99.453	914	0	5	3548	4460	2637	1728	0	1655
ros1_ns1_45717:4222-10387	AT1G02530.1	97.323	1681	45	0	1771	3451	957	2637	0	2856
ros1_ns2_53637:1053-7256	AT1G02530.1	96.336	1692	46	16	2729	4415	2637	957	0	2767
ros1_ns3_64123:2049-8227	AT1G02530.1	97.323	1681	45	0	2726	4406	2637	957	0	2856
ros1_ns3_60919:4-4182	AT1G02530.1	97.323	1681	45	0	726	2406	2637	957	0	2856
ros1_ns3_50593:4-5632	AT1G02530.1	97.323	1681	45	0	2176	3856	2637	957	0	2856
hs1_4951:1-4461	AT1G02530.2	99.453	914	0	5	3548	4460	2637	1728	0	1655
ros1_ns1_45717:4222-10387	AT1G02530.2	97.323	1681	45	0	1771	3451	957	2637	0	2856
ros1_ns2_53637:1053-7256	AT1G02530.2	96.336	1692	46	16	2729	4415	2637	957	0	2767
ros1_ns3_64123:2049-8227	AT1G02530.2	97.323	1681	45	0	2726	4406	2637	957	0	2856
ros1_ns3_60919:4-4182	AT1G02530.2	97.323	1681	45	0	726	2406	2637	957	0	2856
ros1_ns3_50593:4-5632	AT1G02530.2	97.323	1681	45	0	2176	3856	2637	957	0	2856
hs1_4951:1-4461	AT1G02540.1	99.543	875	2	2	847	1721	1	873	0	1592
ros1_ns1_45717:4222-10387	AT1G02540.1	98.276	870	12	1	5276	6142	870	1	0	1520
ros1_ns2_53637:1053-7256	AT1G02540.1	97.714	875	12	6	23	894	1	870	0	1498
ros1_ns3_64123:2049-8227	AT1G02540.1	97.162	881	11	3	23	900	1	870	0	1476
ros1_ns3_50593:4-5632	AT1G02540.1	98.575	351	5	0	1	351	520	870	2.62e-176	621
cs1_3018:2105-5897	AT1G02550.1	99.863	729	1	0	2211	2939	729	1	0	1341
hs1_6034:604-2328	AT1G02550.1	99.863	729	0	1	257	984	729	1	0	1339
cs1_3018:2105-5897	AT1G02560.1	100	132	0	0	1290	1421	132	1	4.45e-63	244
sed1_45959:756-3240	AT1G02580.1	100	334	0	0	1870	2203	431	98	1.49e-175	617
sed1_45959:756-3240	AT1G02580.2	100	334	0	0	1870	2203	431	98	1.49e-175	617
cs1_427:1-6052	AT1G02610.1	100	145	0	0	2612	2756	267	411	4.22e-70	268
cs2_2420:621-3787	AT1G02610.1	100	145	0	0	1884	2028	267	411	2.2e-70	268
cs1_427:1-6052	AT1G02610.2	100	145	0	0	2612	2756	267	411	4.22e-70	268
cs2_2420:621-3787	AT1G02610.2	100	145	0	0	1884	2028	267	411	2.2e-70	268
cs1_427:1-6052	AT1G02610.3	100	145	0	0	2612	2756	69	213	4.22e-70	268
cs2_2420:621-3787	AT1G02610.3	100	145	0	0	1884	2028	69	213	2.2e-70	268
sed3_2506:304-1544	AT1G02620.1	100	334	0	0	907	1240	17	350	7.35e-176	617
min10k1_45071:1472-5547	AT1G02640.1	98.906	1371	0	11	1756	3126	2307	952	0	2435
min10k1_33242:824-9781	AT1G02640.1	99.926	1356	0	1	6705	8059	2307	952	0	2497
plus5k-1_29681:377-2132	AT1G02640.1	99.704	338	0	1	1419	1755	1	338	1.05e-175	617
hs2_2160:2427-4936	AT1G02650.1	99.539	434	0	2	2077	2509	1542	1110	0	789
min10k1_33242:824-9781	AT1G02650.1	99.911	1120	0	1	3867	4986	1542	424	0	2061
min10k1_45071:1472-5547	AT1G02650.1	98.995	398	0	2	96	493	428	35	0	710
hs2_2160:2427-4936	AT1G02650.2	99.539	434	0	2	2077	2509	1533	1101	0	789
min10k1_33242:824-9781	AT1G02650.2	99.911	1120	0	1	3867	4986	1533	415	0	2061
min10k1_45071:1472-5547	AT1G02650.2	99.054	423	0	2	96	518	419	1	0	756
hs2_2160:2427-4936	AT1G02660.1	99.346	306	1	1	1	306	1838	2142	4.29e-156	553
min10k1_33242:824-9781	AT1G02660.1	99.827	577	0	1	1521	2097	1567	2142	0	1059
rdr6_ns3_21438:1-6336	AT1G02660.1	100	627	0	0	1226	1852	627	1	0	1158
ros1_ns1_63909:1-10807	AT1G02660.1	98.885	628	6	1	2357	2984	627	1	0	1120
sed3_47327:251-3004	AT1G02660.1	98.894	633	0	7	1	632	1	627	0	1123
sed3_56123:1347-4099	AT1G02660.1	99.682	629	0	2	1	629	1	627	0	1149
sed3_20142:1205-3947	AT1G02660.1	99.841	628	0	1	2114	2741	627	1	0	1153
sed3_7811:1411-4152	AT1G02660.1	100	627	0	0	1	627	1	627	0	1158
sed3_49802:578-3319	AT1G02660.1	100	627	0	0	2114	2740	627	1	0	1158
sed3_4230:2311-5053	AT1G02660.1	100	627	0	0	1	627	1	627	0	1158
sed3_33596:977-3718	AT1G02660.1	100	627	0	0	2114	2740	627	1	0	1158
sed3_24423:855-3450	AT1G02660.1	100	627	0	0	1	627	1	627	0	1158
sed3_45167:1-2672	AT1G02660.1	100	576	0	0	1915	2490	1567	2142	0	1064
cs1_287:1148-2686	AT1G02670.1	99.341	607	0	4	338	941	833	228	0	1096
plus5k-2_16794:875-1541	AT1G02670.1	99.219	128	1	0	235	362	1421	1294	5.91e-60	231
rdr6_ns3_21438:1-6336	AT1G02670.1	99.835	606	0	1	4100	4704	228	833	0	1112
ros1_ns1_63909:1-10807	AT1G02670.1	99.179	609	1	4	5262	5869	228	833	0	1094
cs1_287:1148-2686	AT1G02670.2	99.467	751	0	4	338	1085	800	51	0	1362
plus5k-2_16794:875-1541	AT1G02670.2	99.219	128	1	0	235	362	1457	1330	5.91e-60	231
rdr6_ns3_21438:1-6336	AT1G02670.2	99.867	750	0	1	3956	4704	51	800	0	1378
ros1_ns1_63909:1-10807	AT1G02670.2	98.811	757	1	7	5114	5869	51	800	0	1341
cs1_287:1148-2686	AT1G02670.3	99.467	751	0	4	338	1085	800	51	0	1362
plus5k-2_16794:875-1541	AT1G02670.3	99.219	128	1	0	235	362	1457	1330	5.91e-60	231
rdr6_ns3_21438:1-6336	AT1G02670.3	99.867	750	0	1	3956	4704	51	800	0	1378
ros1_ns1_63909:1-10807	AT1G02670.3	98.811	757	1	7	5114	5869	51	800	0	1341
cs1_287:1148-2686	AT1G02670.4	99.467	751	0	4	338	1085	800	51	0	1362
plus5k-2_16794:875-1541	AT1G02670.4	99.219	128	1	0	235	362	1457	1330	5.91e-60	231
rdr6_ns3_21438:1-6336	AT1G02670.4	99.867	750	0	1	3956	4704	51	800	0	1378
ros1_ns1_63909:1-10807	AT1G02670.4	98.811	757	1	7	5114	5869	51	800	0	1341
cs1_287:1148-2686	AT1G02670.5	99.341	607	0	4	338	941	719	114	0	1096
plus5k-2_16794:875-1541	AT1G02670.5	99.219	128	1	0	235	362	1376	1249	5.91e-60	231
rdr6_ns3_21438:1-6336	AT1G02670.5	99.835	606	0	1	4100	4704	114	719	0	1112
ros1_ns1_63909:1-10807	AT1G02670.5	99.179	609	1	4	5262	5869	114	719	0	1094
cs1_287:1148-2686	AT1G02670.6	99.341	607	0	4	338	941	719	114	0	1096
plus5k-2_16794:875-1541	AT1G02670.6	99.219	128	1	0	235	362	1376	1249	5.91e-60	231
rdr6_ns3_21438:1-6336	AT1G02670.6	99.835	606	0	1	4100	4704	114	719	0	1112
ros1_ns1_63909:1-10807	AT1G02670.6	99.179	609	1	4	5262	5869	114	719	0	1094
cs1_287:1148-2686	AT1G02670.7	99.467	751	0	4	338	1085	800	51	0	1362
plus5k-2_16794:875-1541	AT1G02670.7	99.219	128	1	0	235	362	1388	1261	5.91e-60	231
rdr6_ns3_21438:1-6336	AT1G02670.7	99.867	750	0	1	3956	4704	51	800	0	1378
ros1_ns1_63909:1-10807	AT1G02670.7	98.811	757	1	7	5114	5869	51	800	0	1341
cs3_2417:3639-6256	AT1G02690.1	99.744	391	1	0	2208	2598	1617	1227	0	717
hs1_1150:922-3958	AT1G02690.1	100	222	0	0	1278	1499	222	1	3.31e-113	411
hs2_3075:1-2359	AT1G02690.1	100	222	0	0	1756	1977	222	1	2.57e-113	411
cs3_2417:3639-6256	AT1G02690.2	99.744	391	1	0	2208	2598	1620	1230	0	717
hs1_1150:922-3958	AT1G02690.2	100	222	0	0	1278	1499	222	1	3.31e-113	411
hs2_3075:1-2359	AT1G02690.2	100	222	0	0	1756	1977	222	1	2.57e-113	411
cs3_2417:3639-6256	AT1G02700.1	100	570	0	0	9	578	744	175	0	1053
ros1_ns3_30872:1622-17939	AT1G02730.1	85.542	249	28	2	74	316	2010	1764	3.19e-65	254
min10k2_53597:127-2699	AT1G02790.1	100	122	0	0	1	122	122	1	1.09e-57	226
cs3_3046:1-3107	AT1G02800.1	100	324	0	0	2087	2410	1183	1506	6.74e-170	599
min10k2_53597:127-2699	AT1G02800.1	100	324	0	0	1289	1612	1506	1183	5.57e-170	599
cs3_3402:2694-3968	AT1G02810.1	99.713	698	0	2	58	755	1045	1740	0	1277
min10k1_44005:236-2077	AT1G02810.1	100	696	0	0	662	1357	1740	1045	0	1286
rdr6_ns3_15489:1-3073	AT1G02810.1	99.904	1046	0	1	1255	2300	1045	1	0	1925
min10k1_44005:236-2077	AT1G02813.1	100	222	0	0	1	222	222	1	2e-113	411
hs2_2198:1279-3163	AT1G02840.1	100	225	0	0	1012	1236	573	797	4.4e-115	416
hs2_3971:1695-3908	AT1G02840.1	96.053	152	3	3	121	272	370	222	2.58e-63	244
hs2_2198:1279-3163	AT1G02840.2	100	225	0	0	1012	1236	573	797	4.4e-115	416
hs2_3971:1695-3908	AT1G02840.2	96.053	152	3	3	121	272	370	222	2.58e-63	244
hs2_2198:1279-3163	AT1G02840.3	98.723	235	3	0	1012	1246	573	807	1.22e-115	418
hs2_3971:1695-3908	AT1G02840.3	96.053	152	3	3	121	272	370	222	2.58e-63	244
hs2_2198:1279-3163	AT1G02840.4	98.723	235	3	0	1012	1246	573	807	1.22e-115	418
hs2_3971:1695-3908	AT1G02840.4	96.053	152	3	3	121	272	370	222	2.58e-63	244
hs2_2198:1279-3163	AT1G02840.5	98.723	235	3	0	1012	1246	573	807	1.22e-115	418
hs2_3971:1695-3908	AT1G02840.5	96.053	152	3	3	121	272	370	222	2.58e-63	244
cs2_2380:612-2949	AT1G02860.1	100	241	0	0	1	241	417	177	6.97e-124	446
cs2_2380:612-2949	AT1G02860.2	100	241	0	0	1	241	417	177	6.97e-124	446
cs2_2380:612-2949	AT1G02860.3	100	241	0	0	1	241	417	177	6.97e-124	446
dcl3_ns1_5123:1-5356	AT1G02880.1	100	251	0	0	3435	3685	449	199	4.44e-129	464
dcl3_ns1_5123:1-5356	AT1G02880.2	100	251	0	0	3435	3685	650	400	4.44e-129	464
dcl3_ns1_5123:1-5356	AT1G02880.3	100	251	0	0	3435	3685	659	409	4.44e-129	464
dcl3_ns1_5123:1-5356	AT1G02880.4	100	251	0	0	3435	3685	398	148	4.44e-129	464
dcl3_ns1_5123:1-5356	AT1G02880.5	100	251	0	0	3435	3685	449	199	4.44e-129	464
dcl3_ns1_5123:1-5356	AT1G02880.6	100	251	0	0	3435	3685	677	427	4.44e-129	464
cs3_700:4266-8193	AT1G02890.1	99.853	678	0	1	1153	1830	661	1337	0	1245
hs2_2293:70-4195	AT1G02890.1	99.852	677	1	0	3042	3718	1337	661	0	1245
hs2_210:1917-4588	AT1G02890.1	100	232	0	0	1997	2228	1785	1554	8.04e-119	429
ros1_ns2_65908:1-6425	AT1G02890.1	100	224	0	0	5183	5406	86	309	5.44e-114	414
cs3_700:4266-8193	AT1G02890.2	99.853	678	0	1	1153	1830	661	1337	0	1245
hs2_2293:70-4195	AT1G02890.2	99.852	677	1	0	3042	3718	1337	661	0	1245
hs2_210:1917-4588	AT1G02890.2	100	232	0	0	1997	2228	1785	1554	8.04e-119	429
ros1_ns2_65908:1-6425	AT1G02890.2	100	224	0	0	5183	5406	86	309	5.44e-114	414
ros1_ns2_65908:1-6425	AT1G02900.1	100	363	0	0	2378	2740	1	363	0	671
min10k2_12870:611-7229	AT1G02910.1	99.632	272	0	1	6249	6519	1	272	1.95e-138	496
ros1_ns2_65908:1-6425	AT1G02910.1	100	190	0	0	197	386	901	1090	4.33e-95	351
min10k2_12870:611-7229	AT1G02910.2	99.632	272	0	1	6249	6519	1	272	1.95e-138	496
ros1_ns2_65908:1-6425	AT1G02910.2	100	213	0	0	197	409	901	1113	7.09e-108	394
min10k2_12870:611-7229	AT1G02920.1	99.769	432	0	1	5064	5494	199	630	0	791
min10k1_14215:3073-6870	AT1G02930.1	100	429	0	0	13	441	627	199	0	793
min10k2_12870:611-7229	AT1G02930.1	99.767	429	0	1	2597	3024	199	627	0	785
min10k1_14215:3073-6870	AT1G02930.2	100	429	0	0	13	441	627	199	0	793
min10k2_12870:611-7229	AT1G02930.2	99.767	429	0	1	2597	3024	199	627	0	785
min10k1_14215:3073-6870	AT1G02940.1	99.574	469	0	2	1737	2204	771	304	0	854
min10k2_12870:611-7229	AT1G02940.1	99.359	468	0	3	850	1314	304	771	0	845
min10k1_14215:3073-6870	AT1G02940.2	99.574	469	0	2	1737	2204	846	379	0	854
min10k2_12870:611-7229	AT1G02940.2	99.359	468	0	3	850	1314	379	846	0	845
min10k1_14215:3073-6870	AT1G02940.3	99.574	469	0	2	1737	2204	810	343	0	854
min10k2_12870:611-7229	AT1G02940.3	99.359	468	0	3	850	1314	343	810	0	845
min10k1_14215:3073-6870	AT1G02940.4	99.574	469	0	2	1737	2204	771	304	0	854
min10k2_12870:611-7229	AT1G02940.4	99.359	468	0	3	850	1314	304	771	0	845
min10k3_30979:428-2392	AT1G02960.1	100	298	0	0	173	470	766	469	1.21e-155	551
min10k3_30979:428-2392	AT1G02960.2	100	298	0	0	173	470	766	469	1.21e-155	551
min10k3_30979:428-2392	AT1G02960.3	100	298	0	0	173	470	766	469	1.21e-155	551
min10k3_30979:428-2392	AT1G02960.4	100	298	0	0	173	470	766	469	1.21e-155	551
min10k3_30979:428-2392	AT1G02960.5	100	298	0	0	173	470	766	469	1.21e-155	551
min10k3_30979:428-2392	AT1G02960.6	100	298	0	0	173	470	766	469	1.21e-155	551
min10k1_67614:238-2710	AT1G02965.1	100	165	0	0	662	826	165	1	1.31e-81	305
min10k1_67614:238-2710	AT1G02970.1	100	299	0	0	1421	1719	1	299	4.23e-156	553
wt2_56050:124-927	AT1G02970.1	100	299	0	0	453	751	1	299	1.35e-156	553
cs2_1052:443-3146	AT1G02980.1	100	282	0	0	59	340	750	469	1.3e-146	521
cs3_560:32-4178	AT1G02980.1	99.647	283	0	1	1710	1992	750	469	9.34e-145	516
hs1_94:1-2906	AT1G02980.1	99.647	283	0	1	968	1250	750	469	6.53e-145	516
cs2_1052:443-3146	AT1G02980.2	100	282	0	0	59	340	750	469	1.3e-146	521
cs3_560:32-4178	AT1G02980.2	99.647	283	0	1	1710	1992	750	469	9.34e-145	516
hs1_94:1-2906	AT1G02980.2	99.647	283	0	1	968	1250	750	469	6.53e-145	516
cs1_1597:478-1930	AT1G02990.1	99.202	376	1	2	900	1275	204	577	0	676
ros1_ns3_53908:1-8748	AT1G02990.1	99.928	1381	1	0	7034	8414	1674	3054	0	2545
sed1_42834:3203-6705	AT1G02990.1	99.867	752	0	1	3	753	1327	576	0	1382
cs1_1597:478-1930	AT1G02990.2	99.202	376	1	2	900	1275	204	577	0	676
ros1_ns3_53908:1-8748	AT1G02990.2	99.928	1381	1	0	7034	8414	1674	3054	0	2545
sed1_42834:3203-6705	AT1G02990.2	99.867	752	0	1	3	753	1327	576	0	1382
cs1_1597:478-1930	AT1G02990.3	99.202	376	1	2	900	1275	324	697	0	676
ros1_ns3_53908:1-8748	AT1G02990.3	99.928	1381	1	0	7034	8414	1794	3174	0	2545
sed1_42834:3203-6705	AT1G02990.3	99.867	752	0	1	3	753	1447	696	0	1382
cs1_1597:478-1930	AT1G02990.4	99.202	376	1	2	900	1275	324	697	0	676
ros1_ns3_53908:1-8748	AT1G02990.4	99.928	1381	1	0	7034	8414	1794	3174	0	2545
sed1_42834:3203-6705	AT1G02990.4	99.867	752	0	1	3	753	1447	696	0	1382
cs1_1597:478-1930	AT1G02990.5	99.202	376	1	2	900	1275	324	697	0	676
ros1_ns3_53908:1-8748	AT1G02990.5	99.928	1381	1	0	7034	8414	1794	3174	0	2545
sed1_42834:3203-6705	AT1G02990.5	99.867	752	0	1	3	753	1447	696	0	1382
cs1_1597:478-1930	AT1G02990.6	99.202	376	1	2	900	1275	324	697	0	676
ros1_ns3_53908:1-8748	AT1G02990.6	99.928	1381	1	0	7034	8414	1794	3174	0	2545
sed1_42834:3203-6705	AT1G02990.6	99.867	752	0	1	3	753	1447	696	0	1382
cs1_2435:3636-6665	AT1G03000.1	100	284	0	0	2407	2690	1955	1672	1.13e-147	525
cs2_2016:3692-7244	AT1G03000.1	100	639	0	0	765	1403	279	917	0	1181
dcl3_ns2_52786:776-5539	AT1G03000.1	100	639	0	0	1212	1850	279	917	0	1181
hs1_2017:1-1940	AT1G03000.1	100	247	0	0	194	440	914	1160	2.67e-127	457
ros1_ns3_53908:1-8748	AT1G03000.1	100	376	0	0	1	376	542	917	0	695
sed1_42834:3203-6705	AT1G03000.1	99.346	153	1	0	3244	3396	2655	2503	4.05e-73	278
wt2_23930:1-1213	AT1G03000.1	100	275	0	0	351	625	2234	2508	4.51e-143	508
dcl3_ns3_46662:1942-6277	AT1G03010.1	100	304	0	0	458	761	1602	1905	1.24e-158	562
dcl3_ns3_46662:1942-6277	AT1G03010.2	100	304	0	0	458	761	1521	1824	1.24e-158	562
dcl3_ns3_46662:1942-6277	AT1G03010.3	100	304	0	0	458	761	1599	1902	1.24e-158	562
dcl3_ns3_46662:1942-6277	AT1G03020.1	99.355	310	0	2	2778	3086	309	1	4.45e-158	560
hs1_6013:1324-2709	AT1G03020.1	100	309	0	0	70	378	309	1	6.49e-162	571
ros1_ns2_21539:1-4995	AT1G03020.1	100	309	0	0	1413	1721	309	1	2.37e-161	571
cs1_3785:1-2360	AT1G03030.1	97.03	202	1	1	539	740	478	282	1.59e-90	335
rdr6_ns3_27253:699-6044	AT1G03030.1	98.99	198	1	1	237	434	282	478	1e-95	353
cs1_3785:1-2360	AT1G03030.2	97.03	202	1	1	539	740	478	282	1.59e-90	335
rdr6_ns3_27253:699-6044	AT1G03030.2	98.99	198	1	1	237	434	282	478	1e-95	353
rdr6_ns3_27253:699-6044	AT1G03040.1	99.721	358	0	1	4079	4436	357	1	0	654
rdr6_ns3_27253:699-6044	AT1G03040.2	99.721	358	0	1	4079	4436	357	1	0	654
rdr6_ns3_27253:699-6044	AT1G03040.3	99.239	394	1	2	2251	2644	1002	611	0	710
cs1_4316:1-2953	AT1G03060.1	100	182	0	0	1618	1799	182	1	5.55e-91	337
hs1_5514:1900-3041	AT1G03060.1	99.722	1080	0	3	63	1141	8808	7731	0	1975
plus5k-1_25684:1318-2917	AT1G03060.1	99.764	424	1	0	1	424	10383	10806	0	778
rdr6_ns1_20362:315-676	AT1G03060.1	100	361	0	0	1	361	4082	3722	0	667
ros1_ns3_25287:2473-6702	AT1G03060.1	100	1238	0	0	2295	3532	9569	10806	0	2287
ros1_ns3_57795:453-8838	AT1G03060.1	99.655	1159	0	4	953	2109	2237	1081	0	2115
cs1_4316:1-2953	AT1G03060.2	100	182	0	0	1618	1799	182	1	5.55e-91	337
hs1_5514:1900-3041	AT1G03060.2	99.722	1080	0	3	63	1141	8805	7728	0	1975
plus5k-1_25684:1318-2917	AT1G03060.2	99.764	424	1	0	1	424	10380	10803	0	778
rdr6_ns1_20362:315-676	AT1G03060.2	100	361	0	0	1	361	4079	3719	0	667
ros1_ns3_25287:2473-6702	AT1G03060.2	100	1238	0	0	2295	3532	9566	10803	0	2287
ros1_ns3_57795:453-8838	AT1G03060.2	99.655	1159	0	4	953	2109	2234	1078	0	2115
cs1_4316:1-2953	AT1G03060.3	100	182	0	0	1618	1799	182	1	5.55e-91	337
hs1_5514:1900-3041	AT1G03060.3	99.722	1080	0	3	63	1141	8718	7641	0	1975
plus5k-1_25684:1318-2917	AT1G03060.3	99.764	424	1	0	1	424	10293	10716	0	778
rdr6_ns1_20362:315-676	AT1G03060.3	100	361	0	0	1	361	4079	3719	0	667
ros1_ns3_25287:2473-6702	AT1G03060.3	100	1238	0	0	2295	3532	9479	10716	0	2287
ros1_ns3_57795:453-8838	AT1G03060.3	99.655	1159	0	4	953	2109	2234	1078	0	2115
cs1_4316:1-2953	AT1G03060.4	100	182	0	0	1618	1799	182	1	5.55e-91	337
hs1_5514:1900-3041	AT1G03060.4	99.722	1080	0	3	63	1141	8721	7644	0	1975
plus5k-1_25684:1318-2917	AT1G03060.4	99.764	424	1	0	1	424	10296	10719	0	778
rdr6_ns1_20362:315-676	AT1G03060.4	100	361	0	0	1	361	4082	3722	0	667
ros1_ns3_25287:2473-6702	AT1G03060.4	100	1238	0	0	2295	3532	9482	10719	0	2287
ros1_ns3_57795:453-8838	AT1G03060.4	99.655	1159	0	4	953	2109	2237	1081	0	2115
cs2_2459:1-4090	AT1G03070.1	98.905	274	0	3	1987	2260	271	1	7.23e-136	486
plus5k-3_23389:302-4904	AT1G03070.1	99.632	272	0	1	805	1076	1	271	1.35e-138	496
ros1_ns3_57795:453-8838	AT1G03070.1	98.842	259	1	2	8129	8385	1	259	9e-128	460
sed3_23037:1516-5738	AT1G03070.1	98.905	274	0	3	820	1093	1	271	7.46e-136	486
cs2_2459:1-4090	AT1G03070.2	98.905	274	0	3	1987	2260	271	1	7.23e-136	486
plus5k-3_23389:302-4904	AT1G03070.2	99.632	272	0	1	805	1076	1	271	1.35e-138	496
ros1_ns3_57795:453-8838	AT1G03070.2	98.842	259	1	2	8129	8385	1	259	9e-128	460
sed3_23037:1516-5738	AT1G03070.2	98.905	274	0	3	820	1093	1	271	7.46e-136	486
cs2_2459:1-4090	AT1G03070.3	98.905	274	0	3	1987	2260	271	1	7.23e-136	486
plus5k-3_23389:302-4904	AT1G03070.3	99.632	272	0	1	805	1076	1	271	1.35e-138	496
ros1_ns3_57795:453-8838	AT1G03070.3	98.842	259	1	2	8129	8385	1	259	9e-128	460
sed3_23037:1516-5738	AT1G03070.3	98.905	274	0	3	820	1093	1	271	7.46e-136	486
cs2_2459:1-4090	AT1G03080.1	99.671	608	0	2	1	608	4597	5202	0	1110
plus5k-3_23389:302-4904	AT1G03080.1	100	1017	0	0	3586	4602	4255	3239	0	1879
sed3_23037:1516-5738	AT1G03080.1	99.895	948	0	1	2474	3420	5202	4255	0	1744
cs2_2459:1-4090	AT1G03080.2	99.671	608	0	2	1	608	4597	5202	0	1110
plus5k-3_23389:302-4904	AT1G03080.2	100	1017	0	0	3586	4602	4255	3239	0	1879
sed3_23037:1516-5738	AT1G03080.2	99.895	948	0	1	2474	3420	5202	4255	0	1744
cs2_2459:1-4090	AT1G03080.3	99.671	608	0	2	1	608	4597	5202	0	1110
plus5k-3_23389:302-4904	AT1G03080.3	100	1017	0	0	3586	4602	4255	3239	0	1879
sed3_23037:1516-5738	AT1G03080.3	99.895	948	0	1	2474	3420	5202	4255	0	1744
hs2_2672:888-3514	AT1G03090.1	100	337	0	0	1228	1564	337	1	3.38e-177	623
sed2_4628:1-1974	AT1G03090.1	100	248	0	0	1309	1556	1796	2043	7.56e-128	459
wt2_24379:329-1289	AT1G03090.1	100	337	0	0	493	829	337	1	1.21e-177	623
hs2_2672:888-3514	AT1G03090.2	100	337	0	0	1228	1564	337	1	3.38e-177	623
sed2_4628:1-1974	AT1G03090.2	100	248	0	0	1309	1556	1856	2103	7.56e-128	459
wt2_24379:329-1289	AT1G03090.2	100	337	0	0	493	829	337	1	1.21e-177	623
cs3_133:1-1768	AT1G03100.1	100	1545	0	0	1	1545	1545	1	0	2854
cs1_1264:1-5732	AT1G03106.1	99.479	192	0	1	1	191	192	1	4.99e-94	348
sed1_3856:1-1679	AT1G03106.1	99	200	0	2	1194	1393	1	198	2.41e-97	357
cs1_1264:1-5732	AT1G03110.1	100	371	0	0	2982	3352	914	1284	0	686
cs3_1172:43-3824	AT1G03110.1	100	371	0	0	1410	1780	914	1284	0	686
sed1_3856:1-1679	AT1G03110.1	100	137	0	0	337	473	137	1	3.25e-66	254
cs1_1264:1-5732	AT1G03120.1	100	391	0	0	3828	4218	1	391	0	723
cs3_1172:43-3824	AT1G03120.1	100	391	0	0	2254	2644	1	391	0	723
sed3_46160:498-13232	AT1G03120.1	100	159	0	0	12327	12485	549	391	1.47e-77	294
cs1_1264:1-5732	AT1G03120.2	100	408	0	0	3828	4235	1	408	0	754
cs3_1172:43-3824	AT1G03120.2	100	408	0	0	2254	2661	1	408	0	754
cs1_1264:1-5732	AT1G03130.1	99.675	616	1	1	5084	5699	615	1	0	1125
cs3_1172:43-3824	AT1G03130.1	100	271	0	0	3511	3781	615	345	2.38e-140	501
sed3_46160:498-13232	AT1G03130.1	99.19	617	0	5	11325	11938	1	615	0	1107
sed3_46160:498-13232	AT1G03140.1	99.882	845	0	1	9242	10086	1	844	0	1554
sed3_46160:498-13232	AT1G03150.1	100	133	0	0	7777	7909	302	170	4.17e-63	246
cs1_3869:1-4955	AT1G03160.1	100	302	0	0	3310	3611	2739	2438	1.83e-157	558
sed3_46160:498-13232	AT1G03160.1	100	508	0	0	3073	3580	996	489	0	939
cs1_3869:1-4955	AT1G03160.2	99.574	235	0	1	4432	4665	2157	1923	5.38e-118	427
sed3_46160:498-13232	AT1G03160.2	100	508	0	0	3073	3580	996	489	0	939
cs1_3869:1-4955	AT1G03160.3	100	189	0	0	4766	4954	1923	1735	1.2e-94	350
sed3_46160:498-13232	AT1G03160.3	100	508	0	0	3073	3580	996	489	0	939
cs1_3869:1-4955	AT1G03160.4	100	302	0	0	3310	3611	2652	2351	1.83e-157	558
sed3_46160:498-13232	AT1G03160.4	100	508	0	0	3073	3580	996	489	0	939
cs1_3869:1-4955	AT1G03165.1	100	186	0	0	2038	2223	201	16	5.58e-93	344
cs1_1605:1-4042	AT1G03210.1	100	283	0	0	1407	1689	227	509	5.44e-147	523
cs1_1605:1-4042	AT1G03210.2	100	528	0	0	1407	1934	227	754	0	976
cs1_2460:1-3531	AT1G03220.1	99.495	198	0	1	3334	3530	1302	1105	1.42e-97	359
min10k1_83677:2-7743	AT1G03220.1	100	1302	0	0	1756	3057	1	1302	0	2405
cs1_2460:1-3531	AT1G03230.1	99.388	1308	0	8	380	1682	1305	1	0	2364
min10k1_83677:2-7743	AT1G03230.1	99.847	1306	0	2	4720	6024	1	1305	0	2399
dcl3_ns3_23369:2403-14190	AT1G03270.1	100	376	0	0	9809	10184	1276	901	0	695
hs1_5636:979-5387	AT1G03270.1	99.735	377	0	1	2251	2627	901	1276	0	689
hs2_3453:1-1926	AT1G03270.1	100	241	0	0	356	596	1	241	5.74e-124	446
sed3_5908:159-3765	AT1G03270.1	100	118	0	0	1	118	1159	1276	2.56e-55	219
cs2_4292:1474-3100	AT1G03280.1	99.574	235	0	1	1378	1612	899	1132	1.75e-118	427
cs2_2013:1156-2794	AT1G03280.1	99.574	235	0	1	26	260	1132	899	1.76e-118	427
dcl3_ns3_23369:2403-14190	AT1G03280.1	99.574	235	0	1	5606	5840	1132	899	1.28e-117	427
sed3_5908:159-3765	AT1G03280.1	100	186	0	0	3395	3580	522	707	4.05e-93	344
cs2_4292:1474-3100	AT1G03280.2	99.574	235	0	1	1378	1612	899	1132	1.75e-118	427
cs2_2013:1156-2794	AT1G03280.2	99.574	235	0	1	26	260	1132	899	1.76e-118	427
dcl3_ns3_23369:2403-14190	AT1G03280.2	99.574	235	0	1	5606	5840	1132	899	1.28e-117	427
sed3_5908:159-3765	AT1G03280.2	100	186	0	0	3395	3580	522	707	4.05e-93	344
cs2_4292:1474-3100	AT1G03280.3	99.574	235	0	1	1378	1612	899	1132	1.75e-118	427
cs2_2013:1156-2794	AT1G03280.3	99.574	235	0	1	26	260	1132	899	1.76e-118	427
dcl3_ns3_23369:2403-14190	AT1G03280.3	99.574	235	0	1	5606	5840	1132	899	1.28e-117	427
sed3_5908:159-3765	AT1G03280.3	100	186	0	0	3395	3580	522	707	4.05e-93	344
cs1_1672:1105-5653	AT1G03290.1	99.854	686	0	1	3220	3905	897	213	0	1260
cs2_2989:984-2948	AT1G03290.1	100	301	0	0	811	1111	1716	1416	2.59e-157	556
dcl3_ns3_23369:2403-14190	AT1G03290.1	100	685	0	0	2483	3167	897	213	0	1266
cs1_1672:1105-5653	AT1G03290.2	99.854	686	0	1	3220	3905	897	213	0	1260
cs2_2989:984-2948	AT1G03290.2	100	301	0	0	811	1111	1716	1416	2.59e-157	556
dcl3_ns3_23369:2403-14190	AT1G03290.2	100	685	0	0	2483	3167	897	213	0	1266
cs1_1672:1105-5653	AT1G03290.3	99.854	686	0	1	3220	3905	897	213	0	1260
cs2_2989:984-2948	AT1G03290.3	100	301	0	0	811	1111	1716	1416	2.59e-157	556
dcl3_ns3_23369:2403-14190	AT1G03290.3	100	685	0	0	2483	3167	897	213	0	1266
cs1_1672:1105-5653	AT1G03290.4	99.854	686	0	1	3220	3905	897	213	0	1260
cs2_2989:984-2948	AT1G03290.4	100	301	0	0	811	1111	1716	1416	2.59e-157	556
dcl3_ns3_23369:2403-14190	AT1G03290.4	100	685	0	0	2483	3167	897	213	0	1266
cs1_1672:1105-5653	AT1G03290.5	100	303	0	0	3220	3522	807	505	4.67e-158	560
cs2_2989:984-2948	AT1G03290.5	100	301	0	0	811	1111	1626	1326	2.59e-157	556
dcl3_ns3_23369:2403-14190	AT1G03290.5	100	303	0	0	2483	2785	807	505	1.21e-157	560
cs1_1672:1105-5653	AT1G03290.6	100	301	0	0	1751	2051	1560	1260	6.04e-157	556
cs2_2989:984-2948	AT1G03290.6	100	301	0	0	811	1111	1560	1260	2.59e-157	556
dcl3_ns3_23369:2403-14190	AT1G03290.6	100	301	0	0	1016	1316	1560	1260	1.57e-156	556
cs1_1672:1105-5653	AT1G03300.1	99.48	961	1	4	441	1398	1054	2013	0	1744
cs2_3979:2651-9267	AT1G03300.1	98.738	1030	2	8	5589	6616	1	1021	0	1820
cs2_2989:984-2948	AT1G03300.1	100	455	0	0	4	458	1559	2013	0	841
dcl3_ns3_23369:2403-14190	AT1G03300.1	99.849	662	0	1	1	662	1353	2013	0	1216
sed2_29741:1-1960	AT1G03300.1	100	273	0	0	1	273	273	1	9.5e-142	505
cs2_3979:2651-9267	AT1G03310.1	99.137	2664	1	21	2033	4692	2649	4	0	4772
sed2_29741:1-1960	AT1G03310.1	99.875	798	0	1	1162	1959	1	797	0	1467
cs2_3979:2651-9267	AT1G03310.2	99.137	2664	1	21	2033	4692	2649	4	0	4772
sed2_29741:1-1960	AT1G03310.2	99.875	798	0	1	1162	1959	1	797	0	1467
cs2_3979:2651-9267	AT1G03320.1	98.831	599	0	7	885	1480	663	69	0	1061
cs2_3979:2651-9267	AT1G03325.1	100	126	0	0	1475	1600	1	126	1.68e-59	233
cs2_2602:1-4347	AT1G03330.1	100	160	0	0	591	750	162	3	1.39e-78	296
cs2_3979:2651-9267	AT1G03330.1	98.361	122	0	2	371	491	162	282	2.19e-53	213
cs2_2602:1-4347	AT1G03340.1	99.202	501	1	3	2401	2900	660	1158	0	900
dcl3_ns1_57145:1-4632	AT1G03340.1	100	164	0	0	4468	4631	1158	995	8.85e-81	303
sed1_32850:1-2567	AT1G03340.1	99.198	499	2	2	1259	1755	660	1158	0	898
cs1_2737:333-1718	AT1G03350.1	99.923	1299	0	1	88	1385	1413	115	0	2392
dcl3_ns1_57145:1-4632	AT1G03350.1	99.788	1416	0	1	1444	2859	1	1413	0	2595
dcl3_ns1_57145:1-4632	AT1G03360.1	100	162	0	0	876	1037	162	1	1.15e-79	300
cs2_161:830-4501	AT1G03365.1	99.95	2003	0	1	123	2125	1	2002	0	3692
hs1_5908:2876-7899	AT1G03365.1	99.501	2004	1	9	252	2248	1	2002	0	3637
cs2_161:830-4501	AT1G03365.2	99.95	2003	0	1	123	2125	1	2002	0	3692
hs1_5908:2876-7899	AT1G03365.2	99.501	2004	1	9	252	2248	1	2002	0	3637
hs1_5908:2876-7899	AT1G03370.1	98.897	544	0	6	4482	5023	346	885	0	966
min10k1_49859:1-3422	AT1G03370.1	100	691	0	0	1	691	878	1568	0	1277
sed3_7506:1-2794	AT1G03370.1	99.764	423	1	0	1	423	2641	3063	0	776
hs1_5908:2876-7899	AT1G03370.2	98.897	544	0	6	4482	5023	346	885	0	966
min10k1_49859:1-3422	AT1G03370.2	100	691	0	0	1	691	878	1568	0	1277
cs3_3517:1-8110	AT1G03380.1	99.639	830	1	2	2420	3249	1324	2151	0	1515
hs2_677:1900-4157	AT1G03380.1	99.788	471	1	0	948	1418	169	639	0	865
hs2_3386:714-2822	AT1G03380.1	99.775	445	0	1	1329	1773	2880	2437	0	815
hs3_3060:2677-5858	AT1G03380.1	99.879	828	0	1	511	1337	2151	1324	0	1522
sed1_4949:2-520	AT1G03380.1	100	176	0	0	89	264	1	176	2.03e-88	326
sed3_7506:1-2794	AT1G03380.1	99.788	471	1	0	2196	2666	169	639	0	865
cs3_3517:1-8110	AT1G03390.1	100	1386	0	0	5054	6439	1386	1	0	2560
hs2_2725:1-12033	AT1G03390.1	99.67	1212	0	4	10824	12032	1	1211	0	2213
hs2_3507:1857-6048	AT1G03390.1	99.863	731	0	1	1	731	730	1	0	1343
hs2_3386:714-2822	AT1G03390.1	99.848	658	0	1	1	658	730	1386	0	1208
sed3_27472:878-4596	AT1G03390.1	100	1221	0	0	1	1221	1221	1	0	2255
cs3_3517:1-8110	AT1G03395.1	100	160	0	0	6020	6179	9	168	2.6e-78	296
hs2_3507:1857-6048	AT1G03395.1	100	160	0	0	312	471	9	168	1.34e-78	296
hs2_2725:1-12033	AT1G03395.1	100	160	0	0	11082	11241	168	9	3.86e-78	296
sed3_27472:878-4596	AT1G03395.1	100	160	0	0	802	961	9	168	1.19e-78	296
cs3_3517:1-8110	AT1G03400.1	99.758	414	0	1	7697	8109	483	70	0	758
hs2_3507:1857-6048	AT1G03400.1	99.793	484	0	1	1992	2475	483	1	0	887
hs2_2725:1-12033	AT1G03400.1	100	483	0	0	9084	9566	1	483	0	893
sed3_27472:878-4596	AT1G03400.1	100	483	0	0	2483	2965	483	1	0	893
cs3_3517:1-8110	AT1G03400.2	99.698	662	2	0	6916	7577	1140	479	0	1212
hs2_3507:1857-6048	AT1G03400.2	99.248	665	1	4	1208	1871	1140	479	0	1197
hs2_2725:1-12033	AT1G03400.2	99.698	662	1	1	9686	10346	479	1140	0	1210
sed3_27472:878-4596	AT1G03400.2	99.698	662	2	0	1702	2363	1140	479	0	1212
hs2_2725:1-12033	AT1G03410.1	99.679	624	0	2	6670	7291	1	624	0	1140
hs2_3507:1857-6048	AT1G03410.1	99.388	327	1	1	3431	3756	949	623	1.53e-167	592
sed3_27472:878-4596	AT1G03410.1	100	124	0	0	3595	3718	1197	1074	1.22e-58	230
hs2_2725:1-12033	AT1G03410.2	99.805	513	0	1	6780	7291	1	513	0	941
hs2_3507:1857-6048	AT1G03410.2	99.388	327	1	1	3431	3756	838	512	1.53e-167	592
sed3_27472:878-4596	AT1G03410.2	100	124	0	0	3595	3718	1086	963	1.22e-58	230
hs2_2725:1-12033	AT1G03430.1	100	134	0	0	4748	4881	201	68	1.1e-63	248
hs2_2725:1-12033	AT1G03430.2	100	134	0	0	4748	4881	201	68	1.1e-63	248
hs2_2725:1-12033	AT1G03440.1	99.823	566	0	1	1	566	565	1	0	1038
min10k2_35278:2258-7273	AT1G03440.1	100	1194	0	0	167	1360	1194	1	0	2206
cs2_4352:1-1398	AT1G03445.1	100	204	0	0	563	766	1	204	1.53e-103	377
ros1_ns1_15364:3187-7838	AT1G03445.1	100	204	0	0	3433	3636	1	204	5.16e-103	377
cs2_4352:1-1398	AT1G03445.2	100	204	0	0	563	766	1	204	1.53e-103	377
ros1_ns1_15364:3187-7838	AT1G03445.2	100	204	0	0	3433	3636	1	204	5.16e-103	377
cs2_1445:2327-5780	AT1G03457.1	99.038	312	2	1	479	790	977	667	1.27e-157	558
hs2_382:6757-13325	AT1G03457.1	99.357	311	2	0	1331	1641	977	667	5.22e-159	564
ros1_ns1_15364:3187-7838	AT1G03457.1	97.756	312	6	1	1109	1420	667	977	8.05e-151	536
ros1_ns1_65893:1295-4190	AT1G03457.1	98.071	311	6	0	638	948	977	667	1.07e-152	542
cs2_1445:2327-5780	AT1G03457.2	99.038	312	2	1	479	790	1004	694	1.27e-157	558
hs2_382:6757-13325	AT1G03457.2	99.357	311	2	0	1331	1641	1004	694	5.22e-159	564
ros1_ns1_15364:3187-7838	AT1G03457.2	97.756	312	6	1	1109	1420	694	1004	8.05e-151	536
ros1_ns1_65893:1295-4190	AT1G03457.2	98.071	311	6	0	638	948	1004	694	1.07e-152	542
cs2_1445:2327-5780	AT1G03457.3	99.038	312	2	1	479	790	662	352	1.27e-157	558
hs2_382:6757-13325	AT1G03457.3	99.357	311	2	0	1331	1641	662	352	5.22e-159	564
ros1_ns1_15364:3187-7838	AT1G03457.3	97.756	312	6	1	1109	1420	352	662	8.05e-151	536
ros1_ns1_65893:1295-4190	AT1G03457.3	98.071	311	6	0	638	948	662	352	1.07e-152	542
cs3_507:1593-3957	AT1G03470.1	99.222	643	1	1	1722	2364	810	172	0	1157
hs2_382:6757-13325	AT1G03470.1	99.842	633	0	1	5936	6568	810	179	0	1162
cs3_507:1593-3957	AT1G03470.2	99.222	643	1	1	1722	2364	810	172	0	1157
hs2_382:6757-13325	AT1G03470.2	99.842	633	0	1	5936	6568	810	179	0	1162
cs3_507:1593-3957	AT1G03470.3	99.222	643	1	1	1722	2364	810	172	0	1157
hs2_382:6757-13325	AT1G03470.3	99.842	633	0	1	5936	6568	810	179	0	1162
cs3_507:1593-3957	AT1G03470.4	99.222	643	1	1	1722	2364	810	172	0	1157
hs2_382:6757-13325	AT1G03470.4	99.842	633	0	1	5936	6568	810	179	0	1162
cs2_1087:1169-4882	AT1G03490.1	88.728	346	15	18	1	325	504	846	2.44e-110	401
cs2_1087:1169-4882	AT1G03495.1	99.713	1044	0	3	856	1899	1	1041	0	1908
cs3_5:61-3288	AT1G03495.1	99.808	1042	0	2	1678	2718	1041	1	0	1912
wt3_9030:1-1680	AT1G03495.1	99.904	1042	0	1	346	1387	1041	1	0	1917
cs2_1875:1531-5887	AT1G03510.1	99.923	1291	0	1	1521	2811	1290	1	0	2377
cs3_679:1782-4460	AT1G03510.1	99.923	1291	0	1	779	2069	1	1290	0	2377
cs2_1875:1531-5887	AT1G03520.1	99.804	510	1	0	3212	3721	1344	835	0	937
cs3_679:1782-4460	AT1G03520.1	98.421	380	0	4	1	380	971	1344	0	664
plus5k-1_13197:49-589	AT1G03520.1	99.804	509	1	0	1	509	836	1344	0	935
rdr6_ns1_32199:2383-6178	AT1G03520.1	99.844	643	1	0	1187	1829	643	1	0	1182
ros1_ns1_27890:1-2621	AT1G03520.1	99.594	493	2	0	1	493	493	1	0	900
cs2_1875:1531-5887	AT1G03520.2	99.804	510	1	0	3212	3721	1077	568	0	937
cs3_679:1782-4460	AT1G03520.2	98.421	380	0	4	1	380	704	1077	0	664
plus5k-1_13197:49-589	AT1G03520.2	99.804	509	1	0	1	509	569	1077	0	935
rdr6_ns1_32199:2383-6178	AT1G03520.2	100	510	0	0	203	712	1077	568	0	942
ros1_ns1_27890:1-2621	AT1G03520.2	99.558	226	1	0	1	226	226	1	7.94e-114	412
cs3_1313:59-2921	AT1G03530.1	99.758	1242	1	1	622	1863	2406	1167	0	2276
rdr6_ns1_32199:2383-6178	AT1G03530.1	100	881	0	0	2915	3795	2406	1526	0	1628
ros1_ns1_27890:1-2621	AT1G03530.1	100	1038	0	0	1583	2620	2406	1369	0	1917
hs3_1501:1-2752	AT1G03560.1	99.523	839	0	4	1913	2751	1983	1149	0	1524
min10k1_11795:1068-2613	AT1G03600.1	100	525	0	0	908	1432	525	1	0	970
dcl3_ns3_41602:1803-6283	AT1G03610.1	99.606	254	0	1	2193	2446	927	675	1.33e-128	462
hs1_5119:1-2729	AT1G03610.1	100	153	0	0	1	153	775	927	6.77e-75	283
hs2_1405:2970-5906	AT1G03610.1	100	224	0	0	656	879	315	92	2.48e-114	414
hs3_2694:4-3846	AT1G03610.1	99.216	255	0	2	2302	2556	675	927	1.48e-127	459
rdr6_ns1_21359:2-2637	AT1G03610.1	99.606	254	0	1	2062	2315	675	927	7.82e-129	462
dcl3_ns3_41602:1803-6283	AT1G03610.2	100	239	0	0	2459	2697	738	500	1.74e-122	442
hs2_1405:2970-5906	AT1G03610.2	100	224	0	0	656	879	315	92	2.48e-114	414
hs3_2694:4-3846	AT1G03610.2	99.17	241	0	2	2049	2289	500	738	8.97e-120	433
rdr6_ns1_21359:2-2637	AT1G03610.2	100	239	0	0	1811	2049	500	738	1.02e-122	442
hs1_5119:1-2729	AT1G03620.1	100	125	0	0	2366	2490	553	429	2.49e-59	231
hs2_850:1-2417	AT1G03620.1	100	125	0	0	1300	1424	553	429	2.2e-59	231
hs1_5119:1-2729	AT1G03620.10	100	125	0	0	2366	2490	553	429	2.49e-59	231
hs2_850:1-2417	AT1G03620.10	100	125	0	0	1300	1424	553	429	2.2e-59	231
hs1_5119:1-2729	AT1G03620.11	100	125	0	0	2366	2490	553	429	2.49e-59	231
hs2_850:1-2417	AT1G03620.11	100	125	0	0	1300	1424	553	429	2.2e-59	231
hs1_5119:1-2729	AT1G03620.12	100	125	0	0	2366	2490	649	525	2.49e-59	231
hs2_850:1-2417	AT1G03620.12	100	125	0	0	1300	1424	649	525	2.2e-59	231
hs1_5119:1-2729	AT1G03620.13	100	125	0	0	2366	2490	553	429	2.49e-59	231
hs2_850:1-2417	AT1G03620.13	100	125	0	0	1300	1424	553	429	2.2e-59	231
hs1_5119:1-2729	AT1G03620.2	100	125	0	0	2366	2490	457	333	2.49e-59	231
hs2_850:1-2417	AT1G03620.2	100	125	0	0	1300	1424	457	333	2.2e-59	231
hs1_5119:1-2729	AT1G03620.3	100	125	0	0	2366	2490	457	333	2.49e-59	231
hs2_850:1-2417	AT1G03620.3	100	125	0	0	1300	1424	457	333	2.2e-59	231
hs1_5119:1-2729	AT1G03620.4	100	125	0	0	2366	2490	553	429	2.49e-59	231
hs2_850:1-2417	AT1G03620.4	100	125	0	0	1300	1424	553	429	2.2e-59	231
hs1_5119:1-2729	AT1G03620.5	100	125	0	0	2366	2490	553	429	2.49e-59	231
hs2_850:1-2417	AT1G03620.5	100	125	0	0	1300	1424	553	429	2.2e-59	231
hs1_5119:1-2729	AT1G03620.6	100	125	0	0	2366	2490	457	333	2.49e-59	231
hs2_850:1-2417	AT1G03620.6	100	125	0	0	1300	1424	457	333	2.2e-59	231
hs1_5119:1-2729	AT1G03620.7	100	125	0	0	2366	2490	553	429	2.49e-59	231
hs2_850:1-2417	AT1G03620.7	100	125	0	0	1300	1424	553	429	2.2e-59	231
hs1_5119:1-2729	AT1G03620.8	100	125	0	0	2366	2490	553	429	2.49e-59	231
hs2_850:1-2417	AT1G03620.8	100	125	0	0	1300	1424	553	429	2.2e-59	231
hs1_5119:1-2729	AT1G03620.9	100	125	0	0	2366	2490	553	429	2.49e-59	231
hs2_850:1-2417	AT1G03620.9	100	125	0	0	1300	1424	553	429	2.2e-59	231
cs1_1156:1-6023	AT1G03630.1	99.817	545	0	1	821	1365	155	698	0	1000
sed1_2419:1-2466	AT1G03630.1	99.817	545	0	1	1174	1718	698	155	0	1000
cs1_1156:1-6023	AT1G03630.2	99.814	539	0	1	827	1365	155	692	0	989
sed1_2419:1-2466	AT1G03630.2	99.814	539	0	1	1174	1712	692	155	0	989
cs1_1156:1-6023	AT1G03650.1	100	244	0	0	3653	3896	244	1	3.89e-125	451
cs1_1156:1-6023	AT1G03660.1	100	324	0	0	4228	4551	324	1	1.31e-169	599
cs1_1156:1-6023	AT1G03660.2	100	324	0	0	4228	4551	324	1	1.31e-169	599
ros1_ns2_36048:1-6209	AT1G03680.1	99.682	314	1	0	5032	5345	227	540	2.28e-162	575
sed1_34554:1417-3764	AT1G03680.1	100	314	0	0	1423	1736	227	540	1.84e-164	580
cs1_2101:1-2232	AT1G03687.1	100	221	0	0	1088	1308	926	1146	8.73e-113	409
ros1_ns2_36048:1-6209	AT1G03687.1	94.237	295	17	0	3726	4020	295	1	4.01e-125	451
sed1_34554:1417-3764	AT1G03687.1	100	295	0	0	124	418	295	1	6.71e-154	545
cs1_2101:1-2232	AT1G03687.2	100	129	0	0	265	393	528	656	1.21e-61	239
ros1_ns2_36048:1-6209	AT1G03687.2	94.237	295	17	0	3726	4020	295	1	4.01e-125	451
sed1_34554:1417-3764	AT1G03687.2	100	295	0	0	124	418	295	1	6.71e-154	545
cs1_2101:1-2232	AT1G03700.1	100	160	0	0	2045	2204	1	160	7.09e-79	296
cs3_2810:5-3519	AT1G03700.1	98.919	185	0	2	3330	3514	495	313	1.11e-88	329
ros1_ns2_36048:1-6209	AT1G03700.1	100	235	0	0	475	709	495	261	4.04e-120	435
cs3_2810:5-3519	AT1G03710.1	99.628	269	0	1	1408	1675	269	1	4.79e-137	490
cs3_2810:5-3519	AT1G03710.2	99.628	269	0	1	1408	1675	269	1	4.79e-137	490
cs3_3173:3859-7728	AT1G03720.1	100	214	0	0	3218	3431	1	214	1.18e-108	396
cs3_2810:5-3519	AT1G03720.1	100	167	0	0	1	167	659	825	1.44e-82	309
cs3_3173:3859-7728	AT1G03720.2	100	214	0	0	3218	3431	1	214	1.18e-108	396
cs3_2810:5-3519	AT1G03720.2	100	167	0	0	1	167	635	801	1.44e-82	309
dcl3_ns2_75064:1953-6426	AT1G03730.1	99.407	506	0	3	384	888	504	1	0	915
sed1_6401:318-2330	AT1G03730.1	100	504	0	0	29	532	504	1	0	931
dcl3_ns2_75064:1953-6426	AT1G03740.1	99.847	655	0	1	3428	4082	1	654	0	1203
hs2_3780:113-3053	AT1G03740.1	100	586	0	0	2355	2940	654	69	0	1083
wt2_9487:1-1452	AT1G03740.1	99.691	324	0	1	610	933	938	1260	5.23e-168	592
dcl3_ns2_75064:1953-6426	AT1G03740.2	99.847	655	0	1	3428	4082	1	654	0	1203
hs2_3780:113-3053	AT1G03740.2	100	586	0	0	2355	2940	654	69	0	1083
wt2_9487:1-1452	AT1G03740.2	99.691	324	0	1	610	933	938	1260	5.23e-168	592
cs1_1565:8010-16004	AT1G03750.1	99.329	298	0	2	6743	7039	2589	2293	3.85e-151	538
plus5k-2_26898:1-4176	AT1G03750.1	99.915	1171	1	0	2376	3546	1665	495	0	2158
cs1_1565:8010-16004	AT1G03760.1	98.961	385	0	4	5245	5628	426	807	0	686
cs1_1565:8010-16004	AT1G03770.1	99.605	506	0	2	1000	1503	1071	566	0	922
cs3_1724:3107-4949	AT1G03770.1	100	211	0	0	1336	1546	211	1	2.61e-107	390
cs3_1939:3472-8686	AT1G03770.1	100	173	0	0	1	173	899	1071	9.89e-86	320
hs1_5154:1-2361	AT1G03770.1	99.606	508	0	2	399	906	566	1071	0	926
hs2_1379:8796-17590	AT1G03770.1	99.014	507	1	4	6335	6838	1071	566	0	905
cs1_1565:8010-16004	AT1G03770.2	99.605	506	0	2	1000	1503	1077	572	0	922
cs3_1724:3107-4949	AT1G03770.2	100	211	0	0	1336	1546	211	1	2.61e-107	390
cs3_1939:3472-8686	AT1G03770.2	100	173	0	0	1	173	905	1077	9.89e-86	320
hs1_5154:1-2361	AT1G03770.2	99.606	508	0	2	399	906	572	1077	0	926
hs2_1379:8796-17590	AT1G03770.2	99.014	507	1	4	6335	6838	1077	572	0	905
cs1_1565:8010-16004	AT1G03770.3	99.605	506	0	2	1000	1503	1077	572	0	922
cs3_1724:3107-4949	AT1G03770.3	100	211	0	0	1336	1546	211	1	2.61e-107	390
cs3_1939:3472-8686	AT1G03770.3	100	173	0	0	1	173	905	1077	9.89e-86	320
hs1_5154:1-2361	AT1G03770.3	99.606	508	0	2	399	906	572	1077	0	926
hs2_1379:8796-17590	AT1G03770.3	99.014	507	1	4	6335	6838	1077	572	0	905
cs1_1565:8010-16004	AT1G03770.4	99.605	506	0	2	1000	1503	804	299	0	922
cs3_1939:3472-8686	AT1G03770.4	100	173	0	0	1	173	632	804	9.89e-86	320
cs3_1724:3107-4949	AT1G03770.4	100	123	0	0	245	367	259	137	2.16e-58	228
hs1_5154:1-2361	AT1G03770.4	99.606	508	0	2	399	906	299	804	0	926
hs2_1379:8796-17590	AT1G03770.4	99.014	507	1	4	6335	6838	804	299	0	905
cs1_1565:8010-16004	AT1G03770.5	99.605	506	0	2	1000	1503	723	218	0	922
cs3_1939:3472-8686	AT1G03770.5	100	173	0	0	1	173	551	723	9.89e-86	320
cs3_1724:3107-4949	AT1G03770.5	100	123	0	0	245	367	178	56	2.16e-58	228
hs1_5154:1-2361	AT1G03770.5	99.606	508	0	2	399	906	218	723	0	926
hs2_1379:8796-17590	AT1G03770.5	99.014	507	1	4	6335	6838	723	218	0	905
cs1_1565:8010-16004	AT1G03770.6	99.605	506	0	2	1000	1503	804	299	0	922
cs3_1939:3472-8686	AT1G03770.6	100	173	0	0	1	173	632	804	9.89e-86	320
cs3_1724:3107-4949	AT1G03770.6	100	123	0	0	245	367	259	137	2.16e-58	228
hs1_5154:1-2361	AT1G03770.6	99.606	508	0	2	399	906	299	804	0	926
hs2_1379:8796-17590	AT1G03770.6	99.014	507	1	4	6335	6838	804	299	0	905
cs1_1811:1-3352	AT1G03780.1	98.828	256	3	0	906	1161	1094	839	4.64e-127	457
cs3_1939:3472-8686	AT1G03780.1	99.644	281	0	1	1431	1711	2064	1785	1.52e-143	512
hs1_5154:1-2361	AT1G03780.1	100	201	0	0	2160	2360	2064	1864	1.21e-101	372
hs2_1379:8796-17590	AT1G03780.1	98.936	282	0	3	4806	5085	1784	2064	5.56e-140	501
sed2_41882:2707-5510	AT1G03780.1	98.828	256	3	0	2543	2798	839	1094	3.87e-127	457
cs1_1811:1-3352	AT1G03780.2	100	245	0	0	917	1161	1083	839	6e-126	453
cs3_1939:3472-8686	AT1G03780.2	99.592	245	0	1	3255	3498	1083	839	1.56e-123	446
hs1_5154:1-2361	AT1G03780.2	100	226	0	0	1881	2106	2277	2052	1.54e-115	418
hs2_1379:8796-17590	AT1G03780.2	99.187	246	0	2	3025	3269	839	1083	3.42e-122	442
sed2_41882:2707-5510	AT1G03780.2	100	245	0	0	2543	2787	839	1083	5.01e-126	453
cs1_1811:1-3352	AT1G03780.3	100	245	0	0	917	1161	1083	839	6e-126	453
cs3_1939:3472-8686	AT1G03780.3	99.592	245	0	1	3255	3498	1083	839	1.56e-123	446
hs1_5154:1-2361	AT1G03780.3	100	212	0	0	1895	2106	2263	2052	9.31e-108	392
hs2_1379:8796-17590	AT1G03780.3	99.187	246	0	2	3025	3269	839	1083	3.42e-122	442
sed2_41882:2707-5510	AT1G03780.3	100	245	0	0	2543	2787	839	1083	5.01e-126	453
hs1_5584:4599-6993	AT1G03810.1	99.2	250	0	2	729	976	1	250	5.52e-125	449
hs1_5584:4599-6993	AT1G03820.1	100	419	0	0	1976	2394	669	251	0	774
hs3_1630:5618-8484	AT1G03820.1	99.848	658	0	1	2210	2866	1	658	0	1208
dcl3_ns1_7559:1-6773	AT1G03830.1	100	177	0	0	1308	1484	177	1	7.69e-88	327
hs3_1630:5618-8484	AT1G03830.1	99.868	757	0	1	1	757	2221	2976	0	1391
wt1_8832:1068-3737	AT1G03830.1	99.462	558	0	3	247	803	1705	1150	0	1011
dcl3_ns1_7559:1-6773	AT1G03830.2	100	177	0	0	1308	1484	177	1	7.69e-88	327
hs3_1630:5618-8484	AT1G03830.2	99.868	757	0	1	1	757	2287	3042	0	1391
wt1_8832:1068-3737	AT1G03830.2	99.462	558	0	3	247	803	1771	1216	0	1011
cs3_556:1-5654	AT1G03840.1	99.566	922	0	4	1	918	1467	546	0	1677
cs3_4033:4288-6624	AT1G03840.1	100	399	0	0	495	893	549	151	0	737
dcl3_ns1_7559:1-6773	AT1G03840.1	99.795	976	2	0	2458	3433	1521	546	0	1792
cs3_556:1-5654	AT1G03840.2	99.566	922	0	4	1	918	1461	540	0	1677
cs3_4033:4288-6624	AT1G03840.2	99.749	398	1	0	495	892	543	146	0	730
dcl3_ns1_7559:1-6773	AT1G03840.2	99.795	976	2	0	2458	3433	1515	540	0	1792
cs1_2565:1174-3919	AT1G03850.1	100	407	0	0	686	1092	1	407	0	752
cs1_2565:1174-3919	AT1G03850.2	100	453	0	0	686	1138	1	453	0	837
cs1_2565:1174-3919	AT1G03850.3	100	319	0	0	686	1004	1	319	3.58e-167	590
cs1_3362:2122-3024	AT1G03880.1	100	264	0	0	525	788	546	283	4.34e-137	488
hs1_6388:959-4502	AT1G03880.1	100	429	0	0	2850	3278	547	975	0	793
hs1_5590:3781-7517	AT1G03880.1	100	429	0	0	2851	3279	547	975	0	793
ros1_ns2_5762:377-4206	AT1G03890.1	98.565	418	1	5	1914	2331	979	567	0	734
ros1_ns2_5762:377-4206	AT1G03900.1	99.2	500	0	4	617	1116	496	1	0	898
hs1_4108:1653-4165	AT1G03910.1	99.676	309	0	1	1909	2217	1455	1148	1.99e-159	564
hs2_3267:6485-8737	AT1G03910.1	100	270	0	0	1447	1716	1900	1631	5.08e-140	499
hs1_4108:1653-4165	AT1G03910.2	99.676	309	0	1	1909	2217	1587	1280	1.99e-159	564
hs2_3267:6485-8737	AT1G03910.2	100	270	0	0	1447	1716	2032	1763	5.08e-140	499
hs1_6076:5255-7227	AT1G03920.1	99.59	244	1	0	1580	1823	776	533	5.88e-124	446
hs1_6076:5255-7227	AT1G03920.2	99.59	244	1	0	1580	1823	437	194	5.88e-124	446
hs1_6076:5255-7227	AT1G03920.3	99.59	244	1	0	1580	1823	776	533	5.88e-124	446
cs1_2426:4615-9187	AT1G03930.1	99.658	292	0	1	2901	3191	1125	1416	1.02e-149	532
sed1_56294:125-1824	AT1G03930.1	100	281	0	0	1	281	1405	1125	2.94e-146	520
wt2_68210:938-1913	AT1G03930.1	98.684	228	1	1	750	975	1416	1189	1.75e-111	403
cs2_1087:1169-4882	AT1G03940.1	96.676	1414	31	7	856	2257	1	1410	0	2337
cs3_5:61-3288	AT1G03940.1	96.95	1410	30	4	1322	2718	1410	1	0	2353
hs3_361:1851-4164	AT1G03940.1	99.506	1417	0	2	561	1977	1410	1	0	2571
wt3_9030:1-1680	AT1G03940.1	96.998	1399	30	3	1	1387	1399	1	0	2340
cs1_3824:2228-4917	AT1G03960.1	100	211	0	0	1948	2158	363	153	3.82e-107	390
min10k1_23047:1-4882	AT1G03960.1	100	158	0	0	4230	4387	1323	1166	2.02e-77	292
cs1_3824:2228-4917	AT1G03960.2	98.726	157	2	0	266	422	636	480	8.63e-74	279
min10k1_23047:1-4882	AT1G03960.2	100	158	0	0	4230	4387	903	746	2.02e-77	292
cs1_3824:2228-4917	AT1G03960.3	98.726	157	2	0	266	422	636	480	8.63e-74	279
min10k1_23047:1-4882	AT1G03960.3	100	158	0	0	4230	4387	903	746	2.02e-77	292
cs1_3824:2228-4917	AT1G03960.4	98.726	157	2	0	266	422	636	480	8.63e-74	279
min10k1_23047:1-4882	AT1G03960.4	100	158	0	0	4230	4387	903	746	2.02e-77	292
cs1_3824:2228-4917	AT1G03960.5	100	211	0	0	1948	2158	363	153	3.82e-107	390
min10k1_23047:1-4882	AT1G03960.5	99.454	183	0	1	3943	4125	1503	1322	4.28e-89	331
cs1_3824:2228-4917	AT1G03960.6	98.726	157	2	0	266	422	870	714	8.63e-74	279
min10k1_23047:1-4882	AT1G03960.6	100	158	0	0	4230	4387	1137	980	2.02e-77	292
cs1_3824:2228-4917	AT1G03960.7	98.726	157	2	0	266	422	453	297	8.63e-74	279
min10k1_23047:1-4882	AT1G03960.7	100	158	0	0	4230	4387	720	563	2.02e-77	292
hs3_2434:816-6461	AT1G03970.1	99.877	814	0	1	465	1278	1	813	0	1496
min10k1_23047:1-4882	AT1G03970.1	100	813	0	0	2130	2942	813	1	0	1502
cs3_1962:2-3380	AT1G03980.1	100	228	0	0	187	414	657	430	1.7e-116	422
hs3_2434:816-6461	AT1G03980.1	100	228	0	0	2416	2643	657	430	2.86e-116	422
min10k1_23047:1-4882	AT1G03980.1	100	228	0	0	765	992	430	657	2.47e-116	422
cs3_1962:2-3380	AT1G03980.2	99.785	465	0	1	983	1447	534	71	0	852
hs3_2434:816-6461	AT1G03980.2	99.785	465	0	1	3210	3674	534	71	0	852
min10k1_23047:1-4882	AT1G03980.2	100	228	0	0	765	992	751	978	2.47e-116	422
cs3_1962:2-3380	AT1G03980.3	100	241	0	0	983	1223	468	228	1.01e-123	446
hs3_2434:816-6461	AT1G03980.3	100	241	0	0	3210	3450	468	228	1.69e-123	446
min10k1_23047:1-4882	AT1G03980.3	100	228	0	0	765	992	685	912	2.47e-116	422
cs3_1962:2-3380	AT1G03980.4	100	241	0	0	983	1223	468	228	1.01e-123	446
hs3_2434:816-6461	AT1G03980.4	100	241	0	0	3210	3450	468	228	1.69e-123	446
min10k1_23047:1-4882	AT1G03980.4	100	228	0	0	765	992	685	912	2.47e-116	422
cs3_1962:2-3380	AT1G03982.1	99.695	328	1	0	2420	2747	534	207	2.04e-170	601
hs3_2434:816-6461	AT1G03982.1	99.695	328	1	0	4653	4980	534	207	3.42e-170	601
cs2_1793:3231-6419	AT1G03990.1	100	141	0	0	3048	3188	2277	2137	3.71e-68	261
cs2_1793:3231-6419	AT1G04000.1	98.701	462	1	5	1788	2247	1	459	0	815
cs1_4002:2-2974	AT1G04010.1	98.667	225	0	3	1614	1838	991	770	9.08e-109	396
hs2_1242:1-2623	AT1G04010.1	99.59	244	0	1	575	818	1	243	2.82e-123	444
sed1_40790:786-1911	AT1G04010.1	100	157	0	0	59	215	988	1144	1.65e-77	291
wt2_106370:281-2574	AT1G04010.1	99.422	173	0	1	1968	2140	1630	1459	7.24e-84	313
hs3_16:886-2517	AT1G04040.1	100	428	0	0	154	581	1	428	0	791
cs3_4503:3155-6309	AT1G04050.1	99.612	1030	0	4	429	1456	682	1709	0	1877
hs2_3283:2014-5332	AT1G04050.1	99.721	717	0	2	1	717	995	1709	0	1312
cs3_4503:3155-6309	AT1G04050.2	99.612	1030	0	4	429	1456	682	1709	0	1877
hs2_3283:2014-5332	AT1G04050.2	99.721	717	0	2	1	717	995	1709	0	1312
cs3_4503:3155-6309	AT1G04050.3	99.612	1030	0	4	429	1456	370	1397	0	1877
hs2_3283:2014-5332	AT1G04050.3	99.721	717	0	2	1	717	683	1397	0	1312
hs2_2528:2927-6338	AT1G04080.1	100	396	0	0	1915	2310	1139	744	0	732
min10k2_15315:1-1535	AT1G04080.1	99.357	311	0	2	625	935	1781	2089	4.34e-159	562
hs2_2528:2927-6338	AT1G04080.2	100	396	0	0	1915	2310	581	186	0	732
min10k2_15315:1-1535	AT1G04080.2	99.357	311	0	2	625	935	1223	1531	4.34e-159	562
hs2_2528:2927-6338	AT1G04080.3	100	394	0	0	1917	2310	1137	744	0	728
min10k2_15315:1-1535	AT1G04080.3	99.357	311	0	2	625	935	1946	2254	4.34e-159	562
hs2_2528:2927-6338	AT1G04080.4	100	396	0	0	1915	2310	1139	744	0	732
min10k2_15315:1-1535	AT1G04080.4	99.357	311	0	2	625	935	1781	2089	4.34e-159	562
hs2_2528:2927-6338	AT1G04080.5	100	396	0	0	1915	2310	482	87	0	732
min10k2_15315:1-1535	AT1G04080.5	99.357	311	0	2	625	935	1124	1432	4.34e-159	562
wt2_42690:338-3022	AT1G04090.1	100	1616	0	0	989	2604	104	1719	0	2985
plus5k-1_14562:251-3235	AT1G04120.1	100	939	0	0	2046	2984	2042	1104	0	1735
plus5k-2_35183:1-6566	AT1G04120.1	99.658	2047	0	7	841	2885	1	2042	0	3735
plus5k-1_14562:251-3235	AT1G04120.2	100	939	0	0	2046	2984	2042	1104	0	1735
plus5k-2_35183:1-6566	AT1G04120.2	99.658	2047	0	7	841	2885	1	2042	0	3735
plus5k-1_14562:251-3235	AT1G04120.3	100	702	0	0	541	1242	3044	2343	0	1297
plus5k-2_35183:1-6566	AT1G04120.3	99.616	1561	0	6	841	2400	1	1556	0	2844
wt2_28001:1-719	AT1G04130.1	100	214	0	0	31	244	106	319	2.14e-109	396
wt2_47486:274-1492	AT1G04130.1	96.503	143	3	2	194	334	781	923	8.49e-61	235
wt2_28001:1-719	AT1G04130.2	100	196	0	0	319	514	25	220	2.17e-99	363
wt2_47486:274-1492	AT1G04130.2	96.503	143	3	2	194	334	490	632	8.49e-61	235
cs1_1945:1-2777	AT1G04140.1	100	162	0	0	632	793	249	88	6.84e-80	300
min10k1_56028:16-3210	AT1G04140.1	100	541	0	0	2654	3194	752	1292	0	1000
cs1_1945:1-2777	AT1G04140.2	100	162	0	0	632	793	249	88	6.84e-80	300
min10k1_56028:16-3210	AT1G04140.2	100	541	0	0	2654	3194	752	1292	0	1000
cs1_1945:1-2777	AT1G04150.1	99.641	557	2	0	2220	2776	3039	2483	0	1018
dcl3_ns3_43094:5898-14661	AT1G04150.1	99.836	3043	1	4	5413	8455	1	3039	0	5589
sed1_1851:1-1995	AT1G04150.1	100	559	0	0	1	559	2481	3039	0	1033
sed3_33952:493-652	AT1G04150.1	99.371	159	0	1	1	159	899	742	2.64e-77	287
cs1_1120:658-2162	AT1G04160.1	100	194	0	0	831	1024	3624	3817	5.98e-98	359
cs3_871:2-4203	AT1G04160.1	100	215	0	0	132	346	2950	2736	3.58e-109	398
cs3_2197:1-3373	AT1G04160.1	100	215	0	0	1111	1325	2736	2950	2.87e-109	398
dcl3_ns3_43094:5898-14661	AT1G04160.1	100	163	0	0	1082	1244	802	640	6.04e-80	302
hs1_1322:5155-7633	AT1G04160.1	100	215	0	0	1674	1888	2736	2950	2.1e-109	398
hs1_2074:1448-2991	AT1G04160.1	100	208	0	0	719	926	2310	2517	1.01e-105	385
min10k1_6377:1-4177	AT1G04160.1	99.485	194	0	1	837	1029	3624	3817	2.81e-95	351
cs1_1120:658-2162	AT1G04160.2	100	194	0	0	831	1024	3624	3817	5.98e-98	359
cs3_871:2-4203	AT1G04160.2	100	215	0	0	132	346	2950	2736	3.58e-109	398
cs3_2197:1-3373	AT1G04160.2	100	215	0	0	1111	1325	2736	2950	2.87e-109	398
dcl3_ns3_43094:5898-14661	AT1G04160.2	100	163	0	0	1082	1244	802	640	6.04e-80	302
hs1_1322:5155-7633	AT1G04160.2	100	215	0	0	1674	1888	2736	2950	2.1e-109	398
hs1_2074:1448-2991	AT1G04160.2	100	208	0	0	719	926	2310	2517	1.01e-105	385
min10k1_6377:1-4177	AT1G04160.2	99.485	194	0	1	837	1029	3624	3817	2.81e-95	351
min10k1_6377:1-4177	AT1G04170.1	99.123	114	0	1	3704	3817	1	113	8.32e-51	204
sed2_21553:118-2078	AT1G04170.1	100	229	0	0	1371	1599	387	615	2.74e-117	424
min10k1_6377:1-4177	AT1G04170.2	99.123	114	0	1	3704	3817	1	113	8.32e-51	204
sed2_21553:118-2078	AT1G04170.2	100	229	0	0	1371	1599	387	615	2.74e-117	424
cs1_3371:1-3136	AT1G04180.1	100	601	0	0	2342	2942	1266	666	0	1110
hs2_2682:3963-7870	AT1G04180.1	97.804	683	0	15	626	1308	1	668	0	1164
hs2_3435:5416-7163	AT1G04180.1	100	113	0	0	1	113	1154	1266	7.43e-53	209
cs1_3371:1-3136	AT1G04190.1	100	182	0	0	882	1063	477	658	5.89e-91	337
hs2_2682:3963-7870	AT1G04190.1	98.913	184	0	2	3322	3505	658	477	4.43e-88	327
hs2_3435:5416-7163	AT1G04190.1	100	182	0	0	1392	1573	658	477	3.27e-91	337
hs2_1297:62-5884	AT1G04190.1	100	158	0	0	422	579	158	1	2.41e-77	292
rdr6_ns2_45771:1-4014	AT1G04190.1	99.451	182	1	0	3691	3872	477	658	3.52e-89	331
hs2_1297:62-5884	AT1G04200.1	99.602	251	1	0	3008	3258	766	1016	2.24e-127	459
rdr6_ns2_45771:1-4014	AT1G04200.1	99.593	246	0	1	914	1159	430	186	3.35e-124	448
sed3_58462:3089-6823	AT1G04200.1	99.602	251	1	0	2562	2812	1016	766	1.44e-127	459
wt2_5593:1-355	AT1G04200.1	99.167	120	0	1	69	188	1450	1332	3.07e-55	215
hs2_1297:62-5884	AT1G04200.2	99.602	251	1	0	3008	3258	766	1016	2.24e-127	459
rdr6_ns2_45771:1-4014	AT1G04200.2	99.593	246	0	1	914	1159	430	186	3.35e-124	448
sed3_58462:3089-6823	AT1G04200.2	99.602	251	1	0	2562	2812	1016	766	1.44e-127	459
wt2_5593:1-355	AT1G04200.2	99.167	120	0	1	69	188	1450	1332	3.07e-55	215
hs2_1297:62-5884	AT1G04200.3	99.602	251	1	0	3008	3258	766	1016	2.24e-127	459
rdr6_ns2_45771:1-4014	AT1G04200.3	99.593	246	0	1	914	1159	430	186	3.35e-124	448
sed3_58462:3089-6823	AT1G04200.3	99.602	251	1	0	2562	2812	1016	766	1.44e-127	459
wt2_5593:1-355	AT1G04200.3	99.167	120	0	1	69	188	1450	1332	3.07e-55	215
cs3_3449:1742-3662	AT1G04210.1	100	234	0	0	97	330	3106	3339	4.46e-120	433
cs3_3449:1742-3662	AT1G04220.1	100	822	0	0	801	1622	1587	766	0	1519
wt2_70992:1-650	AT1G04220.1	100	142	0	0	1	142	1446	1587	2.04e-69	263
sed3_45668:3413-8141	AT1G04230.1	100	243	0	0	4398	4640	731	973	1.1e-124	449
sed3_45668:3413-8141	AT1G04230.2	100	240	0	0	4401	4640	731	970	5.1e-123	444
cs1_3751:7034-10157	AT1G04250.1	100	240	0	0	552	791	1	240	3.36e-123	444
hs1_1118:677-4042	AT1G04280.1	100	325	0	0	38	362	1215	891	2.03e-170	601
hs1_1118:677-4042	AT1G04280.2	100	325	0	0	38	362	1053	729	2.03e-170	601
hs1_2476:3793-6733	AT1G04300.1	100	367	0	0	1	367	1718	1352	0	678
hs1_2476:3793-6733	AT1G04300.2	100	367	0	0	1	367	1487	1121	0	678
hs1_2476:3793-6733	AT1G04300.3	100	367	0	0	1	367	1742	1376	0	678
hs1_2476:3793-6733	AT1G04300.4	100	367	0	0	1	367	1661	1295	0	678
hs1_2476:3793-6733	AT1G04300.5	100	367	0	0	1	367	1628	1262	0	678
hs1_2476:3793-6733	AT1G04300.6	100	367	0	0	1	367	956	590	0	678
hs1_3951:2860-6351	AT1G04310.1	100	1776	0	0	350	2125	1776	1	0	3280
hs1_3951:2860-6351	AT1G04310.2	100	1776	0	0	350	2125	1776	1	0	3280
hs2_3858:1-3477	AT1G04330.1	99.67	303	0	1	496	797	303	1	5.96e-156	553
hs1_5898:3300-7871	AT1G04340.1	100	117	0	0	722	838	185	69	1.17e-54	217
hs2_3858:1-3477	AT1G04340.1	100	117	0	0	2882	2998	185	69	8.89e-55	217
cs3_3016:2703-8875	AT1G04350.1	99.803	507	1	0	728	1234	1	507	0	931
hs1_5898:3300-7871	AT1G04350.1	99.803	508	0	1	2051	2558	1	507	0	931
min10k2_8451:1-2745	AT1G04350.1	100	507	0	0	336	842	1	507	0	937
cs3_3016:2703-8875	AT1G04360.1	99.738	1147	2	1	2935	4081	1146	1	0	2100
hs1_5898:3300-7871	AT1G04360.1	100	308	0	0	4264	4571	1146	839	7.8e-161	569
min10k2_8451:1-2745	AT1G04360.1	100	197	0	0	2548	2744	1146	950	2.36e-99	364
cs2_734:59-2268	AT1G04370.1	99.257	404	1	2	731	1134	1	402	0	728
min10k2_32271:10-2818	AT1G04380.1	100	464	0	0	6	469	1	464	0	857
plus5k-3_14530:118-3858	AT1G04380.1	100	464	0	0	1481	1944	464	1	0	857
min10k2_32271:10-2818	AT1G04380.2	100	464	0	0	6	469	1	464	0	857
plus5k-3_14530:118-3858	AT1G04380.2	100	464	0	0	1481	1944	464	1	0	857
hs3_1751:1-10915	AT1G04390.1	99.858	703	1	0	10212	10914	1298	2000	0	1293
plus5k-3_14530:118-3858	AT1G04390.1	100	435	0	0	3238	3672	3009	2575	0	804
cs2_1019:1890-5603	AT1G04400.1	99.86	716	0	1	2682	3397	1251	537	0	1315
hs3_1751:1-10915	AT1G04400.1	99.86	715	0	1	4886	5599	537	1251	0	1314
cs2_1019:1890-5603	AT1G04400.2	99.86	716	0	1	2682	3397	1251	537	0	1315
hs3_1751:1-10915	AT1G04400.2	99.86	715	0	1	4886	5599	537	1251	0	1314
cs2_1962:1-1779	AT1G04410.1	99.296	284	0	2	253	536	377	658	5.15e-144	512
hs3_1751:1-10915	AT1G04410.1	99.288	281	0	2	1743	2022	379	658	1.49e-141	507
hs3_1751:1-10915	AT1G04420.1	100	225	0	0	190	414	225	1	2.57e-114	416
min10k1_57786:1-1860	AT1G04420.1	100	225	0	0	1011	1235	225	1	4.34e-115	416
hs1_1928:6728-7977	AT1G04430.1	100	257	0	0	912	1168	1	257	4.71e-133	475
hs1_1928:6728-7977	AT1G04430.2	100	257	0	0	912	1168	1	257	4.71e-133	475
hs1_1928:6728-7977	AT1G04430.3	100	257	0	0	912	1168	1	257	4.71e-133	475
cs1_2390:1-5816	AT1G04440.1	99.643	280	1	0	2387	2666	1407	1128	1.7e-143	512
hs2_4037:2103-4594	AT1G04440.1	98.75	160	1	1	301	460	343	185	6.17e-75	283
min10k1_35700:1-1164	AT1G04440.1	100	280	0	0	256	535	1128	1407	7.18e-146	518
cs1_2390:1-5816	AT1G04445.1	99.615	520	1	1	190	709	519	1	0	948
cs1_2390:1-5816	AT1G04445.2	99.62	526	1	1	190	715	525	1	0	959
min10k1_15790:5074-10489	AT1G04470.1	99.81	526	0	1	4890	5415	1	525	0	965
min10k1_15790:5074-10489	AT1G04480.1	100	287	0	0	2952	3238	298	12	4.36e-149	531
min10k1_15790:5074-10489	AT1G04490.1	99.809	1046	1	1	154	1199	1	1045	0	1919
min10k1_15790:5074-10489	AT1G04490.2	99.809	1046	1	1	154	1199	1	1045	0	1919
min10k1_15790:5074-10489	AT1G04490.3	99.809	1046	1	1	154	1199	1	1045	0	1919
min10k1_15790:5074-10489	AT1G04490.4	99.816	1087	1	1	154	1240	1	1086	0	1995
min10k1_15790:5074-10489	AT1G04490.5	99.809	1046	1	1	154	1199	1	1045	0	1919
min10k1_15790:5074-10489	AT1G04490.6	99.809	1046	1	1	154	1199	1	1045	0	1919
min10k1_15790:5074-10489	AT1G04490.7	99.809	1046	1	1	154	1199	1	1045	0	1919
min10k1_15790:5074-10489	AT1G04490.8	99.809	1046	1	1	154	1199	1	1045	0	1919
min10k1_15790:5074-10489	AT1G04490.9	99.809	1046	1	1	154	1199	1	1045	0	1919
cs3_3984:7253-12173	AT1G04500.1	99.14	698	1	5	275	970	736	42	0	1251
cs3_3984:7253-12173	AT1G04500.2	99.14	698	1	5	275	970	736	42	0	1251
cs3_3984:7253-12173	AT1G04500.3	99.139	697	1	5	275	969	709	16	0	1249
cs3_3984:7253-12173	AT1G04500.4	99.14	698	1	5	275	970	736	42	0	1251
cs2_2133:1816-8693	AT1G04510.1	99.254	134	1	0	5598	5731	1572	1439	2.91e-62	243
cs3_3127:3207-6425	AT1G04510.1	100	149	0	0	1198	1346	467	319	1.34e-72	276
hs2_856:2553-5397	AT1G04510.1	99.254	134	0	1	1	133	334	467	4.31e-62	241
hs2_284:1-2680	AT1G04510.1	99.254	134	1	0	635	768	1439	1572	1.13e-62	243
cs2_2133:1816-8693	AT1G04510.2	98.507	134	2	0	5598	5731	1572	1439	1.35e-60	237
cs3_3127:3207-6425	AT1G04510.2	100	149	0	0	1198	1346	467	319	1.34e-72	276
hs2_856:2553-5397	AT1G04510.2	99.254	134	0	1	1	133	334	467	4.31e-62	241
hs2_284:1-2680	AT1G04510.2	98.507	134	2	0	635	768	1439	1572	5.25e-61	237
cs1_3434:6434-9228	AT1G04520.1	99.495	396	1	1	90	485	415	809	0	719
cs2_2133:1816-8693	AT1G04520.1	99.764	423	0	1	3919	4341	422	1	0	774
cs2_2765:634-2203	AT1G04520.1	100	422	0	0	379	800	422	1	0	780
hs2_284:1-2680	AT1G04520.1	100	422	0	0	2028	2449	1	422	0	780
wt2_66051:99-2087	AT1G04520.1	100	123	0	0	1	123	687	809	2.34e-58	228
cs1_3434:6434-9228	AT1G04530.1	99.363	157	0	1	2098	2253	884	728	6.93e-75	283
cs2_2133:1816-8693	AT1G04530.1	99.775	445	0	1	304	748	1	444	0	815
wt2_66051:99-2087	AT1G04530.1	100	157	0	0	1735	1891	884	728	2.94e-77	291
cal2_4238:1837-13948	AT1G04550.1	99.688	321	0	1	291	610	202	522	2.06e-165	586
cal2_4238:1837-13948	AT1G04550.2	99.656	291	0	1	291	580	202	492	9.77e-149	531
dcl3_ns2_71613:1-13907	AT1G04555.1	100	154	0	0	12705	12858	154	1	9.65e-75	285
cal2_4238:1837-13948	AT1G04555.1	98.71	155	1	1	1982	2136	1	154	1.82e-71	274
dcl3_ns2_71613:1-13907	AT1G04560.1	100	254	0	0	9709	9962	561	308	2.48e-130	470
hs1_1279:1170-4039	AT1G04560.1	100	254	0	0	1863	2116	561	308	5.09e-131	470
cal2_4238:1837-13948	AT1G04560.1	98.444	257	0	4	4883	5138	308	561	2.82e-124	449
dcl3_ns2_71613:1-13907	AT1G04570.1	100	1147	0	0	7591	8737	483	1629	0	2119
hs1_1279:1170-4039	AT1G04570.1	100	892	0	0	1	892	738	1629	0	1648
cal2_4238:1837-13948	AT1G04570.1	99.652	1148	0	3	6109	7253	1629	483	0	2095
dcl3_ns2_71613:1-13907	AT1G04570.2	99.912	1139	1	0	7599	8737	47	1185	0	2098
hs1_1279:1170-4039	AT1G04570.2	100	892	0	0	1	892	294	1185	0	1648
cal2_4238:1837-13948	AT1G04570.2	99.561	1140	1	3	6109	7245	1185	47	0	2074
cs3_1397:1-3199	AT1G04580.1	99.153	236	1	1	2029	2264	4014	3780	4.49e-117	424
dcl3_ns2_71613:1-13907	AT1G04580.1	99.897	968	0	1	1450	2417	2434	3400	0	1781
cal2_4238:1837-13948	AT1G04580.1	98.734	237	1	2	11462	11698	4014	3780	2.21e-115	420
plus5k-3_13439:1-2169	AT1G04580.1	100	141	0	0	2028	2168	4014	3874	2.51e-68	261
cs2_657:925-2802	AT1G04590.1	99.535	215	1	0	895	1109	599	813	7.39e-108	392
cs2_1144:1618-3040	AT1G04590.1	100	144	0	0	355	498	144	1	3.52e-70	267
cs2_657:925-2802	AT1G04590.2	99.541	218	1	0	895	1112	599	816	1.59e-109	398
cs2_1144:1618-3040	AT1G04590.2	100	144	0	0	355	498	144	1	3.52e-70	267
dcl3_ns2_47903:360-5128	AT1G04600.1	100	290	0	0	793	1082	3022	2733	8.25e-151	536
hs1_2144:1-2155	AT1G04600.1	100	299	0	0	1742	2040	4637	4339	3.68e-156	553
min10k1_19403:1-4009	AT1G04620.1	99.138	116	0	1	716	831	386	272	6.17e-52	207
wt2_107571:207-1055	AT1G04620.1	100	115	0	0	274	388	386	272	2.75e-54	213
hs1_2227:921-3979	AT1G04625.1	100	127	0	0	296	422	127	1	2.16e-60	235
min10k1_19403:1-4009	AT1G04625.1	99.821	559	0	1	3436	3993	684	126	0	1026
hs1_2227:921-3979	AT1G04630.1	99.537	216	0	1	1375	1589	216	1	1.21e-107	392
min10k1_30694:116-2550	AT1G04630.1	100	216	0	0	1899	2114	1	216	5.74e-110	399
hs1_2227:921-3979	AT1G04635.1	100	456	0	0	1957	2412	1	456	0	843
min10k1_30694:116-2550	AT1G04635.1	100	456	0	0	1080	1535	456	1	0	843
cs3_2355:2-3042	AT1G04640.1	99.859	708	1	0	315	1022	1	708	0	1303
hs1_3191:170-3070	AT1G04640.1	99.489	587	0	3	1	587	125	708	0	1064
min10k1_30694:116-2550	AT1G04640.1	100	344	0	0	1	344	344	1	0	636
cs3_2355:2-3042	AT1G04640.2	99.859	708	1	0	315	1022	1	708	0	1303
hs1_3191:170-3070	AT1G04640.2	99.489	587	0	3	1	587	125	708	0	1064
min10k1_30694:116-2550	AT1G04640.2	100	344	0	0	1	344	344	1	0	636
cs3_2355:2-3042	AT1G04645.1	99.742	387	1	0	1626	2012	387	1	0	710
hs1_3191:170-3070	AT1G04645.1	98.724	392	0	4	1198	1589	387	1	0	691
cs3_2355:2-3042	AT1G04650.1	99.733	375	1	0	2666	3040	2994	2620	0	688
hs1_3191:170-3070	AT1G04650.1	99.087	657	0	6	2246	2900	2994	2342	0	1175
rdr6_ns3_10609:3-3095	AT1G04650.1	100	153	0	0	2723	2875	364	516	7.68e-75	283
cs3_2355:2-3042	AT1G04650.2	99.733	375	1	0	2666	3040	2688	2314	0	688
hs1_3191:170-3070	AT1G04650.2	99.087	657	0	6	2246	2900	2688	2036	0	1175
rdr6_ns3_10609:3-3095	AT1G04650.2	100	153	0	0	2723	2875	58	210	7.68e-75	283
hs2_1570:2022-5851	AT1G04680.1	99.383	648	0	4	600	1245	828	183	0	1171
min10k1_47457:247-927	AT1G04680.1	100	230	0	0	43	272	1067	1296	2.58e-118	425
hs1_5467:35-3056	AT1G04690.1	100	369	0	0	79	447	1	369	0	682
hs3_903:1-3496	AT1G04690.1	100	369	0	0	1328	1696	369	1	0	682
rdr6_ns2_36859:2374-6380	AT1G04690.1	100	369	0	0	3302	3670	1	369	0	682
cs1_4442:1-5716	AT1G04700.1	99.786	1871	1	3	1134	3002	1	1870	0	3430
cs1_4442:1-5716	AT1G04700.2	99.786	1871	1	3	1134	3002	1	1870	0	3430
cs1_4442:1-5716	AT1G04700.3	99.786	1871	1	3	1134	3002	1	1870	0	3430
cs1_2888:1424-4486	AT1G04710.1	100	136	0	0	2196	2331	842	707	2.14e-65	252
cs1_3964:1281-3279	AT1G04730.1	100	224	0	0	1	224	2457	2680	1.68e-114	414
cs3_2409:154-3308	AT1G04730.1	100	165	0	0	1	165	165	1	1.67e-81	305
hs2_2622:208-4677	AT1G04730.1	100	407	0	0	1442	1848	407	1	0	752
cs1_3964:1281-3279	AT1G04730.2	100	224	0	0	1	224	1797	2020	1.68e-114	414
hs2_2622:208-4677	AT1G04730.2	100	275	0	0	526	800	354	80	1.69e-142	508
cs1_3964:1281-3279	AT1G04730.3	100	224	0	0	1	224	1797	2020	1.68e-114	414
hs2_2622:208-4677	AT1G04730.3	100	275	0	0	526	800	354	80	1.69e-142	508
cs1_3964:1281-3279	AT1G04730.4	100	224	0	0	1	224	1797	2020	1.68e-114	414
hs2_2622:208-4677	AT1G04730.4	100	275	0	0	526	800	354	80	1.69e-142	508
cs3_2409:154-3308	AT1G04750.1	100	190	0	0	2316	2505	190	1	2.12e-95	351
hs2_2622:208-4677	AT1G04750.1	100	190	0	0	3999	4188	190	1	3.01e-95	351
cs3_2409:154-3308	AT1G04750.2	100	149	0	0	936	1084	426	278	1.31e-72	276
hs2_2622:208-4677	AT1G04750.2	100	149	0	0	2619	2767	426	278	1.86e-72	276
cs3_2409:154-3308	AT1G04750.3	100	149	0	0	936	1084	426	278	1.31e-72	276
hs2_2622:208-4677	AT1G04750.3	100	149	0	0	2619	2767	426	278	1.86e-72	276
cs3_2409:154-3308	AT1G04750.4	100	149	0	0	936	1084	426	278	1.31e-72	276
hs2_2622:208-4677	AT1G04750.4	100	149	0	0	2619	2767	426	278	1.86e-72	276
cs1_3129:4148-8204	AT1G04760.1	99.476	191	0	1	2738	2928	190	1	1.27e-93	346
cs1_3129:4148-8204	AT1G04760.2	99.476	191	0	1	2738	2928	190	1	1.27e-93	346
cs1_3129:4148-8204	AT1G04770.1	99.764	424	0	1	686	1108	489	912	0	776
hs1_1284:1-3323	AT1G04778.1	98.276	174	0	3	1685	1858	171	1	2.28e-80	302
hs2_853:372-3638	AT1G04778.1	100	122	0	0	1	122	50	171	1.39e-57	226
hs1_1284:1-3323	AT1G04780.1	99.103	446	0	3	1	446	1187	1628	0	798
hs2_853:372-3638	AT1G04780.1	100	1628	0	0	1343	2970	1628	1	0	3007
dcl3_ns3_55869:7299-18244	AT1G04790.1	100	774	0	0	8049	8822	774	1	0	1430
dcl3_ns3_55869:7299-18244	AT1G04800.1	100	603	0	0	5054	5656	1	603	0	1114
cs1_678:3359-6755	AT1G04810.1	99.568	463	1	1	649	1110	1061	599	0	843
cs2_511:4243-8834	AT1G04810.1	99.801	503	1	0	1684	2186	2660	2158	0	924
cs2_4622:853-2753	AT1G04810.1	100	171	0	0	141	311	602	432	4.63e-85	316
cs3_1604:131-5203	AT1G04810.1	99.802	504	0	1	1433	1936	2660	2158	0	924
dcl3_ns3_55869:7299-18244	AT1G04810.1	100	463	0	0	1761	2223	1061	599	0	856
rdr6_ns1_53057:1-9386	AT1G04810.1	100	503	0	0	169	671	2158	2660	0	929
ros1_ns3_21583:267-1167	AT1G04810.1	99.647	283	1	0	1	283	881	599	5.52e-146	518
wt2_101847:146-1058	AT1G04810.1	100	171	0	0	395	565	432	602	2.19e-85	316
hs1_5630:1-4807	AT1G04820.1	98.944	663	0	7	788	1448	1353	696	0	1179
rdr6_ns1_53057:1-9386	AT1G04820.1	100	658	0	0	2353	3010	1353	696	0	1216
cs1_1971:90-2601	AT1G04830.1	99.029	309	0	3	1583	1891	1	306	1.54e-155	551
hs1_5630:1-4807	AT1G04830.1	98.387	186	0	2	4098	4282	1069	886	7.05e-87	324
hs2_2500:5012-7434	AT1G04830.1	100	184	0	0	815	998	1069	886	3.51e-92	340
rdr6_ns1_53057:1-9386	AT1G04830.1	100	306	0	0	7472	7777	306	1	2.08e-159	566
cs1_1971:90-2601	AT1G04830.2	99.029	309	0	3	1583	1891	1	306	1.54e-155	551
hs1_5630:1-4807	AT1G04830.2	98.387	186	0	2	4098	4282	1069	886	7.05e-87	324
hs2_2500:5012-7434	AT1G04830.2	100	184	0	0	815	998	1069	886	3.51e-92	340
rdr6_ns1_53057:1-9386	AT1G04830.2	100	306	0	0	7472	7777	306	1	2.08e-159	566
cs1_1971:90-2601	AT1G04830.3	99.029	309	0	3	1583	1891	1	306	1.54e-155	551
hs1_5630:1-4807	AT1G04830.3	98.413	189	0	2	4098	4285	940	754	1.51e-88	329
hs2_2500:5012-7434	AT1G04830.3	100	187	0	0	815	1001	940	754	7.54e-94	346
rdr6_ns1_53057:1-9386	AT1G04830.3	100	306	0	0	7472	7777	306	1	2.08e-159	566
cs1_1971:90-2601	AT1G04840.1	99.82	556	0	1	1	556	1444	1998	0	1020
hs1_2579:1-1353	AT1G04840.1	100	268	0	0	1	268	268	1	3.92e-139	496
rdr6_ns1_53057:1-9386	AT1G04840.1	99.489	587	0	1	8799	9385	1998	1415	0	1064
cs2_2911:1-9595	AT1G04850.1	98.83	171	0	2	2834	3004	169	1	1.84e-80	303
hs1_2579:1-1353	AT1G04850.1	100	180	0	0	617	796	1242	1063	3.25e-90	333
ros1_ns2_52010:489-3853	AT1G04850.1	98.895	181	1	1	3059	3239	1063	1242	1.77e-86	322
ros1_ns2_52011:1-3365	AT1G04850.1	99.444	180	1	0	125	304	1242	1063	3.81e-88	327
hs1_2579:1-1353	AT1G04850.2	100	180	0	0	617	796	975	796	3.25e-90	333
ros1_ns2_52010:489-3853	AT1G04850.2	98.895	181	1	1	3059	3239	796	975	1.77e-86	322
ros1_ns2_52011:1-3365	AT1G04850.2	99.444	180	1	0	125	304	975	796	3.81e-88	327
cs2_2911:1-9595	AT1G04860.1	99.322	2655	2	16	3945	6591	2647	1	0	4789
cs2_2911:1-9595	AT1G04870.1	100	190	0	0	8545	8734	396	207	6.47e-95	351
cs2_2911:1-9595	AT1G04870.2	99.492	197	0	1	9328	9524	409	214	1.39e-96	357
hs2_2782:1128-5156	AT1G04870.2	97.717	219	1	4	3151	3368	1	216	5.78e-102	374
hs2_2782:1128-5156	AT1G04880.1	99.527	423	0	2	2215	2637	927	1347	0	769
hs3_2805:725-3838	AT1G04890.1	100	979	0	0	214	1192	195	1173	0	1808
sed1_74457:118-1549	AT1G04900.1	99.383	162	1	0	1164	1325	739	900	1.63e-78	294
hs2_567:1030-7343	AT1G04910.1	100	162	0	0	817	978	168	7	1.56e-79	300
cs2_949:1821-6764	AT1G04920.1	100	700	0	0	2852	3551	590	1289	0	1293
cs3_3659:1983-11109	AT1G04920.1	98.727	943	3	9	813	1750	2786	1848	0	1666
hs1_3412:1-2746	AT1G04920.1	99.006	704	0	7	380	1080	590	1289	0	1254
hs1_3121:6299-9983	AT1G04920.1	100	224	0	0	3461	3684	1	224	3.11e-114	414
hs2_567:1030-7343	AT1G04920.1	99.894	939	1	0	2296	3234	2786	1848	0	1729
cs2_4421:5216-10425	AT1G04930.1	99.457	552	1	2	2691	3241	1	551	0	1002
cs2_949:1821-6764	AT1G04930.1	100	118	0	0	653	770	721	838	3.52e-55	219
cs3_3659:1983-11109	AT1G04930.1	99.638	552	0	2	7000	7550	551	1	0	1007
hs1_3121:6299-9983	AT1G04930.1	99.096	553	0	5	231	780	1	551	0	989
plus5k-3_23780:3603-5503	AT1G04930.1	100	410	0	0	1491	1900	1	410	0	758
cs2_4421:5216-10425	AT1G04930.2	99.455	550	1	2	2691	3239	1	549	0	998
cs2_949:1821-6764	AT1G04930.2	100	118	0	0	653	770	811	928	3.52e-55	219
cs3_3659:1983-11109	AT1G04930.2	99.636	550	0	2	7002	7550	549	1	0	1003
hs1_3121:6299-9983	AT1G04930.2	99.093	551	0	5	231	778	1	549	0	985
plus5k-3_23780:3603-5503	AT1G04930.2	100	410	0	0	1491	1900	1	410	0	758
cs2_4421:5216-10425	AT1G04930.3	99.457	552	1	2	2691	3241	1	551	0	1002
cs3_3659:1983-11109	AT1G04930.3	99.638	552	0	2	7000	7550	551	1	0	1007
hs1_3121:6299-9983	AT1G04930.3	99.096	553	0	5	231	780	1	551	0	989
plus5k-3_23780:3603-5503	AT1G04930.3	100	410	0	0	1491	1900	1	410	0	758
cs2_4421:5216-10425	AT1G04940.1	99.377	642	0	4	1066	1705	825	186	0	1160
cs3_3659:1983-11109	AT1G04940.1	99.664	595	0	2	8532	9126	186	778	0	1086
plus5k-3_23780:3603-5503	AT1G04940.1	100	502	0	0	1	502	687	186	0	928
ros1_ns1_16647:1-1036	AT1G04940.1	100	188	0	0	350	537	188	1	8.84e-95	348
cs2_4421:5216-10425	AT1G04945.1	99.517	207	0	1	174	379	393	187	2.08e-102	375
cs3_3936:7370-14547	AT1G04945.1	98.101	474	2	7	1311	1780	590	1060	0	819
cs2_4421:5216-10425	AT1G04945.2	99.517	207	0	1	174	379	393	187	2.08e-102	375
cs3_3936:7370-14547	AT1G04945.2	98.986	592	1	5	1311	1899	590	1179	0	1055
hs2_325:6950-13830	AT1G04945.2	99.405	168	0	1	6714	6880	1179	1012	1.32e-80	303
cs2_4421:5216-10425	AT1G04945.3	99.31	580	0	4	1128	1705	763	186	0	1046
cs3_3936:7370-14547	AT1G04945.3	98.986	592	1	5	1311	1899	1346	1935	0	1055
cs3_3659:1983-11109	AT1G04945.3	99.655	580	0	2	8532	9111	186	763	0	1059
hs2_325:6950-13830	AT1G04945.3	99.405	168	0	1	6714	6880	1935	1768	1.32e-80	303
plus5k-3_23780:3603-5503	AT1G04945.3	100	502	0	0	1	502	687	186	0	928
ros1_ns1_16647:1-1036	AT1G04945.3	100	188	0	0	350	537	188	1	8.84e-95	348
cs2_4421:5216-10425	AT1G04945.4	99.517	207	0	1	174	379	393	187	2.08e-102	375
cs3_3936:7370-14547	AT1G04945.4	98.698	461	1	5	1311	1768	590	1048	0	813
cs3_3936:7370-14547	AT1G04950.1	99.214	509	0	4	2854	3359	1650	1143	0	915
hs2_325:6950-13830	AT1G04950.1	98.826	511	0	6	5253	5760	1143	1650	0	905
hs2_1534:2752-6275	AT1G04950.1	100	143	0	0	2740	2882	523	665	3.17e-69	265
cs3_3936:7370-14547	AT1G04950.2	99.214	509	0	4	2854	3359	1650	1143	0	915
hs2_325:6950-13830	AT1G04950.2	98.826	511	0	6	5253	5760	1143	1650	0	905
hs2_1534:2752-6275	AT1G04950.2	100	143	0	0	2740	2882	523	665	3.17e-69	265
cs3_3936:7370-14547	AT1G04950.3	99.214	509	0	4	2854	3359	1650	1143	0	915
hs2_325:6950-13830	AT1G04950.3	98.826	511	0	6	5253	5760	1143	1650	0	905
hs2_1534:2752-6275	AT1G04950.3	100	143	0	0	2740	2882	523	665	3.17e-69	265
hs2_325:6950-13830	AT1G04960.1	99.448	181	0	1	1176	1356	775	954	7.81e-88	327
hs2_1534:2752-6275	AT1G04960.1	100	180	0	0	427	606	775	954	8.57e-90	333
hs3_2819:2818-7408	AT1G04960.1	100	136	0	0	2075	2210	189	54	3.22e-65	252
hs2_325:6950-13830	AT1G04960.2	99.448	181	0	1	1176	1356	826	1005	7.81e-88	327
hs2_1534:2752-6275	AT1G04960.2	100	180	0	0	427	606	826	1005	8.57e-90	333
hs3_2819:2818-7408	AT1G04960.2	99.585	241	0	1	2075	2315	240	1	2.31e-121	438
hs1_5741:1946-5750	AT1G04970.1	99.698	331	0	1	3474	3804	901	572	1.78e-171	604
hs3_2819:2818-7408	AT1G04970.1	99.513	411	1	1	3109	3519	1	410	0	747
hs1_5741:1946-5750	AT1G04970.2	99.698	331	0	1	3474	3804	523	194	1.78e-171	604
hs3_2819:2818-7408	AT1G04970.2	100	354	0	0	4053	4406	170	523	0	654
hs1_5741:1946-5750	AT1G04970.3	99.698	331	0	1	3474	3804	523	194	1.78e-171	604
hs3_2819:2818-7408	AT1G04970.3	100	354	0	0	4053	4406	170	523	0	654
cs2_394:648-2058	AT1G04980.1	99.457	184	0	1	976	1158	406	589	3.4e-90	333
cs2_3708:1121-2525	AT1G04980.1	100	184	0	0	969	1152	406	589	2.02e-92	340
hs1_5741:1946-5750	AT1G04980.1	99.476	191	1	0	1926	2116	1154	1344	3.31e-94	348
hs2_2817:2163-5954	AT1G04980.1	100	162	0	0	3500	3661	134	295	9.36e-80	300
cal2_3572:1310-7549	AT1G04980.1	100	162	0	0	458	619	295	134	1.54e-79	300
sed1_54710:1-4870	AT1G04980.1	100	126	0	0	4744	4869	1	126	1.24e-59	233
hs2_2817:2163-5954	AT1G04985.1	98.222	225	2	2	2547	2770	359	582	1.5e-107	392
cal2_3572:1310-7549	AT1G04985.1	98.222	225	2	2	1348	1571	582	359	2.48e-107	392
sed1_54710:1-4870	AT1G04985.1	99.107	224	2	0	4078	4301	359	582	8.91e-111	403
hs2_2817:2163-5954	AT1G04985.2	98.222	225	2	2	2547	2770	185	408	1.5e-107	392
cal2_3572:1310-7549	AT1G04985.2	98.222	225	2	2	1348	1571	408	185	2.48e-107	392
sed1_54710:1-4870	AT1G04985.2	99.107	224	2	0	4078	4301	185	408	8.91e-111	403
cal2_3572:1310-7549	AT1G04990.1	99.315	292	1	1	4147	4438	1215	925	6.5e-148	527
cal2_38694:2572-5833	AT1G04990.1	98.148	162	0	3	2389	2548	75	235	1.05e-73	279
sed1_54710:1-4870	AT1G04990.1	100	291	0	0	1206	1496	925	1215	2.34e-151	538
cal2_3572:1310-7549	AT1G04990.2	99.315	292	1	1	4147	4438	1215	925	6.5e-148	527
cal2_38694:2572-5833	AT1G04990.2	98.148	162	0	3	2389	2548	75	235	1.05e-73	279
sed1_54710:1-4870	AT1G04990.2	100	291	0	0	1206	1496	925	1215	2.34e-151	538
cal2_3572:1310-7549	AT1G04990.3	99.315	292	1	1	4147	4438	972	682	6.5e-148	527
cal2_38694:2572-5833	AT1G04990.3	98.81	168	0	2	2906	3073	1	166	2.89e-79	298
sed1_54710:1-4870	AT1G04990.3	100	291	0	0	1206	1496	682	972	2.34e-151	538
cal2_3572:1310-7549	AT1G04990.4	99.315	292	1	1	4147	4438	912	622	6.5e-148	527
cal2_38694:2572-5833	AT1G04990.4	98.81	168	0	2	2906	3073	1	166	2.89e-79	298
sed1_54710:1-4870	AT1G04990.4	100	291	0	0	1206	1496	622	912	2.34e-151	538
cal2_3572:1310-7549	AT1G04990.5	99.315	292	1	1	4147	4438	1155	865	6.5e-148	527
cal2_38694:2572-5833	AT1G04990.5	98.148	162	0	3	2389	2548	75	235	1.05e-73	279
sed1_54710:1-4870	AT1G04990.5	100	291	0	0	1206	1496	865	1155	2.34e-151	538
cal2_3572:1310-7549	AT1G04990.6	99.315	292	1	1	4147	4438	1215	925	6.5e-148	527
cal2_38694:2572-5833	AT1G04990.6	98.148	162	0	3	2389	2548	75	235	1.05e-73	279
sed1_54710:1-4870	AT1G04990.6	100	291	0	0	1206	1496	925	1215	2.34e-151	538
dcl3_ns1_54628:1-8627	AT1G05005.1	99.348	460	1	2	372	830	215	673	0	832
dcl3_ns1_54628:1-8627	AT1G05010.1	99.708	342	0	1	2760	3101	668	328	3.1e-177	625
dcl3_ns1_54628:1-8627	AT1G05020.1	99.745	1963	0	5	6341	8299	1962	1	0	3592
hs1_6281:662-3086	AT1G05020.1	100	548	0	0	1	548	1415	1962	0	1013
hs1_5194:1-3774	AT1G05030.1	99.507	203	0	1	1354	1556	494	293	2.52e-100	368
wt2_12386:269-492	AT1G05030.1	100	143	0	0	1	143	27	169	1.81e-70	265
hs1_5194:1-3774	AT1G05030.2	99.537	216	0	1	1354	1569	338	124	1.49e-107	392
cs1_1509:1-2226	AT1G05035.1	89.266	177	16	3	2051	2225	242	67	1.57e-55	219
cs3_4746:1-5757	AT1G05040.1	99.057	318	2	1	2827	3143	1	318	9.83e-161	569
cs3_4746:1-5757	AT1G05040.2	99.057	318	2	1	2827	3143	1	318	9.83e-161	569
cs3_4746:1-5757	AT1G05055.1	99.785	466	0	1	1101	1565	276	741	0	854
hs1_4883:1-1705	AT1G05060.1	100	127	0	0	76	202	349	475	1.19e-60	235
sed1_42333:69-2809	AT1G05080.1	100	890	0	0	288	1177	1	890	0	1644
sed1_42333:69-2809	AT1G05085.1	99.342	152	1	0	2589	2740	185	336	1.14e-72	276
dcl3_ns1_65003:1-1979	AT1G05087.1	99.355	155	1	0	1823	1977	1	155	1.76e-74	281
rdr6_ns3_22674:1-8043	AT1G05087.1	100	470	0	0	1041	1510	796	327	0	869
wt1_2418:283-3673	AT1G05087.1	100	201	0	0	3190	3390	798	598	1.75e-101	372
rdr6_ns3_22674:1-8043	AT1G05087.2	100	466	0	0	1041	1506	466	1	0	861
wt1_2418:283-3673	AT1G05087.2	100	201	0	0	3190	3390	468	268	1.75e-101	372
rdr6_ns3_22674:1-8043	AT1G05090.1	100	858	0	0	1	858	858	1	0	1585
sed1_8702:2024-4846	AT1G05090.1	100	1037	0	0	1737	2773	1037	1	0	1916
sed3_16643:1-7079	AT1G05090.1	99.47	566	0	2	1	566	475	1037	0	1026
wt1_2418:283-3673	AT1G05090.1	100	1037	0	0	1985	3021	1037	1	0	1916
cs3_2223:1-3289	AT1G05100.1	99.756	818	0	2	2473	3288	1020	203	0	1498
hs1_4002:4-3080	AT1G05100.1	99.707	1023	0	3	1092	2114	1	1020	0	1869
hs1_4211:1-3002	AT1G05100.1	100	271	0	0	1	271	750	1020	1.89e-140	501
cs2_1417:1-1850	AT1G05120.1	100	157	0	0	1471	1627	2261	2105	2.73e-77	291
cs3_2223:1-3289	AT1G05120.1	100	231	0	0	333	563	1771	2001	3.57e-118	427
hs1_4211:1-3002	AT1G05120.1	100	231	0	0	2177	2407	2001	1771	3.25e-118	427
hs3_860:648-5222	AT1G05120.1	99.45	727	1	3	3849	4574	1088	364	0	1317
plus5k-2_11532:1244-2499	AT1G05120.1	99.452	730	0	2	1	729	362	1088	0	1323
cs2_1417:1-1850	AT1G05120.2	100	157	0	0	1471	1627	2390	2234	2.73e-77	291
cs3_2223:1-3289	AT1G05120.2	100	231	0	0	333	563	1900	2130	3.57e-118	427
hs1_4211:1-3002	AT1G05120.2	100	231	0	0	2177	2407	2130	1900	3.25e-118	427
hs3_860:648-5222	AT1G05120.2	99.45	727	1	3	3849	4574	1217	493	0	1317
plus5k-2_11532:1244-2499	AT1G05120.2	99.452	730	0	2	1	729	491	1217	0	1323
min10k1_9730:1-1028	AT1G05140.1	100	510	0	0	518	1027	1326	817	0	942
min10k1_9730:1-1028	AT1G05150.1	100	244	0	0	1	244	2184	2427	6.5e-126	451
wt2_44079:195-1201	AT1G05160.1	100	267	0	0	675	941	982	716	1.04e-138	494
wt2_44079:195-1201	AT1G05160.2	100	267	0	0	675	941	982	716	1.04e-138	494
cs1_2365:3869-7697	AT1G05170.1	100	214	0	0	1859	2072	495	282	1.17e-108	396
cs1_1477:969-3811	AT1G05170.1	100	111	0	0	548	658	111	1	1.57e-51	206
hs2_1171:2419-5396	AT1G05170.1	100	214	0	0	661	874	495	282	9.1e-109	396
sed2_20807:1887-6967	AT1G05170.1	100	214	0	0	695	908	495	282	1.56e-108	396
sed2_7402:1-1506	AT1G05170.1	100	127	0	0	651	777	840	966	1.05e-60	235
cs1_2365:3869-7697	AT1G05170.2	100	214	0	0	1859	2072	495	282	1.17e-108	396
cs1_1477:969-3811	AT1G05170.2	100	111	0	0	548	658	111	1	1.57e-51	206
hs2_1171:2419-5396	AT1G05170.2	100	214	0	0	661	874	495	282	9.1e-109	396
sed2_20807:1887-6967	AT1G05170.2	100	214	0	0	695	908	495	282	1.56e-108	396
sed2_7402:1-1506	AT1G05170.2	100	150	0	0	1303	1452	1075	1224	1.73e-73	278
cs1_4290:874-3776	AT1G05180.1	98.438	192	3	0	2701	2892	1539	1348	1.52e-91	339
cs1_3757:3676-7176	AT1G05180.1	97.917	192	4	0	2369	2560	1539	1348	8.52e-90	333
cs1_276:1677-4702	AT1G05180.1	100	175	0	0	2058	2232	259	85	4.42e-87	324
cs3_4145:1769-4276	AT1G05180.1	99.429	175	1	0	1656	1830	259	85	1.7e-85	318
cs1_4290:874-3776	AT1G05180.2	98.438	192	3	0	2701	2892	1227	1036	1.52e-91	339
cs1_3757:3676-7176	AT1G05180.2	97.917	192	4	0	2369	2560	1227	1036	8.52e-90	333
cs1_276:1677-4702	AT1G05180.2	98.788	165	1	1	956	1119	465	301	1.25e-77	292
cs3_4145:1769-4276	AT1G05180.2	97.576	165	1	3	550	713	465	303	8.04e-74	279
cs1_4290:874-3776	AT1G05180.3	98.718	234	3	0	2659	2892	1269	1036	6.81e-115	416
cs1_3757:3676-7176	AT1G05180.3	98.291	234	4	0	2327	2560	1269	1036	3.82e-113	411
cs1_276:1677-4702	AT1G05180.3	98.788	165	1	1	956	1119	465	301	1.25e-77	292
cs3_4145:1769-4276	AT1G05180.3	97.576	165	1	3	550	713	465	303	8.04e-74	279
cs2_1506:130-1222	AT1G05200.1	99.862	727	0	1	1	727	961	1686	0	1336
cs2_1506:130-1222	AT1G05200.2	99.862	727	0	1	1	727	961	1686	0	1336
cs2_1506:130-1222	AT1G05200.3	99.862	727	0	1	1	727	961	1686	0	1336
cs2_1506:130-1222	AT1G05200.4	99.862	727	0	1	1	727	961	1686	0	1336
cs2_1506:130-1222	AT1G05200.5	99.862	727	0	1	1	727	961	1686	0	1336
cs2_1506:130-1222	AT1G05200.6	99.862	727	0	1	1	727	961	1686	0	1336
cs2_1506:130-1222	AT1G05200.7	99.862	727	0	1	1	727	961	1686	0	1336
cs3_2799:1-5127	AT1G05205.1	100	112	0	0	687	798	112	1	7.9e-52	207
cs3_2799:1-5127	AT1G05210.1	99.692	325	1	0	1022	1346	1	325	1.44e-168	595
hs1_1562:1-1215	AT1G05210.1	100	184	0	0	981	1164	507	324	1.74e-92	340
cs3_2799:1-5127	AT1G05220.1	99.69	323	0	1	2498	2820	1	322	6.71e-167	590
hs1_1562:1-1215	AT1G05220.1	99.69	323	0	1	197	519	322	1	1.57e-167	590
hs2_1202:3509-9164	AT1G05220.1	100	306	0	0	5350	5655	322	17	1.25e-159	566
cs1_73:3887-7798	AT1G05230.1	100	244	0	0	1525	1768	244	1	2.52e-125	451
cs3_2799:1-5127	AT1G05230.1	99.72	357	0	1	3954	4309	2166	1810	0	652
hs2_1202:3509-9164	AT1G05230.1	100	416	0	0	2161	2576	548	963	0	769
cs1_73:3887-7798	AT1G05230.10	100	244	0	0	1525	1768	244	1	2.52e-125	451
cs3_2799:1-5127	AT1G05230.10	99.72	357	0	1	3954	4309	2166	1810	0	652
hs2_1202:3509-9164	AT1G05230.10	100	416	0	0	2161	2576	548	963	0	769
cs1_73:3887-7798	AT1G05230.11	100	244	0	0	1525	1768	244	1	2.52e-125	451
cs3_2799:1-5127	AT1G05230.11	99.72	357	0	1	3954	4309	2166	1810	0	652
hs2_1202:3509-9164	AT1G05230.11	100	416	0	0	2161	2576	548	963	0	769
cs1_73:3887-7798	AT1G05230.12	100	244	0	0	1525	1768	244	1	2.52e-125	451
cs3_2799:1-5127	AT1G05230.12	99.634	273	0	1	4560	4831	1713	1441	4.19e-139	497
hs2_1202:3509-9164	AT1G05230.12	100	416	0	0	2161	2576	548	963	0	769
cs1_73:3887-7798	AT1G05230.2	100	244	0	0	1525	1768	244	1	2.52e-125	451
cs3_2799:1-5127	AT1G05230.2	99.72	357	0	1	3954	4309	2166	1810	0	652
hs2_1202:3509-9164	AT1G05230.2	100	416	0	0	2161	2576	548	963	0	769
cs1_73:3887-7798	AT1G05230.3	100	244	0	0	1525	1768	244	1	2.52e-125	451
cs3_2799:1-5127	AT1G05230.3	99.721	358	0	1	3954	4310	2160	1803	0	654
hs2_1202:3509-9164	AT1G05230.3	100	416	0	0	2161	2576	548	963	0	769
cs1_73:3887-7798	AT1G05230.4	100	244	0	0	1525	1768	244	1	2.52e-125	451
cs3_2799:1-5127	AT1G05230.4	99.72	357	0	1	3954	4309	2166	1810	0	652
hs2_1202:3509-9164	AT1G05230.4	100	416	0	0	2161	2576	548	963	0	769
cs1_73:3887-7798	AT1G05230.5	100	244	0	0	1525	1768	244	1	2.52e-125	451
cs3_2799:1-5127	AT1G05230.5	99.72	357	0	1	3954	4309	2166	1810	0	652
hs2_1202:3509-9164	AT1G05230.5	100	416	0	0	2161	2576	548	963	0	769
cs1_73:3887-7798	AT1G05230.6	100	244	0	0	1525	1768	244	1	2.52e-125	451
cs3_2799:1-5127	AT1G05230.6	99.72	357	0	1	3954	4309	2166	1810	0	652
hs2_1202:3509-9164	AT1G05230.6	100	416	0	0	2161	2576	548	963	0	769
cs1_73:3887-7798	AT1G05230.7	100	244	0	0	1525	1768	244	1	2.52e-125	451
cs3_2799:1-5127	AT1G05230.7	99.72	357	0	1	3954	4309	2166	1810	0	652
hs2_1202:3509-9164	AT1G05230.7	100	416	0	0	2161	2576	548	963	0	769
cs1_73:3887-7798	AT1G05230.8	100	244	0	0	1525	1768	244	1	2.52e-125	451
cs3_2799:1-5127	AT1G05230.8	99.72	357	0	1	3954	4309	2166	1810	0	652
hs2_1202:3509-9164	AT1G05230.8	100	416	0	0	2161	2576	548	963	0	769
cs1_73:3887-7798	AT1G05230.9	100	244	0	0	1525	1768	244	1	2.52e-125	451
cs3_2799:1-5127	AT1G05230.9	99.72	357	0	1	3954	4309	2166	1810	0	652
hs2_1202:3509-9164	AT1G05230.9	100	416	0	0	2161	2576	548	963	0	769
cs2_2787:209-3298	AT1G05240.1	95.833	432	1	6	1575	2006	978	564	0	682
wt2_97898:473-2482	AT1G05240.1	100	415	0	0	328	742	564	978	0	767
cs2_2787:209-3298	AT1G05250.1	95.833	432	1	6	1575	2006	978	564	0	682
wt2_97898:473-2482	AT1G05250.1	100	415	0	0	328	742	564	978	0	767
cs2_3728:819-7684	AT1G05280.1	99.51	408	1	1	220	627	407	1	0	741
hs1_5526:3360-7913	AT1G05280.1	99.524	420	0	2	3461	3880	402	819	0	763
cs2_3728:819-7684	AT1G05280.2	99.51	408	1	1	220	627	407	1	0	741
hs1_5526:3360-7913	AT1G05280.2	99.524	420	0	2	3461	3880	402	819	0	763
cs1_476:730-1498	AT1G05290.1	100	234	0	0	1	234	888	655	1.75e-120	433
cs2_3728:819-7684	AT1G05290.1	99.364	472	0	3	3308	3779	469	1	0	852
hs1_3087:1-5388	AT1G05290.1	99.575	471	0	2	1218	1688	469	1	0	857
hs1_5526:3360-7913	AT1G05290.1	99.681	313	0	1	477	788	655	967	2.16e-161	571
cs2_3728:819-7684	AT1G05291.1	99.293	283	0	2	4588	4870	615	335	7.21e-143	510
hs1_3087:1-5388	AT1G05291.1	100	281	0	0	2492	2772	615	335	9.39e-146	520
wt2_88820:585-1992	AT1G05291.1	100	281	0	0	396	676	615	335	2.42e-146	520
cs2_775:5104-7889	AT1G05300.1	98.451	581	3	6	1	581	575	1	0	1018
cs2_775:5104-7889	AT1G05300.2	98.451	581	3	6	1	581	575	1	0	1018
hs2_2574:509-2411	AT1G05310.1	99.742	387	0	1	1362	1748	1	386	0	708
hs1_5218:1-3906	AT1G05320.1	99.867	750	1	0	3156	3905	1641	892	0	1380
hs1_5218:1-3906	AT1G05320.2	99.867	750	1	0	3156	3905	1641	892	0	1380
hs1_5218:1-3906	AT1G05320.3	99.867	750	1	0	3156	3905	1641	892	0	1380
hs1_5218:1-3906	AT1G05320.4	99.867	750	1	0	3156	3905	1641	892	0	1380
hs1_5218:1-3906	AT1G05320.5	99.867	750	1	0	3156	3905	1641	892	0	1380
hs1_5218:1-3906	AT1G05320.6	99.867	750	1	0	3156	3905	1641	892	0	1380
hs1_5218:1-3906	AT1G05320.7	99.867	750	1	0	3156	3905	1641	892	0	1380
hs1_5218:1-3906	AT1G05320.8	99.867	750	1	0	3156	3905	1641	892	0	1380
hs1_5218:1-3906	AT1G05320.9	99.867	750	1	0	3156	3905	1641	892	0	1380
hs1_5218:1-3906	AT1G05330.1	100	414	0	0	1158	1571	414	1	0	765
hs1_1770:610-3484	AT1G05330.1	100	414	0	0	167	580	1	414	0	765
hs1_5218:1-3906	AT1G05340.1	100	144	0	0	220	363	30	173	9.78e-70	267
hs1_1770:610-3484	AT1G05340.1	100	144	0	0	1373	1516	173	30	7.18e-70	267
hs2_3215:1-2457	AT1G05340.1	99.31	145	0	1	215	359	173	30	2.85e-68	261
rdr6_ns2_35849:1580-4978	AT1G05340.1	100	144	0	0	382	525	173	30	8.5e-70	267
cs2_3223:1325-3308	AT1G05350.1	98.089	157	3	0	1773	1929	463	619	2.95e-72	274
hs2_3215:1-2457	AT1G05350.1	100	151	0	0	1729	1879	1296	1146	7.87e-74	279
rdr6_ns2_35849:1580-4978	AT1G05350.1	99.338	151	0	1	1898	2047	1296	1146	1.83e-71	272
rdr6_ns3_54746:1-5993	AT1G05350.1	100	131	0	0	5553	5683	265	395	2.53e-62	243
hs1_377:2660-6632	AT1G05360.1	100	289	0	0	1217	1505	337	625	2.47e-150	534
hs1_1713:1-2912	AT1G05360.1	100	289	0	0	1408	1696	625	337	1.81e-150	534
rdr6_ns3_54746:1-5993	AT1G05360.1	100	289	0	0	2740	3028	625	337	3.73e-150	534
sed3_470:1476-1955	AT1G05360.1	100	185	0	0	132	316	889	1073	1.85e-93	342
hs1_377:2660-6632	AT1G05360.2	100	289	0	0	1217	1505	121	409	2.47e-150	534
hs1_1713:1-2912	AT1G05360.2	100	289	0	0	1408	1696	409	121	1.81e-150	534
rdr6_ns3_54746:1-5993	AT1G05360.2	100	289	0	0	2740	3028	409	121	3.73e-150	534
sed3_470:1476-1955	AT1G05360.2	100	185	0	0	132	316	673	857	1.85e-93	342
hs1_377:2660-6632	AT1G05360.3	100	289	0	0	1217	1505	121	409	2.47e-150	534
hs1_1713:1-2912	AT1G05360.3	100	289	0	0	1408	1696	409	121	1.81e-150	534
rdr6_ns3_54746:1-5993	AT1G05360.3	100	289	0	0	2740	3028	409	121	3.73e-150	534
sed3_470:1476-1955	AT1G05360.3	100	185	0	0	132	316	673	857	1.85e-93	342
dcl3_ns3_27010:1-1842	AT1G05370.1	100	121	0	0	853	973	106	226	2.8e-57	224
cs3_4662:2815-7291	AT1G05380.1	99.621	1318	2	3	1	1318	653	1967	0	2403
dcl3_ns3_26849:1-4576	AT1G05380.1	100	814	0	0	890	1703	3417	2604	0	1504
hs1_341:1-3892	AT1G05380.1	99.511	818	0	1	2891	3708	2604	3417	0	1485
sed3_50585:1-1719	AT1G05380.1	100	326	0	0	1	326	1642	1967	2.87e-171	603
cs3_4662:2815-7291	AT1G05380.2	99.621	1318	2	3	1	1318	653	1967	0	2403
dcl3_ns3_26849:1-4576	AT1G05380.2	100	814	0	0	890	1703	3417	2604	0	1504
hs1_341:1-3892	AT1G05380.2	99.511	818	0	1	2891	3708	2604	3417	0	1485
sed3_50585:1-1719	AT1G05380.2	100	326	0	0	1	326	1642	1967	2.87e-171	603
cs3_4662:2815-7291	AT1G05380.3	99.621	1318	2	3	1	1318	653	1967	0	2403
dcl3_ns3_26849:1-4576	AT1G05380.3	100	814	0	0	890	1703	3417	2604	0	1504
hs1_341:1-3892	AT1G05380.3	99.511	818	0	1	2891	3708	2604	3417	0	1485
sed3_50585:1-1719	AT1G05380.3	100	326	0	0	1	326	1642	1967	2.87e-171	603
dcl3_ns3_26849:1-4576	AT1G05385.1	100	138	0	0	196	333	463	600	2.48e-66	255
dcl3_ns3_26849:1-4576	AT1G05385.2	100	138	0	0	196	333	301	438	2.48e-66	255
cs1_1751:4452-8488	AT1G05410.1	100	568	0	0	343	910	927	360	0	1050
cs1_1751:4452-8488	AT1G05410.2	100	568	0	0	343	910	846	279	0	1050
cs3_1333:1-8331	AT1G05420.1	98.839	689	0	6	2324	3012	1	681	0	1221
dcl3_ns2_77748:1-4546	AT1G05420.1	99.707	683	0	2	829	1511	1	681	0	1249
cs3_1333:1-8331	AT1G05420.2	98.915	737	0	6	2276	3012	1	729	0	1310
dcl3_ns2_77748:1-4546	AT1G05420.2	99.726	731	0	2	781	1511	1	729	0	1338
cs2_4667:1-4475	AT1G05430.1	100	269	0	0	2662	2930	607	339	3.65e-139	497
cs3_1333:1-8331	AT1G05430.1	100	269	0	0	6803	7071	607	339	6.82e-139	497
min10k1_50761:2132-6571	AT1G05430.1	99.63	270	0	1	661	930	607	339	1.69e-137	492
hs3_3168:6134-8252	AT1G05440.1	99.459	739	0	4	547	1281	739	1	0	1339
min10k1_50761:2132-6571	AT1G05440.1	100	739	0	0	3255	3993	739	1	0	1365
cs3_2063:3009-6028	AT1G05450.1	100	151	0	0	986	1136	3	153	9.69e-74	279
hs3_2505:3510-7047	AT1G05450.1	100	151	0	0	2548	2698	3	153	1.14e-73	279
plus5k-1_26755:1-2633	AT1G05450.1	100	151	0	0	63	213	153	3	8.44e-74	279
cs3_2063:3009-6028	AT1G05450.2	99.102	334	0	1	48	381	1	331	2.36e-169	597
hs3_2505:3510-7047	AT1G05450.2	100	331	0	0	1612	1942	1	331	9.87e-174	612
plus5k-1_26755:1-2633	AT1G05450.2	99.699	332	0	1	819	1150	331	1	3.41e-172	606
cs3_2063:3009-6028	AT1G05460.1	100	924	0	0	2096	3019	2404	1481	0	1707
hs1_5317:648-2561	AT1G05460.1	99.835	1211	0	2	703	1913	2404	1196	0	2224
hs3_2505:3510-7047	AT1G05460.1	100	572	0	0	2966	3537	3009	2438	0	1057
min10k1_18386:1313-5835	AT1G05460.1	100	219	0	0	4304	4522	1	219	2.3e-111	405
cs3_2063:3009-6028	AT1G05460.2	100	924	0	0	2096	3019	2404	1481	0	1707
hs1_5317:648-2561	AT1G05460.2	99.835	1211	0	2	703	1913	2404	1196	0	2224
min10k1_18386:1313-5835	AT1G05460.2	100	219	0	0	4304	4522	1	219	2.3e-111	405
hs2_2077:1923-2910	AT1G05470.1	100	224	0	0	762	985	1631	1854	8.19e-115	414
hs3_2121:52-2638	AT1G05470.1	99.875	801	1	0	442	1242	1180	380	0	1474
min10k1_80199:1-6202	AT1G05470.1	99.721	716	1	1	1	716	1094	380	0	1310
min10k1_18386:1313-5835	AT1G05470.1	100	224	0	0	178	401	1631	1854	3.83e-114	414
hs2_2077:1923-2910	AT1G05470.2	100	224	0	0	762	985	1631	1854	8.19e-115	414
hs3_2121:52-2638	AT1G05470.2	99.875	801	1	0	442	1242	1180	380	0	1474
min10k1_80199:1-6202	AT1G05470.2	99.721	716	1	1	1	716	1094	380	0	1310
min10k1_18386:1313-5835	AT1G05470.2	100	224	0	0	178	401	1631	1854	3.83e-114	414
cs3_2159:1-2726	AT1G05500.1	100	283	0	0	1158	1440	1142	1424	3.66e-147	523
cs3_2159:1-2726	AT1G05500.2	100	283	0	0	1158	1440	710	992	3.66e-147	523
cs3_2159:1-2726	AT1G05510.1	100	148	0	0	2527	2674	1	148	4.07e-72	274
hs2_3657:27-4811	AT1G05510.1	99.753	405	0	1	4229	4633	550	147	0	741
cs3_4010:866-5636	AT1G05520.1	99.873	786	1	0	2113	2898	1	786	0	1447
hs1_4452:1-4644	AT1G05520.1	100	786	0	0	987	1772	1	786	0	1452
hs2_3657:27-4811	AT1G05520.1	99.267	273	0	2	2800	3070	1829	2101	1.82e-137	492
min10k2_11673:1-1281	AT1G05520.1	100	253	0	0	1	253	534	786	8.09e-131	468
cs3_4010:866-5636	AT1G05530.1	99.772	1318	0	2	1	1318	54	1368	0	2414
hs1_3251:190-1937	AT1G05530.1	99.85	1330	1	1	418	1747	1368	40	0	2444
hs1_4452:1-4644	AT1G05530.1	100	194	0	0	1	194	1175	1368	1.87e-97	359
plus5k-2_11914:1-1278	AT1G05530.1	99.424	521	0	3	1	520	519	1	0	942
hs2_848:13-2682	AT1G05540.1	100	219	0	0	1	219	886	1104	1.35e-111	405
hs3_1155:2440-5279	AT1G05540.1	100	323	0	0	2496	2818	1104	782	2.21e-169	597
sed3_26900:1-4759	AT1G05540.1	99.727	733	0	1	1669	2401	55	785	0	1341
sed3_26900:1-4759	AT1G05540.2	99.728	734	0	1	1669	2402	55	786	0	1343
hs2_848:13-2682	AT1G05550.1	99.696	658	0	2	1229	1885	711	55	0	1203
hs3_1155:2440-5279	AT1G05550.1	99.848	657	1	0	829	1485	55	711	0	1208
cal1_11710:3742-12813	AT1G05550.1	98.944	663	1	6	696	1358	711	55	0	1181
sed3_26900:1-4759	AT1G05550.1	99.544	658	1	2	3802	4458	711	55	0	1197
hs2_848:13-2682	AT1G05550.2	99.696	658	0	2	1229	1885	669	13	0	1203
hs3_1155:2440-5279	AT1G05550.2	99.848	657	1	0	829	1485	13	669	0	1208
cal1_11710:3742-12813	AT1G05550.2	98.944	663	1	6	696	1358	669	13	0	1181
sed3_26900:1-4759	AT1G05550.2	99.544	658	1	2	3802	4458	669	13	0	1197
hs2_848:13-2682	AT1G05550.3	99.601	501	0	2	1387	1886	685	186	0	913
hs2_3942:1523-3254	AT1G05550.3	100	111	0	0	852	962	111	1	9.52e-52	206
hs3_1155:2440-5279	AT1G05550.3	99.8	500	1	0	828	1327	186	685	0	918
cal1_11710:3742-12813	AT1G05550.3	98.812	505	1	5	855	1359	685	186	0	894
sed3_26900:1-4759	AT1G05550.3	99.6	500	1	1	3961	4459	685	186	0	911
hs2_848:13-2682	AT1G05550.4	99.696	658	0	2	1229	1885	711	55	0	1203
hs3_1155:2440-5279	AT1G05550.4	99.848	657	1	0	829	1485	55	711	0	1208
cal1_11710:3742-12813	AT1G05550.4	98.944	663	1	6	696	1358	711	55	0	1181
sed3_26900:1-4759	AT1G05550.4	99.544	658	1	2	3802	4458	711	55	0	1197
cs2_4371:3622-8360	AT1G05560.1	99.788	1413	0	3	2671	4083	1	1410	0	2590
cal1_11710:3742-12813	AT1G05560.1	99.293	1415	1	9	4664	6074	1410	1	0	2549
cs2_4371:3622-8360	AT1G05560.2	99.808	1563	0	3	2521	4083	1	1560	0	2867
cal1_11710:3742-12813	AT1G05560.2	99.171	1568	1	11	4664	6227	1560	1	0	2813
cs2_4371:3622-8360	AT1G05570.1	99.503	805	2	2	323	1126	4566	5369	0	1463
cal1_11710:3742-12813	AT1G05570.1	98.644	811	2	8	7621	8429	5369	4566	0	1428
cs2_4371:3622-8360	AT1G05570.2	99.503	805	2	2	323	1126	4443	5246	0	1463
cal1_11710:3742-12813	AT1G05570.2	98.644	811	2	8	7621	8429	5246	4443	0	1428
cs2_4371:3622-8360	AT1G05570.3	99.503	805	2	2	323	1126	4566	5369	0	1463
cal1_11710:3742-12813	AT1G05570.3	98.644	811	2	8	7621	8429	5369	4566	0	1428
cs2_4371:3622-8360	AT1G05570.4	99.503	805	2	2	323	1126	4566	5369	0	1463
cal1_11710:3742-12813	AT1G05570.4	98.644	811	2	8	7621	8429	5369	4566	0	1428
hs1_4527:3777-4553	AT1G05577.1	100	196	0	0	545	740	1119	924	2.35e-99	363
cs2_85:1-4258	AT1G05590.1	99.791	956	0	2	770	1725	790	1743	0	1753
cs2_85:1-4258	AT1G05590.2	99.791	956	0	2	770	1725	790	1743	0	1753
cs2_85:1-4258	AT1G05590.3	99.791	956	0	2	770	1725	790	1743	0	1753
cs1_2077:404-3114	AT1G05600.1	99.54	1521	0	7	984	2503	1515	1	0	2763
cs2_85:1-4258	AT1G05600.1	99.868	1516	1	1	2199	3714	1	1515	0	2787
cs1_2077:404-3114	AT1G05600.2	99.54	1521	0	7	984	2503	1515	1	0	2763
cs2_85:1-4258	AT1G05600.2	99.868	1516	1	1	2199	3714	1	1515	0	2787
cs1_2077:404-3114	AT1G05600.3	99.54	1521	0	7	984	2503	1515	1	0	2763
cs2_85:1-4258	AT1G05600.3	99.868	1516	1	1	2199	3714	1	1515	0	2787
cs1_2077:404-3114	AT1G05610.1	99.242	132	1	0	427	558	1187	1318	1.48e-61	239
cs2_85:1-4258	AT1G05610.1	100	118	0	0	3937	4054	1431	1314	3.03e-55	219
cs1_2077:404-3114	AT1G05610.2	99.242	132	1	0	427	558	1205	1336	1.48e-61	239
cs2_85:1-4258	AT1G05610.2	100	118	0	0	3937	4054	1449	1332	3.03e-55	219
cs2_4183:62-3628	AT1G05615.1	99.336	301	1	1	1341	1641	519	220	3.68e-153	544
hs1_5923:840-3569	AT1G05615.1	100	156	0	0	61	216	156	1	1.45e-76	289
hs1_5785:1-2451	AT1G05615.1	100	156	0	0	2235	2390	1	156	1.3e-76	289
hs1_5923:840-3569	AT1G05620.1	100	188	0	0	2075	2262	228	415	2.37e-94	348
hs1_5785:1-2451	AT1G05620.1	100	188	0	0	198	385	415	228	2.12e-94	348
hs1_5923:840-3569	AT1G05620.2	100	188	0	0	2075	2262	168	355	2.37e-94	348
hs1_5785:1-2451	AT1G05620.2	100	188	0	0	198	385	355	168	2.12e-94	348
cs2_1625:1-5233	AT1G05630.1	99.385	813	3	2	109	921	1070	1880	0	1472
hs1_2562:1-4028	AT1G05630.1	100	365	0	0	2472	2836	3149	3513	0	675
rdr6_ns1_22277:3173-11742	AT1G05630.1	100	365	0	0	595	959	3149	3513	0	675
cs2_1625:1-5233	AT1G05630.2	99.385	813	3	2	109	921	1070	1880	0	1472
hs1_2562:1-4028	AT1G05630.2	100	365	0	0	2472	2836	3047	3411	0	675
rdr6_ns1_22277:3173-11742	AT1G05630.2	100	365	0	0	595	959	3047	3411	0	675
cs2_1625:1-5233	AT1G05630.3	99.385	813	3	2	109	921	1070	1880	0	1472
hs1_2562:1-4028	AT1G05630.3	99.259	270	1	1	1394	1663	2296	2564	7.12e-136	486
rdr6_ns1_22277:3173-11742	AT1G05630.3	100	129	0	0	1	129	2632	2760	4.69e-61	239
cs2_1625:1-5233	AT1G05640.1	99.542	873	2	2	3819	4690	1884	1013	0	1589
hs1_2562:1-4028	AT1G05640.1	100	872	0	0	3119	3990	1884	1013	0	1611
hs2_2735:1-5174	AT1G05640.1	99.666	299	0	1	4875	5173	1	298	1.49e-153	545
rdr6_ns1_22277:3173-11742	AT1G05640.1	100	872	0	0	1242	2113	1884	1013	0	1611
hs2_2735:1-5174	AT1G05650.1	100	438	0	0	2253	2690	1	438	0	809
rdr6_ns1_22277:3173-11742	AT1G05650.1	100	438	0	0	5493	5930	438	1	0	809
cs1_3799:1497-3053	AT1G05660.1	99.318	440	1	2	8	447	438	1	0	795
rdr6_ns1_22277:3173-11742	AT1G05660.1	99.142	233	2	0	8091	8323	1185	953	1.56e-115	420
hs1_3156:1461-3794	AT1G05670.1	99.775	2224	2	3	110	2333	2226	6	0	4076
hs1_3156:1461-3794	AT1G05670.2	99.775	2224	2	3	110	2333	2226	6	0	4076
hs1_3156:1461-3794	AT1G05670.3	99.775	2224	2	3	110	2333	2226	6	0	4076
cs2_2757:1-6751	AT1G05675.1	99.861	720	0	1	491	1210	1362	644	0	1323
cs2_2757:1-6751	AT1G05680.1	99.861	720	0	1	2476	3195	1362	644	0	1323
cs3_2628:1347-2895	AT1G05680.1	99.797	492	1	0	1	492	492	1	0	904
rdr6_ns2_59736:4965-12862	AT1G05690.1	99.838	618	0	1	3782	4399	966	350	0	1134
cs3_4710:4359-7118	AT1G05700.1	99.815	542	0	1	1495	2036	626	86	0	994
hs3_1927:1526-3165	AT1G05700.1	99.415	342	0	2	270	611	2559	2220	2.71e-176	619
plus5k-1_16824:1-3551	AT1G05700.1	100	480	0	0	2683	3162	1104	625	0	887
rdr6_ns2_59736:4965-12862	AT1G05700.1	99.445	541	0	3	2192	2729	626	86	0	979
cs3_4710:4359-7118	AT1G05700.2	99.815	542	0	1	1495	2036	626	86	0	994
hs3_1927:1526-3165	AT1G05700.2	99.755	408	0	1	1232	1639	1934	1528	0	747
plus5k-1_16824:1-3551	AT1G05700.2	100	549	0	0	1520	2068	1934	1386	0	1014
rdr6_ns2_59736:4965-12862	AT1G05700.2	99.457	552	0	3	419	970	1934	1386	0	1000
cs2_3913:3467-6956	AT1G05710.1	100	112	0	0	3031	3142	1	112	5.37e-52	207
hs1_4976:4611-10309	AT1G05710.1	98.788	165	1	1	2307	2470	450	286	2.36e-77	292
cs2_3913:3467-6956	AT1G05710.10	100	112	0	0	3031	3142	1	112	5.37e-52	207
hs1_4976:4611-10309	AT1G05710.10	100	180	0	0	2593	2772	355	176	1.39e-89	333
cs2_3913:3467-6956	AT1G05710.11	100	112	0	0	3031	3142	1	112	5.37e-52	207
hs1_4976:4611-10309	AT1G05710.11	98.788	165	1	1	2307	2470	450	286	2.36e-77	292
cs2_3913:3467-6956	AT1G05710.12	100	112	0	0	3031	3142	1	112	5.37e-52	207
hs1_4976:4611-10309	AT1G05710.12	98.788	165	1	1	2307	2470	450	286	2.36e-77	292
cs2_3913:3467-6956	AT1G05710.13	100	112	0	0	3031	3142	1	112	5.37e-52	207
hs1_4976:4611-10309	AT1G05710.13	100	180	0	0	2593	2772	355	176	1.39e-89	333
cs2_3913:3467-6956	AT1G05710.14	100	112	0	0	3031	3142	1	112	5.37e-52	207
hs1_4976:4611-10309	AT1G05710.14	98.788	165	1	1	2307	2470	450	286	2.36e-77	292
cs2_3913:3467-6956	AT1G05710.2	100	112	0	0	3031	3142	1	112	5.37e-52	207
hs1_4976:4611-10309	AT1G05710.2	100	180	0	0	2593	2772	355	176	1.39e-89	333
cs2_3913:3467-6956	AT1G05710.3	100	112	0	0	3031	3142	1	112	5.37e-52	207
hs1_4976:4611-10309	AT1G05710.3	98.788	165	1	1	2307	2470	450	286	2.36e-77	292
cs2_3913:3467-6956	AT1G05710.4	100	112	0	0	3031	3142	1	112	5.37e-52	207
hs1_4976:4611-10309	AT1G05710.4	98.788	165	1	1	2307	2470	450	286	2.36e-77	292
cs2_3913:3467-6956	AT1G05710.5	100	112	0	0	3031	3142	1	112	5.37e-52	207
hs1_4976:4611-10309	AT1G05710.5	98.788	165	1	1	2307	2470	450	286	2.36e-77	292
hs1_4976:4611-10309	AT1G05710.6	98.788	165	1	1	2307	2470	426	262	2.36e-77	292
cs2_3913:3467-6956	AT1G05710.7	100	112	0	0	3031	3142	1	112	5.37e-52	207
hs1_4976:4611-10309	AT1G05710.7	100	180	0	0	2593	2772	355	176	1.39e-89	333
hs1_4976:4611-10309	AT1G05710.8	100	180	0	0	2593	2772	331	152	1.39e-89	333
hs1_4976:4611-10309	AT1G05710.9	100	180	0	0	2593	2772	331	152	1.39e-89	333
cs3_2654:4985-8615	AT1G05720.1	99.457	184	0	1	2601	2783	236	419	8.84e-90	333
hs1_4976:4611-10309	AT1G05720.1	100	184	0	0	1027	1210	236	419	8.3e-92	340
cs2_4534:3830-7661	AT1G05730.1	100	186	0	0	591	776	265	450	4.31e-93	344
cs3_2654:4985-8615	AT1G05730.1	100	186	0	0	748	933	450	265	4.08e-93	344
hs1_4976:4611-10309	AT1G05730.1	100	129	0	0	95	223	129	1	3.12e-61	239
cs2_4534:3830-7661	AT1G05730.2	100	186	0	0	591	776	169	354	4.31e-93	344
cs3_2654:4985-8615	AT1G05730.2	100	186	0	0	748	933	354	169	4.08e-93	344
cs2_4534:3830-7661	AT1G05740.1	100	173	0	0	1538	1710	129	301	7.26e-86	320
cs3_2654:4985-8615	AT1G05740.1	99.225	129	1	0	105	233	129	1	9.22e-60	233
cs2_4534:3830-7661	AT1G05750.1	99.801	1505	0	3	2141	3644	1	1503	0	2760
min10k1_52661:1-2013	AT1G05750.1	100	1061	0	0	1	1061	443	1503	0	1960
wt2_82954:1-449	AT1G05750.1	100	448	0	0	1	448	750	303	0	828
cs2_4534:3830-7661	AT1G05750.2	99.801	1505	0	3	2141	3644	1	1503	0	2760
min10k1_52661:1-2013	AT1G05750.2	100	1061	0	0	1	1061	443	1503	0	1960
wt2_82954:1-449	AT1G05750.2	100	448	0	0	1	448	750	303	0	828
min10k1_52661:1-2013	AT1G05760.1	99.448	181	0	1	1833	2012	525	345	2.26e-88	327
min10k1_52661:1-2013	AT1G05760.2	99.448	181	0	1	1833	2012	597	417	2.26e-88	327
hs1_4273:3639-7297	AT1G05770.1	99.702	336	0	1	188	522	555	220	2.84e-174	614
dcl3_ns2_47487:1-3097	AT1G05780.1	100	225	0	0	1418	1642	97	321	7.26e-115	416
hs1_4273:3639-7297	AT1G05780.1	99.111	225	0	2	2589	2811	97	321	6.69e-111	403
dcl3_ns2_47487:1-3097	AT1G05783.1	100	218	0	0	2818	3035	218	1	5.66e-111	403
cs3_1652:980-4508	AT1G05785.6	100	130	0	0	1	130	393	522	5.35e-62	241
cs3_1652:980-4508	AT1G05785.7	100	130	0	0	1	130	393	522	5.35e-62	241
cs3_1652:980-4508	AT1G05790.1	99.618	262	0	1	934	1195	1	261	3.75e-133	477
hs1_89:195-3404	AT1G05790.1	98.652	371	0	5	712	1080	1618	1985	0	652
ros1_ns1_8415:1-5818	AT1G05790.1	99.728	368	1	0	1281	1648	1618	1985	0	675
sed2_44006:1-3497	AT1G05790.1	100	368	0	0	299	666	1618	1985	0	680
cs3_1652:980-4508	AT1G05790.2	100	138	0	0	3391	3528	423	560	1.91e-66	255
hs1_89:195-3404	AT1G05790.2	98.652	371	0	5	712	1080	1105	1472	0	652
ros1_ns1_8415:1-5818	AT1G05790.2	99.728	368	1	0	1281	1648	1105	1472	0	675
sed2_44006:1-3497	AT1G05790.2	100	368	0	0	299	666	1105	1472	0	680
cs3_1652:980-4508	AT1G05790.3	99.618	262	0	1	934	1195	1	261	3.75e-133	477
hs1_89:195-3404	AT1G05790.3	98.652	371	0	5	712	1080	1723	2090	0	652
ros1_ns1_8415:1-5818	AT1G05790.3	99.728	368	1	0	1281	1648	1723	2090	0	675
sed2_44006:1-3497	AT1G05790.3	100	368	0	0	299	666	1723	2090	0	680
cs3_1652:980-4508	AT1G05790.4	99.618	262	0	1	934	1195	1	261	3.75e-133	477
hs1_89:195-3404	AT1G05790.4	100	124	0	0	19	142	1302	1425	1.05e-58	230
ros1_ns1_8415:1-5818	AT1G05790.4	100	124	0	0	598	721	1302	1425	1.91e-58	230
min10k1_28053:204-711	AT1G05800.1	100	304	0	0	1	304	1113	1416	1.39e-159	562
ros1_ns1_8415:1-5818	AT1G05800.1	100	187	0	0	5631	5817	1	187	1.82e-93	346
sed1_7047:2833-8041	AT1G05800.1	100	667	0	0	1	667	750	1416	0	1232
cs2_902:281-3704	AT1G05805.1	98.667	300	3	1	1161	1460	470	768	2.75e-149	531
cs3_1537:4237-8450	AT1G05805.1	98.026	304	1	5	1035	1338	470	768	5.68e-147	523
hs1_2854:1-7239	AT1G05805.1	99.333	300	1	1	6368	6667	768	470	2.7e-152	542
sed1_7047:2833-8041	AT1G05805.1	99.58	476	0	2	2894	3368	1	475	0	867
cs3_1537:4237-8450	AT1G05810.1	98.813	337	1	3	3296	3632	1	334	3.3e-169	597
hs1_2854:1-7239	AT1G05810.1	99.701	335	0	1	4087	4421	334	1	2.03e-173	612
cs2_902:281-3704	AT1G05810.2	99.375	160	0	1	3265	3423	1	160	1.83e-76	289
cs3_1537:4237-8450	AT1G05810.2	98.742	477	1	5	3156	3632	1	472	0	843
hs1_2854:1-7239	AT1G05810.2	99.789	473	0	1	4087	4559	472	1	0	867
hs1_2854:1-7239	AT1G05820.1	97.895	190	1	3	1137	1325	873	686	2.96e-87	326
hs1_2854:1-7239	AT1G05820.2	97.895	190	1	3	1137	1325	873	686	2.96e-87	326
hs1_2854:1-7239	AT1G05820.3	97.895	190	1	3	1137	1325	873	686	2.96e-87	326
hs1_2854:1-7239	AT1G05820.4	97.895	190	1	3	1137	1325	453	266	2.96e-87	326
hs1_4459:114-5925	AT1G05830.1	100	248	0	0	2664	2911	2524	2771	2.24e-127	459
hs2_3923:1-2997	AT1G05830.1	100	248	0	0	585	832	2524	2771	1.15e-127	459
hs1_4459:114-5925	AT1G05830.2	100	248	0	0	2664	2911	2524	2771	2.24e-127	459
hs2_3923:1-2997	AT1G05830.2	100	248	0	0	585	832	2524	2771	1.15e-127	459
hs1_4459:114-5925	AT1G05830.3	100	248	0	0	2664	2911	2524	2771	2.24e-127	459
hs2_3923:1-2997	AT1G05830.3	100	248	0	0	585	832	2524	2771	1.15e-127	459
hs1_4459:114-5925	AT1G05830.4	100	248	0	0	2664	2911	2524	2771	2.24e-127	459
hs2_3923:1-2997	AT1G05830.4	100	248	0	0	585	832	2524	2771	1.15e-127	459
cs2_2266:1-2752	AT1G05835.1	100	327	0	0	1321	1647	384	58	1.28e-171	604
hs1_4459:114-5925	AT1G05835.1	99.695	328	0	1	5423	5750	58	384	1.27e-169	599
cs2_2266:1-2752	AT1G05840.1	99.315	146	1	0	1035	1180	1313	1458	2.47e-69	265
hs1_1370:7-2295	AT1G05850.1	100	419	0	0	1582	2000	548	966	0	774
hs1_1370:7-2295	AT1G05850.2	100	419	0	0	1582	2000	548	966	0	774
cs2_286:1-2265	AT1G05860.1	99.827	578	1	0	244	821	1	578	0	1062
cs2_286:1-2265	AT1G05860.2	99.827	578	1	0	244	821	1	578	0	1062
cs2_286:1-2265	AT1G05860.3	99.656	582	1	1	244	825	1	581	0	1062
hs1_2083:1-4614	AT1G05870.1	89.498	219	20	1	2968	3183	395	177	6.91e-72	274
hs1_2083:1-4614	AT1G05870.10	89.498	219	20	1	2968	3183	395	177	6.91e-72	274
hs1_2083:1-4614	AT1G05870.11	89.498	219	20	1	2968	3183	395	177	6.91e-72	274
hs1_2083:1-4614	AT1G05870.12	89.498	219	20	1	2968	3183	395	177	6.91e-72	274
hs1_2083:1-4614	AT1G05870.2	89.498	219	20	1	2968	3183	395	177	6.91e-72	274
hs1_2083:1-4614	AT1G05870.3	89.498	219	20	1	2968	3183	395	177	6.91e-72	274
hs1_2083:1-4614	AT1G05870.4	89.498	219	20	1	2968	3183	395	177	6.91e-72	274
[truncated: 97,170 more rows]
