# Supplementary material for: A comprehensive atlas of full-length Arabidopsis eccDNA populations identifies their genomic origins and epigenetic regulation
Source: PLoS Biol. 2025 Jul 15;23(7):e3003275. doi: 10.1371/journal.pbio.3003275 (PMC12273906; doi:10.1371/journal.pbio.3003275)
Supplement: S9 Table — EccDNAs from Col-0, heat-stress, control-stress, meristem-enriched, meristem non-enriched, callus tissues, and mutants dcl3, rdr6, ros1, and ddm1 have been mapped on Arabidopsis transposable elements (TEs). A BLAST database was generated using the tair9 TE dataset and mapping was done using BLAST. Various summary statistics are provided such as alignment length, start and end sites, percentage identities, etc. TEs selected for transcript abundance analyses in (Fig 3) are highlighted. (XLSX) [file pbio.3003275.s028.xlsx]

## Sheet: eccDNA_on_tairTE
S9 Table: EccDNA mapped on Arabidopsis transposable elements:
qseqid	sseqid	pident	length	mismatch	gapopen	qstart	qend	sstart	send	evalue	bitscore	Differential transcript abundance
cs1_619:1-10669	AT4TE15945|-|3537291|3547183|ATHILA2|LTR/Gypsy|9893	99.533	9631	2	41	1	9621	9598	1	0	17496
cs1_2961:2-7516	AT5TE33235|+|9181650|9189417|ATGP1|LTR/Gypsy|7770	99.504	7467	1	27	1	7446	319	7770	0	13551
cs1_1024:1-7341	AT5TE65330|+|18119471|18131741|VANDAL14|DNA/MuDR|12271	99.85	7348	3	8	1	7340	8340	993	0	13501
cs1_1024:1-7341	AT3TE40530|+|9723884|9736151|VANDAL14|DNA/MuDR|12268	99.85	7348	3	8	1	7340	8343	996	0	13501
cs1_1024:1-7341	AT2TE54910|+|12566155|12578422|VANDAL14|DNA/MuDR|12268	99.796	7348	7	8	1	7340	8343	996	0	13479
cs1_1024:1-7341	AT1TE23740|-|7352930|7365197|VANDAL14|DNA/MuDR|12268	99.837	7348	4	8	1	7340	8343	996	0	13496
cs1_1024:1-7341	AT1TE09080|+|2788430|2800701|VANDAL14|DNA/MuDR|12272	99.85	7348	3	8	1	7340	8340	993	0	13501
cs1_170:4270-13557	AT3TE62685|-|15455636|15468075|ATHILA0_I|LTR/Gypsy|12436	99.774	6626	1	11	1	6619	6619	1	0	12140
cs1_1282:7230-14460	AT2TE25540|-|6263279|6271099|ATGP1|LTR/Gypsy|7825	99.098	5990	3	45	1267	7230	7825	1861	0	10715
cs1_115:1-6096	AT3TE54385|-|13297144|13303704|HELITRON2|RC/Helitron|6582	99.496	5951	4	6	1	5927	634	6582	0	10800
cs1_147:1-5730	AT3TE11850|+|2808422|2818893|VANDAL16|DNA/MuDR|10472	99.303	5741	2	36	1	5729	10370	4656	0	10346
cs1_147:1-5730	AT1TE41350|-|12674460|12684931|VANDAL16|DNA/MuDR|10472	99.199	5741	8	36	1	5729	10370	4656	0	10312
cs1_1436:715-6338	AT1TE31190|-|9676477|9691257|VANDAL2|DNA/MuDR|14790	98.099	5630	53	30	1	5623	14276	8694	0	9755	ddm1
cs1_1436:715-6338	AT5TE52200|+|14502433|14517642|VANDAL2|DNA/MuDR|15217	98.241	5629	47	28	1	5623	14736	9154	0	9799
cs1_1436:715-6338	AT1TE41460|+|12713488|12728545|VANDAL2|DNA/MuDR|15058	99.538	5629	0	26	1	5623	14754	9146	0	10227
cs1_1515:5647-11244	AT2TE09205|-|1995888|2010496|VANDAL1|DNA/MuDR|14606	99.34	5603	0	36	4	5597	14603	9029	0	10107
cs1_1556:5820-11443	AT5TE41865|+|11577183|11587287|ATHILA6A|LTR/Gypsy|10105	99.686	5413	1	14	217	5623	1	5403	0	9888
cs1_3937:2561-8660	AT1TE43010|+|13172926|13178593|VANDAL14|DNA/MuDR|5676	99.618	5234	2	11	1	5217	5233	1	0	9539
cs1_3644:1-9477	AT1TE51155|-|15536120|15546208|ATHILA2|LTR/Gypsy|10080	99.419	5164	8	20	4319	9476	10080	4933	0	9350
cs1_351:4091-14630	AT4TE43250|+|9570499|9575603|META1|LTR/Copia|5121	99.337	5128	2	17	2967	8069	5121	1	0	9252
cs1_4299:2-6980	AT5TE48930|-|13736030|13741129|ATCOPIA24|LTR/Copia|5100	99.472	5116	1	26	1593	6698	1	5100	0	9274
cs1_4234:1-6760	AT4TE16900|-|3838638|3843995|ATHILA|LTR/Gypsy|5358	99.293	5092	1	33	1	5085	5064	1	0	9171
cs1_4403:5844-10765	AT5TE47130|-|13284712|13299273|VANDAL3|DNA/MuDR|14574	99.392	4932	1	28	1	4921	6067	1154	0	8914
cs1_1255:2-5133	AT5TE36230|+|9949205|9954436|ATCOPIA86|LTR/Copia|5232	99.571	4891	5	16	1	4880	4886	1	0	8901
cs1_3943:6394-11227	AT4TE16945|-|3864859|3877300|ATHILA|LTR/Gypsy|12442	97.425	4855	83	26	1	4833	5176	342	0	8235
cs1_2561:6893-13486	AT2TE16930|-|3986485|4005114|VANDAL4|DNA/MuDR|18629	99.686	4772	2	13	1	4764	13863	18629	0	8717
cs1_4096:4813-9566	AT2TE20160|-|4873130|4888043|VANDAL1|DNA/MuDR|14914	99.425	4696	4	23	66	4753	14914	10234	0	8501
cs1_2106:26-4711	AT2TE12030|+|2712873|2720794|ATENSPM6|DNA/En-Spm|7932	99.787	4695	0	1	1	4685	1021	5715	0	8606
cs1_382:1-4620	AT1TE54480|-|16509815|16528903|ATHILA5|LTR/Gypsy|20175	96.187	4642	145	17	1	4619	14984	19616	0	7563
cs1_962:131-6015	AT2TE17600|+|4162311|4169555|ATENSPM6|DNA/En-Spm|7254	99.344	4571	2	27	1324	5884	7254	2702	0	8250
cs1_725:2464-6996	AT5TE40580|+|11218403|11222907|ATENSPM5|DNA/En-Spm|4536	99.008	4537	7	37	1	4532	33	4536	0	8094
cs1_2335:1-4437	AT1TE54480|-|16509815|16528903|ATHILA5|LTR/Gypsy|20175	95.811	4440	158	22	1	4430	3364	7785	0	7143
cs1_1667:1-8526	AT2TE21045|-|5127955|5132346|ATHILA2|LTR/Gypsy|4392	99.909	4393	2	2	1172	5563	1	4392	0	8089
cs1_378:4406-8761	AT2TE10495|+|2274203|2280054|ATCOPIA58|LTR/Copia|5852	99.794	4362	2	7	1	4355	5729	1368	0	7998
cs1_4138:1635-7366	AT1TE47750|+|14493852|14498848|ATHILA2|LTR/Gypsy|5005	99.514	4323	1	13	1416	5731	1	4310	0	7849
cs1_3943:6394-11227	AT2TE15490|-|3547954|3552491|ATHILA|LTR/Gypsy|4549	96.105	4313	118	28	553	4833	4549	255	0	6988
cs1_3146:2-4251	AT4TE16900|-|3838638|3843995|ATHILA|LTR/Gypsy|5358	97.869	4271	41	32	1	4249	731	4973	0	7337
cs1_3146:2-4251	AT2TE16825|+|3949278|3956452|ATHILA|LTR/Gypsy|7154	96.644	4261	93	34	1	4249	2544	6766	0	7031
cs1_804:7334-13393	AT3TE54760|+|13429766|13436083|ATGP5|LTR/Gypsy|6068	99.601	4257	2	13	63	4310	4251	1	0	7753
cs1_2157:4818-9565	AT2TE09360|-|2035934|2041281|ATLINEIII|LINE/L1|5348	99.481	4237	1	21	526	4747	5348	1118	0	7683
cs1_2782:10751-20464	AT1TE38940|-|12016038|12020227|ATENSPM1A|DNA/En-Spm|4179	99.19	4199	1	23	2604	6792	4179	4	0	7535
cs1_3268:1-5495	AT5TE40420|-|11166120|11170946|ATHILA4C|LTR/Gypsy|4827	99.761	4187	4	6	1310	5494	4827	645	0	7672
cs1_2976:6295-10396	AT1TE54480|-|16509815|16528903|ATHILA5|LTR/Gypsy|20175	96.574	4116	119	15	1	4101	11047	15155	0	6800
cs1_1056:3017-7123	AT3TE67445|+|16635837|16647479|VANDAL7|DNA/MuDR|11643	99.878	4106	3	2	1	4106	6495	10598	0	7553
cs1_4387:615-4718	AT3TE37690|-|9011213|9017190|TA11|LINE/L1|5978	99.976	4103	0	1	1	4103	5270	1169	0	7570
cs1_3012:4658-9236	AT5TE36975|-|10152994|10160907|VANDAL5A|DNA/MuDR|7914	98.863	4044	0	45	4	4046	3999	1	0	7171
cs1_30:4012-8024	AT3TE22200|-|5277962|5286732|VANDAL17|DNA/MuDR|8771	99.502	4020	0	20	1	4012	5460	1453	0	7295
cs1_1860:114-4127	AT4TE14295|-|3087019|3097887|ATHILA2|LTR/Gypsy|10857	99.826	4014	3	4	1	4013	10057	6047	0	7371
cs1_700:3802-7730	AT1TE54480|-|16509815|16528903|ATHILA5|LTR/Gypsy|20175	96.464	3959	99	28	1	3928	19038	15090	0	6497
cs1_219:1-3909	AT5TE43940|+|12381357|12389681|ATENSPM6|DNA/En-Spm|8325	99.668	3917	2	11	1	3908	2126	6040	0	7151
cs1_128:3887-7789	AT3TE11850|+|2808422|2818893|VANDAL16|DNA/MuDR|10472	99.846	3906	0	6	3	3902	4707	8612	0	7175
cs1_128:3887-7789	AT1TE41350|-|12674460|12684931|VANDAL16|DNA/MuDR|10472	99.718	3906	5	6	3	3902	4707	8612	0	7147
cs1_2759:1-3858	AT5TE40580|+|11218403|11222907|ATENSPM5|DNA/En-Spm|4536	99.199	3870	0	30	1	3857	276	4127	0	6946
cs1_3074:8685-12540	AT4TE19900|-|4751596|4757325|VANDAL2|DNA/MuDR|5731	99.249	3863	2	27	1	3855	629	4472	0	6948
cs1_396:1-3814	AT4TE20075|-|4809779|4821017|ARNOLD3|DNA/MuDR|11239	99.764	3819	1	7	1	3813	9172	5356	0	6996
cs1_2815:3800-7603	AT3TE67445|+|16635837|16647479|VANDAL7|DNA/MuDR|11643	99.711	3805	3	8	1	3803	5031	8829	0	6959
cs1_4096:4813-9566	AT5TE38070|-|10432877|10446801|VANDAL1|DNA/MuDR|13949	98.815	3798	20	24	66	3854	13946	10165	0	6741
cs1_4096:4813-9566	AT1TE56425|+|17035065|17050021|VANDAL1|DNA/MuDR|14957	99.184	3797	9	21	66	3854	14954	11172	0	6820
cs1_2707:11-5108	AT1TE45135|+|13768754|13777586|ATHILA2|LTR/Gypsy|8908	99.446	3789	2	18	1	3786	2193	5965	0	6863
cs1_2718:1-7281	AT5TE40455|-|11178876|11182634|ATHILA|LTR/Gypsy|3759	99.681	3766	2	10	458	4220	1	3759	0	6879
cs1_3986:502-4269	AT3TE63540|-|15711476|15722693|ATHILA2|LTR/Gypsy|11218	99.973	3761	1	0	1	3761	3761	1	0	6940
cs1_351:4091-14630	AT3TE70410|-|17363070|17368157|META1|LTR/Copia|5093	97.818	3758	61	17	2967	6713	5075	1328	0	6466
cs1_1403:2796-13944	AT1TE51000|-|15445239|15448968|ATHILA2|LTR/Gypsy|3730	99.706	3736	1	10	4447	8178	1	3730	0	6830
cs1_4275:1-3709	AT1TE54805|-|16626037|16637234|ATLANTYS1|LTR/Gypsy|11249	99.677	3715	0	9	1	3708	7610	3901	0	6783
cs1_3681:766-4458	AT1TE51615|+|15665056|15674411|ATLANTYS1|LTR/Gypsy|9366	99.137	3709	2	20	1	3692	1	3696	0	6645
cs1_2331:4199-7881	AT2TE16620|-|3890271|3895938|ATGP10|LTR/Gypsy|5684	99.325	3701	0	17	1	3682	1649	5343	0	6673
cs1_4363:1-4056	AT2TE18665|+|4442069|4445835|ATCOPIA29|LTR/Copia|3767	99.729	3694	1	9	1	3690	3689	1	0	6758
cs1_4410:1-3833	AT4TE17970|-|4145557|4155602|HELITRON4|RC/Helitron|7944	99.184	3678	1	28	159	3832	1	3653	0	6599
cs1_1930:1-6883	AT5TE42420|-|11796904|11808296|ATHILA2|LTR/Gypsy|11393	99.837	3673	1	5	1	3670	3671	1	0	6745
cs1_788:3237-10119	AT1TE41460|+|12713488|12728545|VANDAL2|DNA/MuDR|15058	99.917	3619	1	2	3265	6882	15058	11441	0	6665
cs1_788:3237-10119	AT5TE52200|+|14502433|14517642|VANDAL2|DNA/MuDR|15217	98.534	3615	34	3	3269	6882	15036	11440	0	6364
cs1_3969:1-7405	AT5TE33990|-|9370681|9374248|ATREP4|RC/Helitron|3568	98.644	3613	2	46	1995	5605	1	3568	0	6357
cs1_3668:5492-9082	AT5TE42975|-|12035557|12043305|ATHILA6A|LTR/Gypsy|7745	97.082	3598	69	19	3	3590	3801	230	0	6030
cs1_3762:1-6627	AT5TE44750|-|12631168|12636386|ATHILA3|LTR/Gypsy|5219	95.472	3578	106	24	3084	6626	3	3559	0	5659
cs1_761:2307-6797	AT5TE47195|-|13313688|13317242|ATCOPIA95|LTR/Copia|3555	99.523	3566	1	16	98	3658	3555	1	0	6477
cs1_2404:5633-11241	AT5TE43400|-|12210585|12214142|ATHILA2|LTR/Gypsy|3558	99.719	3563	1	9	708	4266	1	3558	0	6516
cs1_2928:1-3524	AT2TE20255|-|4925171|4933931|ATENSPM5|DNA/En-Spm|8761	99.887	3526	0	4	1	3523	4718	1194	0	6486
cs1_3185:3490-7002	AT5TE42855|+|11983006|11991317|ATHILA6B|LTR/Gypsy|8312	99.829	3514	0	5	1	3512	4659	8168	0	6451
cs1_140:843-4347	AT3TE38565|+|9226633|9231377|ATCOPIA65|LTR/Copia|4745	99.857	3507	0	5	1	3504	488	3992	0	6444
cs1_3731:4699-9379	AT5TE36940|+|10139892|10146964|ATENSPM5|DNA/En-Spm|7073	99.255	3490	0	15	1193	4680	1	3466	0	6277
cs1_4304:1-4553	AT2TE26315|+|6446778|6450277|ATHAT7|DNA/HAT|3500	99.799	3485	3	4	1	3483	3483	1	0	6394
cs1_2701:1-3468	AT1TE44125|-|13482748|13490426|VANDAL6|DNA/MuDR|7695	99.455	3484	1	4	1	3467	472	3954	0	6312
cs1_3317:1-6865	AT4TE40695|+|9075042|9078896|ATCOPIA48|LTR/Copia|3855	99.942	3462	0	2	3403	6864	1	3460	0	6381
cs1_1461:2-5814	AT1TE45395|-|13842619|13847118|ATENSPM7|DNA/En-Spm|4346	99.01	3434	3	23	1889	5298	1	3427	0	6124
cs1_419:6592-10004	AT1TE21210|+|6538419|6543539|META1|LTR/Copia|5137	99.24	3422	2	14	12	3412	3	3421	0	6154
cs1_1004:3309-6727	AT1TE54480|-|16509815|16528903|ATHILA5|LTR/Gypsy|20175	96.96	3421	95	9	1	3418	11047	14461	0	5733
cs1_1501:1-8719	AT5TE43980|+|12403540|12415223|ATHILA6A|LTR/Gypsy|10704	96.283	3417	106	21	599	4004	4871	8277	0	5587
cs1_1831:740-4139	AT5TE42660|-|11903701|11909743|ATHILA2|LTR/Gypsy|6023	92.204	3412	212	16	1	3391	2645	6023	0	4778
cs1_788:3237-10119	AT1TE31190|-|9676477|9691257|VANDAL2|DNA/MuDR|14790	98.407	3389	35	3	3495	6882	14350	10980	0	5941	ddm1
cs1_1648:3476-6862	AT5TE51685|+|14379336|14383621|ATENSPM1A|DNA/En-Spm|4286	99.882	3389	0	4	1	3386	3687	300	0	6233
cs1_1528:1-3388	AT1TE14085|+|4329877|4334393|ATMU4|DNA/MuDR|4517	99.882	3388	2	2	1	3387	557	3943	0	6233
cs1_3146:2-4251	AT4TE17360|-|3987766|3997945|ATHILA|LTR/Gypsy|10208	97.507	3369	35	28	1	3349	5685	9024	0	5710
cs1_3146:2-4251	AT4TE16945|-|3864859|3877300|ATHILA|LTR/Gypsy|12442	97.146	3364	52	28	1	3349	5990	9324	0	5640
cs1_3762:1-6627	AT5TE46310|+|13029184|13032574|ATHILA0_I|LTR/Gypsy|3391	91.853	3363	200	30	1405	4706	2	3351	0	4625
cs1_3348:865-5574	AT4TE22970|-|5485146|5494752|VANDAL8|DNA/MuDR|9286	99.673	3362	4	3	1	3362	6821	3467	0	6141
cs1_309:504-3858	AT2TE16825|+|3949278|3956452|ATHILA|LTR/Gypsy|7154	96.839	3353	68	12	9	3354	3500	179	0	5570
cs1_309:504-3858	AT4TE17360|-|3987766|3997945|ATHILA|LTR/Gypsy|10208	97.879	3347	28	15	9	3354	6641	3337	0	5747
cs1_309:504-3858	AT4TE16945|-|3864859|3877300|ATHILA|LTR/Gypsy|12442	98.327	3347	47	8	9	3354	6946	3608	0	5862
cs1_3097:1512-4843	AT2TE16930|-|3986485|4005114|VANDAL4|DNA/MuDR|18629	99.163	3345	1	6	1	3331	5019	8350	0	5997
cs1_3762:1-6627	AT2TE17725|-|4197160|4211222|ATHILA0_I|LTR/Gypsy|12240	92.922	3320	158	40	1453	4706	8891	12199	0	4758
cs1_2892:838-5662	AT4TE09990|+|2102601|2106138|ATCOPIA27|LTR/Copia|3538	99.729	3320	0	9	1507	4824	1	3313	0	6072
cs1_359:1521-4834	AT1TE54480|-|16509815|16528903|ATHILA5|LTR/Gypsy|20175	96.623	3317	99	13	1	3313	20174	16867	0	5493
cs1_3762:1-6627	AT3TE62685|-|15455636|15468075|ATHILA0_I|LTR/Gypsy|12436	92.438	3306	180	36	1449	4705	9125	12409	0	4656
cs1_4373:3294-6591	AT3TE63540|-|15711476|15722693|ATHILA2|LTR/Gypsy|11218	98.212	3300	50	8	1	3297	4531	1238	0	5758
cs1_806:3227-6515	AT5TE41355|+|11428657|11437942|ATLANTYS2|LTR/Gypsy|9317	99.666	3295	2	9	1	3288	7343	4051	0	6015
cs1_2350:3259-6544	AT5TE46175|-|12973924|12981780|VANDAL20|DNA/MuDR|7876	99.392	3290	2	15	1	3285	5708	2432	0	5949
cs1_468:3308-6576	AT3TE61645|+|15154027|15161356|ATHILA|LTR/Gypsy|7330	97.78	3288	44	27	1	3268	4696	1418	0	5640
cs1_1831:740-4139	AT1TE51155|-|15536120|15546208|ATHILA2|LTR/Gypsy|10080	91.053	3286	200	45	153	3399	6850	10080	0	4353
cs1_943:153-3428	AT1TE52590|-|15950604|15958318|ATENSPM2|DNA/En-Spm|7738	99.908	3278	0	3	1	3275	4690	1413	0	6034
cs1_1125:1-3277	AT3TE50655|-|12211825|12218034|ATHILA2|LTR/Gypsy|6210	99.603	3276	1	10	1	3276	3618	355	0	5967
cs1_3606:3346-6620	AT2TE11815|+|2638832|2648149|VANDAL1|DNA/MuDR|9314	99.908	3275	1	2	1	3274	8081	4808	0	6030
cs1_2191:1-3293	AT4TE14410|+|3125275|3129084|ATHILA2|LTR/Gypsy|3809	99.939	3272	0	2	1	3272	540	3809	0	6030
cs1_3996:1-3235	AT2TE16930|-|3986485|4005114|VANDAL4|DNA/MuDR|18629	99.382	3235	1	7	1	3234	6680	3464	0	5845
cs1_2786:6768-13549	AT4TE09560|+|2001189|2010958|ATLANTYS2|LTR/Gypsy|9778	99.287	3224	0	16	3573	6781	9778	6563	0	5805
cs1_2473:3328-6535	AT4TE20745|+|4958195|4969597|ATHILA2|LTR/Gypsy|11403	96.242	3220	107	9	1	3207	382	3600	0	5264
cs1_2473:3328-6535	AT3TE50760|-|12243854|12255282|ATHILA2|LTR/Gypsy|11429	97.601	3210	63	6	1	3207	346	3544	0	5489
cs1_1153:5978-11938	AT3TE58895|+|14336990|14352445|ATHILA0_I|LTR/Gypsy|13176	99.219	3202	2	23	2772	5960	1	3192	0	5753
cs1_2060:1-4345	AT3TE61525|+|15104978|15108146|ATENSPM4|DNA/En-Spm|3169	99.061	3194	1	27	1005	4194	3169	1	0	5705
cs1_2025:1-6295	AT5TE45200|-|12791825|12794995|ATHILA4|LTR/Gypsy|3171	99.06	3193	6	23	1591	4781	1	3171	0	5709
cs1_974:2-3191	AT4TE18315|-|4269500|4279994|ATHILA3|LTR/Gypsy|10495	99.499	3192	1	14	1	3189	759	3938	0	5792
cs1_2874:44-3239	AT2TE20330|+|4948691|4959161|ATHILA5|LTR/Gypsy|10514	100	3190	0	0	6	3195	5675	8864	0	5891
cs1_1290:4886-9159	AT2TE19005|-|4570281|4583000|ATHILA0_I|LTR/Gypsy|12743	99.592	3185	0	13	1	3182	3175	1	0	5797
cs1_4028:4158-8315	AT1TE09080|+|2788430|2800701|VANDAL14|DNA/MuDR|12272	99.497	3184	1	13	980	4157	12266	9092	0	5777
cs1_1555:2189-6974	AT3TE60865|+|14913478|14916938|VANDAL12|DNA/MuDR|3461	99.56	3184	2	11	1	3182	288	3461	0	5792
cs1_4028:4158-8315	AT5TE65330|+|18119471|18131741|VANDAL14|DNA/MuDR|12271	99.497	3183	1	13	981	4157	12265	9092	0	5775
cs1_4028:4158-8315	AT3TE40530|+|9723884|9736151|VANDAL14|DNA/MuDR|12268	99.497	3183	1	13	981	4157	12268	9095	0	5775
cs1_4028:4158-8315	AT2TE54910|+|12566155|12578422|VANDAL14|DNA/MuDR|12268	99.466	3183	2	13	981	4157	12268	9095	0	5770
cs1_4028:4158-8315	AT1TE23740|-|7352930|7365197|VANDAL14|DNA/MuDR|12268	99.403	3183	4	13	981	4157	12268	9095	0	5758
cs1_2116:739-3916	AT3TE47975|+|11513764|11521912|ATENSPM11|DNA/En-Spm|8149	98.428	3181	43	6	1	3176	3179	1	0	5590
cs1_184:1-4668	AT1TE48830|-|14891977|14897732|ATENSPM11|DNA/En-Spm|5327	99.339	3177	0	5	1494	4667	5327	2169	0	5731
cs1_1634:1276-4450	AT5TE42975|-|12035557|12043305|ATHILA6A|LTR/Gypsy|7745	99.874	3176	0	4	1	3174	3551	6724	0	5840
cs1_2369:3157-6329	AT1TE41745|+|12818273|12839582|VANDAL5|DNA/MuDR|18596	99.811	3175	3	3	1	3172	2960	6134	0	5827
cs1_2490:2710-7684	AT5TE40830|-|11268257|11271810|ATENSPM5|DNA/En-Spm|3554	99.716	3169	0	9	1807	4974	3554	394	0	5794
cs1_2482:1163-4329	AT4TE14520|-|3159537|3170984|VANDAL3|DNA/MuDR|11459	99.968	3166	0	1	1	3166	1181	4345	0	5840
cs1_3652:1506-4656	AT4TE16565|-|3736029|3742064|ATHILA2|LTR/Gypsy|6036	99.014	3145	26	4	1	3143	2062	5203	0	5631
cs1_1311:976-4110	AT4TE16845|+|3819886|3827853|ATENSPM9|DNA/En-Spm|7721	99.713	3134	3	3	1	3134	4102	975	0	5733
cs1_3943:6394-11227	AT4TE17360|-|3987766|3997945|ATHILA|LTR/Gypsy|10208	97.203	3111	41	19	1	3103	4879	1807	0	5221
cs1_4314:4267-8519	AT5TE43815|-|12338677|12342939|ATHILA2|LTR/Gypsy|4263	95.686	3106	82	29	1165	4252	1	3072	0	4946
cs1_484:1-3105	AT2TE21295|-|5190752|5213747|VANDAL3|DNA/MuDR|22936	98.808	3105	30	7	1	3104	15098	12000	0	5522
cs1_1306:2284-6397	AT4TE40685|+|9068941|9072918|ATCOPIA48|LTR/Copia|3978	99.968	3089	0	1	1025	4113	1	3088	0	5698
cs1_393:1-3446	AT1TE44630|-|13625190|13632772|ATENSPM2|DNA/En-Spm|7623	99.676	3086	2	8	139	3221	7623	4543	0	5637
cs1_3222:1-3086	AT2TE26230|-|6422230|6427295|ATCOPIA9|LTR/Copia|5066	99.968	3086	0	1	1	3085	3098	13	0	5692
cs1_1946:3244-6325	AT1TE27295|+|8453486|8461797|VANDAL6|DNA/MuDR|8249	100	3081	0	0	1	3081	1613	4693	0	5690
cs1_2645:504-3567	AT1TE43975|+|13439444|13448530|ATCOPIA43|LTR/Copia|9087	99.902	3065	1	2	1	3063	7490	4426	0	5642
cs1_2533:1-3062	AT3TE40145|-|9613221|9625546|VANDAL13|DNA/MuDR|12326	100	3061	0	0	1	3061	6431	9491	0	5653
cs1_1163:4782-7834	AT4TE18865|-|4467248|4480850|VANDAL3|DNA/MuDR|13643	99.51	3059	2	13	1	3052	5990	9042	0	5553
cs1_4337:2242-5283	AT5TE42420|-|11796904|11808296|ATHILA2|LTR/Gypsy|11393	93.484	3054	165	24	1	3041	4921	1889	0	4506
cs1_4337:2242-5283	AT3TE53215|+|12982700|12993656|ATHILA2|LTR/Gypsy|10957	94.335	3054	146	21	1	3040	4523	1483	0	4656
cs1_4337:2242-5283	AT4TE20745|+|4958195|4969597|ATHILA2|LTR/Gypsy|11403	93.676	3052	164	20	1	3041	4851	1818	0	4540
cs1_4337:2242-5283	AT3TE50760|-|12243854|12255282|ATHILA2|LTR/Gypsy|11429	93.775	3052	157	22	1	3041	4794	1765	0	4553
cs1_4337:2242-5283	AT4TE19915|+|4768682|4782141|ATHILA2|LTR/Gypsy|11405	94.818	3049	138	16	1	3041	4806	1770	0	4737
cs1_1093:1-3049	AT2TE10495|+|2274203|2280054|ATCOPIA58|LTR/Copia|5852	99.639	3049	3	7	1	3048	4676	1635	0	5563
cs1_2991:45-3548	AT5TE50380|-|14113154|14118424|ATCOPIA91|LTR/Copia|5271	99.934	3047	0	2	1	3046	2226	5271	0	5614
cs1_2786:6768-13549	AT4TE09565|+|2010959|2013986|ATENSPM2|DNA/En-Spm|3028	99.212	3047	0	20	531	3572	3028	1	0	5472
cs1_4337:2242-5283	AT4TE15945|-|3537291|3547183|ATHILA2|LTR/Gypsy|9893	93.53	3045	177	18	1	3041	4806	1778	0	4514
cs1_3546:988-4024	AT5TE41865|+|11577183|11587287|ATHILA6A|LTR/Gypsy|10105	100	3036	0	0	1	3036	2717	5752	0	5607
cs1_2804:2198-9869	AT3TE60280|-|14738726|14741751|ATENSPM4|DNA/En-Spm|3018	99.637	3029	0	4	4293	7321	3018	1	0	5522
cs1_4179:1-5615	AT1TE39880|-|12273260|12276388|ATCOPIA35|LTR/Copia|3129	99.502	3010	3	12	2614	5614	3129	123	0	5465
cs1_1552:5156-8151	AT5TE40580|+|11218403|11222907|ATENSPM5|DNA/En-Spm|4536	99.933	2995	0	2	1	2995	302	3294	0	5518
cs1_3762:1-6627	AT2TE20940|+|5092513|5097934|ATHILA3|LTR/Gypsy|3356	93.635	2985	149	21	1387	4341	1	2974	0	4421
cs1_2145:2-4585	AT1TE46030|-|14011340|14014304|ATREP11|RC/Helitron|2965	99.562	2970	2	11	334	3297	2965	1	0	5402
cs1_1436:715-6338	AT3TE37060|+|8842971|8857757|VANDAL2|DNA/MuDR|14787	98.138	2954	34	13	1	2949	14713	11776	0	5131
cs1_1230:1982-7161	AT5TE40945|+|11294679|11299282|ATHILA4C|LTR/Gypsy|3510	99.627	2952	1	10	459	3405	1	2947	0	5382
cs1_3509:1-2948	AT5TE42680|+|11916702|11928105|ATHILA6A|LTR/Gypsy|11404	99.966	2947	0	1	1	2947	4391	7336	0	5435
cs1_4303:1-2926	AT1TE71045|-|21524995|21529851|ATCOPIA78|LTR/Copia|4877	99.117	2945	1	2	1	2925	1647	4586	0	5271
cs1_1476:1-3124	AT2TE22635|-|5600343|5605594|TA11|LINE/L1|4708	99.728	2939	3	5	1	2937	1773	4708	0	5378
cs1_3219:1-3661	AT4TE15950|+|3547184|3555683|ATHILA6A|LTR/Gypsy|8500	99.421	2938	0	12	724	3660	1	2922	0	5315
cs1_1630:551-4055	AT5TE47920|+|13512937|13515871|ATREP4|RC/Helitron|2935	99.83	2937	1	4	400	3334	2935	1	0	5393
cs1_1853:1-4007	AT2TE19615|-|4729404|4737545|VANDAL21|DNA/MuDR|6387	99.625	2935	0	2	161	3085	2934	1	0	5349
cs1_1643:1-2930	AT2TE23845|-|5846256|5851427|ATCOPIA49|LTR/Copia|5172	99.045	2931	23	2	1	2929	4641	1714	0	5252
cs1_1643:1-2930	AT3TE42075|+|10106100|10111467|ATCOPIA49|LTR/Copia|5368	99.624	2929	11	0	1	2929	4828	1900	0	5349
cs1_1878:46-3406	AT3TE55230|-|13576673|13580704|ATENSPM7|DNA/En-Spm|3327	97.778	2925	48	16	447	3360	3324	406	0	5025
cs1_3857:294-3350	AT3TE65175|-|16100857|16106213|ARNOLD2|DNA/MuDR|5357	98.937	2916	23	8	1	2914	2448	5357	0	5206
cs1_4224:1-4644	AT2TE19535|+|4695878|4699577|ATHILA|LTR/Gypsy|3609	99.554	2915	0	13	1731	4643	20	2923	0	5299
cs1_3857:294-3350	AT1TE38530|+|11887152|11901703|ARNOLD2|DNA/MuDR|14552	97.478	2895	65	7	1	2891	11662	14552	0	4935
cs1_3857:294-3350	AT2TE26910|-|6592370|6607860|ARNOLD2|DNA/MuDR|15491	97.892	2894	48	13	1	2891	12608	15491	0	4994
cs1_3857:294-3350	AT2TE11515|-|2542617|2559353|ARNOLD3|DNA/MuDR|16737	98.169	2894	46	7	1	2891	13842	16731	0	5044
cs1_4116:410-3303	AT3TE59155|-|14420138|14428582|ATHILA2|LTR/Gypsy|7997	99.689	2890	2	1	1	2890	4822	7704	0	5280
cs1_3236:1-3674	AT2TE22040|+|5440527|5444575|ATENSPM1|DNA/En-Spm|4097	98.406	2885	2	34	1	2865	1237	4097	0	5033
cs1_731:1-2867	AT3TE50570|+|12175457|12187368|VANDAL3|DNA/MuDR|10261	99.271	2882	0	2	1	2866	7277	10153	0	5186
cs1_863:773-7649	AT1TE31590|+|9815822|9818677|ATREP3|RC/Helitron|2856	98.61	2878	1	35	3006	5866	2856	1	0	5057
cs1_1622:1-3782	AT2TE11145|+|2447742|2454177|ATHILA2|LTR/Gypsy|6439	99.965	2877	1	0	905	3781	6439	3563	0	5308
cs1_2048:1-3016	AT3TE45980|-|11055896|11062842|ATGP1|LTR/Gypsy|6949	96.903	2874	61	23	1	2866	4096	6949	0	4789
cs1_2002:1-2870	AT5TE43315|+|12165095|12170358|ATHILA|LTR/Gypsy|5264	99.896	2871	0	3	1	2869	5077	2208	0	5282
cs1_2048:1-3016	AT5TE56030|-|15490820|15498653|ATGP1|LTR/Gypsy|7832	96.237	2870	81	22	1	2866	3758	6604	0	4676
cs1_2048:1-3016	AT3TE51505|+|12478085|12486325|ATGP1|LTR/Gypsy|8241	96.098	2870	87	22	1	2866	4155	7003	0	4656
cs1_2048:1-3016	AT2TE07550|-|1629644|1637481|ATGP1|LTR/Gypsy|7836	96.411	2870	78	22	1	2866	3762	6610	0	4706
cs1_2048:1-3016	AT5TE39170|+|10764243|10772503|ATGP1|LTR/Gypsy|8261	96.445	2869	69	23	1	2866	4188	7026	0	4702
cs1_2048:1-3016	AT3TE51930|-|12613308|12620939|ATGP1|LTR/Gypsy|7632	97.002	2869	62	21	1	2866	3642	6489	0	4800
cs1_2048:1-3016	AT2TE18980|-|4558526|4566131|ATGP1|LTR/Gypsy|7606	96.48	2869	76	22	1	2866	4186	7032	0	4715
cs1_2048:1-3016	AT1TE52795|-|16012585|16019699|ATGP1|LTR/Gypsy|7154	96.689	2869	68	22	2	2866	3139	5984	0	4747
cs1_2048:1-3016	AT1TE45560|+|13883073|13890962|ATGP1|LTR/Gypsy|7888	96.061	2869	85	21	1	2866	3806	6649	0	4647
cs1_2048:1-3016	AT5TE33235|+|9181650|9189417|ATGP1|LTR/Gypsy|7770	95.57	2867	99	24	1	2863	3784	6626	0	4566
cs1_2048:1-3016	AT4TE27915|-|6529315|6537160|ATGP1|LTR/Gypsy|7844	96.268	2867	81	22	1	2863	3756	6600	0	4678
cs1_2048:1-3016	AT1TE44720|+|13659273|13667557|ATGP1|LTR/Gypsy|8285	96.546	2866	74	22	1	2863	4199	7042	0	4721
cs1_1686:1-2858	AT3TE55365|-|13628949|13632998|ATHILA6A|LTR/Gypsy|4050	99.93	2857	0	2	1	2857	311	3165	0	5264
cs1_2125:2493-5340	AT1TE27295|+|8453486|8461797|VANDAL6|DNA/MuDR|8249	99.859	2846	0	4	4	2847	5299	2456	0	5230
cs1_3168:1-2827	AT4TE09480|-|1976922|1989659|VANDAL20|DNA/MuDR|12752	99.437	2842	0	3	1	2826	10313	7472	0	5145
cs1_881:58-3689	AT4TE17120|-|3916823|3919636|ATHILA6B|LTR/Gypsy|2814	99.964	2814	0	1	310	3122	1	2814	0	5190
cs1_230:1-2792	AT3TE60610|-|14844731|14859680|VANDAL2|DNA/MuDR|14950	95.306	2812	104	10	1	2791	3711	6515	0	4436
cs1_3725:3397-6801	AT3TE52195|-|12687127|12689930|TA11|LINE/L1|2804	99.715	2808	0	7	72	2875	2804	1	0	5134
cs1_230:1-2792	AT3TE37060|+|8842971|8857757|VANDAL2|DNA/MuDR|14787	96.606	2799	83	8	1	2791	3786	6580	0	4632
cs1_230:1-2792	AT1TE41460|+|12713488|12728545|VANDAL2|DNA/MuDR|15058	95.891	2799	82	9	1	2791	3833	6606	0	4501
cs1_230:1-2792	AT1TE31190|-|9676477|9691257|VANDAL2|DNA/MuDR|14790	96.642	2799	82	8	1	2791	3832	6626	0	4638	ddm1
cs1_3213:3-3610	AT5TE47920|+|13512937|13515871|ATREP4|RC/Helitron|2935	99.678	2794	1	8	817	3607	2935	147	0	5103
cs1_1125:1-3277	AT2TE22520|+|5573729|5578989|ATHILA2|LTR/Gypsy|5261	98.132	2783	30	12	1	2772	2772	1	0	4831
cs1_2847:298-3079	AT1TE45560|+|13883073|13890962|ATGP1|LTR/Gypsy|7888	99.892	2781	0	3	1	2781	7550	4773	0	5116
cs1_3040:2-4438	AT3TE57600|-|14040048|14051435|HELITRON2|RC/Helitron|9526	99.568	2780	0	12	1663	4436	1	2774	0	5057
cs1_2683:3059-6134	AT1TE47750|+|14493852|14498848|ATHILA2|LTR/Gypsy|5005	99.46	2779	0	7	1	2766	2229	5005	0	5035
cs1_663:5708-8483	AT2TE17625|+|4175505|4183067|ATHILA6A|LTR/Gypsy|7716	99.928	2775	0	2	1	2775	3558	786	0	5112
cs1_3817:1-2772	AT5TE47395|-|13371833|13379652|ATGP1|LTR/Gypsy|7820	99.856	2771	3	1	1	2771	3419	6188	0	5094
cs1_962:131-6015	AT3TE48120|-|11560702|11569513|ATENSPM6|DNA/En-Spm|8812	98.011	2765	34	18	1324	4081	8812	6062	0	4782
cs1_3943:6394-11227	AT4TE16910|-|3844628|3852229|ATHILA6A|LTR/Gypsy|7602	97.609	2760	45	14	2090	4833	3197	443	0	4711
cs1_1873:1-8191	AT3TE37690|-|9011213|9017190|TA11|LINE/L1|5978	99.094	2759	1	24	1	2744	3229	5978	0	4935
cs1_2646:1-5812	AT4TE18865|-|4467248|4480850|VANDAL3|DNA/MuDR|13643	98.909	2751	4	14	3075	5811	13643	10905	0	4891
cs1_2814:1-2750	AT1TE53635|-|16281487|16291044|VANDAL8|DNA/MuDR|9558	99.964	2749	0	1	1	2749	1203	3950	0	5070
cs1_1831:740-4139	AT1TE47105|+|14334336|14340693|ATHILA2|LTR/Gypsy|6358	91.524	2749	201	19	1	2734	3627	6358	0	3757
cs1_4011:1-5933	AT1TE49740|+|15151062|15158195|ATENSPM7|DNA/En-Spm|6958	99.449	2720	0	2	1	2706	2479	5197	0	4926
cs1_4314:4267-8519	AT3TE62025|+|15257913|15263797|ATHILA2|LTR/Gypsy|5885	94.78	2701	104	29	1565	4252	243	2919	0	4172
cs1_1438:1-6116	AT4TE28515|+|6651910|6654609|ATLINE1_4|LINE/L1|2700	99.889	2700	1	2	792	3489	2700	1	0	4968
cs1_3857:294-3350	AT3TE70590|-|17402796|17417981|ARNOLD3|DNA/MuDR|15186	97.216	2694	43	12	8	2674	12498	15186	0	4530
cs1_842:1-2669	AT2TE05755|-|1264727|1271840|VANDAL21|DNA/MuDR|7165	98.954	2678	2	21	1	2668	1119	3780	0	4767
cs1_2313:1627-4653	AT2TE17165|+|4061046|4065458|ATCOPIA66|LTR/Copia|4432	100	2672	0	0	355	3026	4432	1761	0	4935
cs1_790:1-2620	AT2TE17725|-|4197160|4211222|ATHILA0_I|LTR/Gypsy|12240	92.801	2667	137	24	1	2618	9580	12240	0	3810
cs1_790:1-2620	AT5TE46310|+|13029184|13032574|ATHILA0_I|LTR/Gypsy|3391	92.161	2666	149	30	1	2618	738	3391	0	3711
cs1_4337:2242-5283	AT4TE14295|-|3087019|3097887|ATHILA2|LTR/Gypsy|10857	93.771	2665	146	16	380	3041	4495	1848	0	3984
cs1_790:1-2620	AT1TE46665|-|14214747|14225656|ATHILA3|LTR/Gypsy|10854	92.009	2653	154	33	1	2618	8225	10854	0	3672
cs1_3141:4420-7071	AT5TE42420|-|11796904|11808296|ATHILA2|LTR/Gypsy|11393	99.736	2653	4	3	1	2651	5423	8074	0	4857
cs1_790:1-2620	AT2TE19005|-|4570281|4583000|ATHILA0_I|LTR/Gypsy|12743	91.884	2649	166	45	1	2618	10113	12743	0	3655
cs1_790:1-2620	AT5TE48045|+|13539780|13543177|ATHILA3|LTR/Gypsy|3398	92.252	2646	148	36	1	2618	782	3398	0	3698
cs1_790:1-2620	AT2TE18410|+|4381396|4397150|ATHILA3|LTR/Gypsy|7299	92.086	2641	152	29	1	2618	4693	7299	0	3666
cs1_790:1-2620	AT3TE62685|-|15455636|15468075|ATHILA0_I|LTR/Gypsy|12436	92.722	2638	139	30	1	2604	9818	12436	0	3759
cs1_3149:300-2917	AT2TE12315|+|2793396|2799755|ATGP5|LTR/Gypsy|6360	95.743	2631	94	6	1	2617	1614	4240	0	4222
cs1_3170:1-4542	AT3TE58875|+|14329864|14334154|ATCOPIA80|LTR/Copia|4291	99.81	2628	0	5	1	2624	2627	1	0	4820
cs1_1738:1-2624	AT4TE17360|-|3987766|3997945|ATHILA|LTR/Gypsy|10208	96.951	2624	39	9	1	2623	6162	3579	0	4364
cs1_1738:1-2624	AT4TE16945|-|3864859|3877300|ATHILA|LTR/Gypsy|12442	98.285	2624	38	2	1	2623	6467	3850	0	4590
cs1_4052:1-4102	AT5TE45010|+|12720682|12728161|ATENSPM7|DNA/En-Spm|7510	99.809	2619	1	4	1485	4101	4935	2319	0	4806
cs1_2922:2610-7768	AT1TE43350|-|13260952|13263559|ATREP3|RC/Helitron|2608	99.351	2619	2	12	2162	4776	1	2608	0	4728
cs1_3762:1-6627	AT5TE42860|+|11991361|11994428|ATHILA3|LTR/Gypsy|3095	92.431	2616	153	23	1839	4421	204	2807	0	3692
cs1_3652:1506-4656	AT1TE49850|+|15186993|15192976|ATHILA2|LTR/Gypsy|5984	97.706	2616	39	13	1	2602	2061	4669	0	4479
cs1_4336:2316-4930	AT1TE53635|-|16281487|16291044|VANDAL8|DNA/MuDR|9558	99.962	2614	1	0	1	2614	3022	409	0	4822
cs1_4080:99-4439	AT1TE51820|+|15733070|15745010|ATENSPM3|DNA/En-Spm|5209	99.614	2594	0	6	387	2972	1	2592	0	4726
cs1_2757:1-5499	AT2TE08385|-|1829457|1832048|ATLINE1_4|LINE/L1|2592	99.961	2592	1	0	864	3455	2592	1	0	4782
cs1_3317:1-6865	AT4TE40685|+|9068941|9072918|ATCOPIA48|LTR/Copia|3978	99.884	2587	0	3	3398	5982	1366	3951	0	4758
cs1_4055:1-2582	AT5TE40000|-|11001026|11018940|VANDAL5|DNA/MuDR|17915	99.845	2583	2	2	1	2581	8048	10630	0	4747
cs1_940:490-3287	AT4TE14245|-|3078447|3083897|ATHILA0_I|LTR/Gypsy|3649	100	2581	0	0	1	2581	2581	1	0	4767
cs1_1403:2796-13944	AT1TE51020|-|15450855|15454302|ATHILA2|LTR/Gypsy|3448	97.131	2579	44	29	1	2565	886	3448	0	4325
cs1_1819:1393-3929	AT1TE96425|+|29474555|29479485|ATMU3|DNA/MuDR|4931	96.075	2573	34	12	3	2536	4312	1768	0	4130
cs1_4117:8260-11560	AT2TE19005|-|4570281|4583000|ATHILA0_I|LTR/Gypsy|12743	92.448	2569	149	39	746	3300	12743	10206	0	3627
cs1_4117:8260-11560	AT3TE52305|-|12705155|12708553|ATHILA3|LTR/Gypsy|3399	93.398	2560	119	27	749	3300	3399	882	0	3746
cs1_2846:4341-8644	AT1TE62440|+|18828527|18833280|ATCOPIA36|LTR/Copia|4754	99.453	2559	0	14	1	2553	2551	1	0	4636
cs1_2119:6063-8620	AT5TE42900|+|12007211|12018604|ATHILA2|LTR/Gypsy|11394	97.889	2558	32	7	3	2557	5123	7661	0	4405
cs1_3292:1588-4145	AT5TE36230|+|9949205|9954436|ATCOPIA86|LTR/Copia|5232	100	2557	0	0	1	2557	4393	1837	0	4723
cs1_790:1-2620	AT4TE18765|+|4431461|4434093|ATHILA3|LTR/Gypsy|2633	93.075	2556	119	26	1	2543	49	2559	0	3687
cs1_2071:674-3225	AT2TE25840|-|6329641|6344951|VANDAL2|DNA/MuDR|15311	98.279	2556	32	10	1	2551	4582	2034	0	4466
cs1_1018:2223-4908	AT5TE43215|+|12113658|12120134|ATCOPIA27|LTR/Copia|6477	99.374	2556	15	1	1	2556	3923	6477	0	4630
cs1_1018:2223-4908	AT5TE00230|-|64772|71199|ATCOPIA27|LTR/Copia|6428	99.961	2556	0	1	1	2556	3874	6428	0	4713
cs1_2071:674-3225	AT1TE29060|+|9004836|9015724|VANDAL2|DNA/MuDR|10915	99.099	2553	17	6	1	2551	4571	2023	0	4582
cs1_2071:674-3225	AT1TE41460|+|12713488|12728545|VANDAL2|DNA/MuDR|15058	98.746	2552	27	5	1	2551	4570	2023	0	4530
cs1_2071:674-3225	AT1TE31190|-|9676477|9691257|VANDAL2|DNA/MuDR|14790	99.843	2551	0	4	1	2551	4569	2023	0	4686	ddm1
cs1_1882:2102-6115	AT3TE66935|-|16510482|16512962|VANDAL2N1|DNA/MuDR|2519	95.842	2549	33	28	908	3413	2519	1	0	4052
cs1_2767:1-2549	AT1TE46310|-|14101823|14107573|ATHILA3|LTR/Gypsy|4742	99.961	2548	1	0	1	2548	13	2560	0	4700
cs1_4336:2316-4930	AT1TE53660|-|16296281|16302985|VANDAL8|DNA/MuDR|6705	98.9	2546	24	4	71	2614	2952	409	0	4543
cs1_1819:1393-3929	AT1TE19130|+|5911725|5916535|ATMU3|DNA/MuDR|4811	97.558	2539	14	6	1	2536	4194	1701	0	4301
cs1_2071:674-3225	AT5TE52200|+|14502433|14517642|VANDAL2|DNA/MuDR|15217	99.251	2538	14	5	15	2551	4554	2021	0	4577
cs1_2071:674-3225	AT5TE51970|+|14443133|14449559|VANDAL2|DNA/MuDR|6434	99.251	2538	14	5	15	2551	4554	2021	0	4577
cs1_4153:1-3382	AT3TE58570|+|14242653|14245161|ATHILA4C|LTR/Gypsy|2515	97.95	2537	0	12	742	3248	1	2515	0	4349
cs1_1854:39-3568	AT4TE09255|-|1881593|1885259|HELITRONY3|RC/Helitron|3667	99.921	2526	0	2	1005	3529	3667	1143	0	4652
cs1_3813:1996-4510	AT1TE50775|+|15378553|15387615|ATLANTYS2|LTR/Gypsy|8923	99.722	2514	0	7	1	2514	553	3059	0	4597
cs1_3813:1996-4510	AT1TE50315|+|15280449|15289511|ATLANTYS2|LTR/Gypsy|8923	99.722	2514	0	7	1	2514	553	3059	0	4597
cs1_3669:497-4016	AT2TE11920|-|2678105|2681641|ATENSPM6|DNA/En-Spm|3546	99.281	2502	10	5	1019	3519	3546	1052	0	4514
cs1_3361:1-3546	AT1TE41745|+|12818273|12839582|VANDAL5|DNA/MuDR|18596	92.526	2502	145	32	973	3442	8533	6042	0	3546
cs1_3674:1-3370	AT3TE65655|-|16209678|16212238|ATLINEIII|LINE/L1|2561	100	2499	0	0	1	2499	63	2561	0	4615
cs1_2339:1-3993	AT4TE18845|-|4459831|4462892|ATGP5|LTR/Gypsy|3062	99.118	2493	2	20	1508	3992	3062	582	0	4464
cs1_1831:740-4139	AT1TE49300|-|15061271|15069809|ATHILA2|LTR/Gypsy|8104	91.884	2489	159	15	8	2490	2415	4866	0	3437
cs1_1413:5092-9879	AT1TE38035|-|11735186|11737670|ATREP3|RC/Helitron|2485	99.394	2476	0	15	1	2466	15	2485	0	4475
cs1_4425:855-9168	AT3TE55160|+|13557095|13561769|VANDAL2|DNA/MuDR|4705	99.919	2464	0	2	9	2471	2243	4705	0	4538
cs1_2173:1-7563	AT2TE21530|-|5280410|5289362|ATLANTYS2|LTR/Gypsy|4615	99.837	2457	0	3	3565	6020	2454	1	0	4512
cs1_3587:3986-7971	AT4TE29795|-|6908380|6911229|HELITRONY3|RC/Helitron|2850	99.305	2446	1	16	1553	3985	1	2443	0	4409
cs1_284:681-4400	AT5TE41620|-|11512863|11515293|META1|LTR/Copia|2436	99.467	2441	0	9	1207	3639	2436	1	0	4423
cs1_3144:4233-6667	AT1TE54480|-|16509815|16528903|ATHILA5|LTR/Gypsy|20175	97.213	2440	56	12	1	2434	13555	11122	0	4119
cs1_3031:2521-5434	AT5TE46215|+|12996438|13012738|ATHILA6A|LTR/Gypsy|10994	99.877	2431	1	1	1	2431	10484	8056	0	4471
cs1_1725:7186-12640	AT3TE48205|-|11597405|11599821|Unassigned|Unassigned|2417	96.83	2429	56	20	1452	3872	1	2416	0	4039
cs1_3041:3-3152	AT5TE56665|-|15685038|15689976|ATCOPIA83|LTR/Copia|4939	99.256	2419	4	7	731	3149	4939	2535	0	4355
cs1_3041:3-3152	AT5TE56645|-|15671474|15676400|ATCOPIA83|LTR/Copia|4927	98.718	2419	5	7	731	3149	4927	2535	0	4272
cs1_2511:1-3323	AT1TE50105|-|15238029|15240421|ATREP18|DNA|2393	95.528	2415	83	8	867	3280	1	2391	0	3838
cs1_4314:4267-8519	AT4TE19150|+|4555124|4560555|ATHILA2|LTR/Gypsy|5432	98.964	2413	1	24	1851	4252	1	2400	0	4296
cs1_3442:1-2395	AT1TE52925|+|16070137|16074320|ATHAT3|DNA/HAT|4184	99.875	2397	0	3	1	2394	1301	3697	0	4407
cs1_2251:1-2389	AT3TE70635|+|17429622|17437290|VANDAL6|DNA/MuDR|7678	99.958	2389	0	1	1	2388	1997	4385	0	4405
cs1_1250:5-2344	AT4TE16080|-|3590831|3604525|ATHILA3|LTR/Gypsy|7261	91.377	2389	122	26	1	2338	459	2814	0	3193
cs1_2537:3-4403	AT1TE49920|-|15202486|15204897|ATREP18|DNA|2412	86.194	2383	231	60	834	3154	60	2406	0	2488
cs1_1735:1-2808	AT2TE19200|-|4626896|4631843|ATENSPM7|DNA/En-Spm|4948	99.074	2375	4	18	1	2369	2586	4948	0	4248
cs1_3807:3268-6554	AT2TE18720|+|4465950|4468547|ATHILA4A|LTR/Gypsy|2598	99.452	2373	0	13	917	3286	1	2363	0	4298
cs1_3355:1-2373	AT1TE56445|+|17054926|17060041|ATCOPIA1|LTR/Copia|5116	100	2372	0	0	1	2372	2436	4807	0	4381
cs1_1250:5-2344	AT2TE18410|+|4381396|4397150|ATHILA3|LTR/Gypsy|7299	91.136	2369	153	21	1	2339	457	2798	0	3158
cs1_1250:5-2344	AT4TE18315|-|4269500|4279994|ATHILA3|LTR/Gypsy|10495	92.188	2368	139	15	1	2339	3569	5919	0	3306
cs1_2511:1-3323	AT1TE50365|-|15297361|15299719|ATREP18|DNA|2359	94.543	2364	107	7	867	3213	1	2359	0	3631
cs1_3149:300-2917	AT3TE54760|+|13429766|13436083|ATGP5|LTR/Gypsy|6068	98.646	2363	23	2	264	2617	1597	3959	0	4178
cs1_457:3400-6220	AT2TE18155|-|4318006|4322177|ATMU6|DNA/MuDR|4172	99.83	2357	1	3	1	2355	2356	1	0	4327
cs1_1807:2980-7075	AT5TE35360|-|9738735|9741902|VANDAL2N1|DNA/MuDR|2493	94.103	2357	85	34	1774	4095	2493	156	0	3533
cs1_4070:106-2456	AT1TE50250|-|15264865|15267189|ATREP18|DNA|2325	86.914	2346	219	41	59	2350	1	2312	0	2551
cs1_1179:11-2966	AT3TE54950|-|13495944|13498413|ATENSPM3|DNA/En-Spm|2293	95.737	2346	44	40	75	2417	2293	1	0	3727
cs1_1501:1-8719	AT5TE43990|+|12415226|12417563|ATHILA2|LTR/Gypsy|2338	99.573	2343	1	9	4007	6345	1	2338	0	4263
cs1_2531:3097-5436	AT1TE55575|+|16802705|16805441|ATREP5|RC/Helitron|2737	98.933	2342	5	20	3	2339	297	2623	0	4169
cs1_1807:2980-7075	AT1TE68310|-|20683159|20685683|VANDAL2N1|DNA/MuDR|2530	93.51	2342	107	30	1773	4095	2457	142	0	3441
cs1_397:1-2338	AT5TE50620|-|14176663|14182053|VANDAL5|DNA/MuDR|5391	96.368	2340	66	17	1	2337	1878	4201	0	3832
cs1_397:1-2338	AT5TE36975|-|10152994|10160907|VANDAL5A|DNA/MuDR|7914	95.513	2340	66	25	1	2337	2187	4490	0	3703
cs1_397:1-2338	AT1TE41745|+|12818273|12839582|VANDAL5|DNA/MuDR|18596	96.453	2340	64	17	1	2337	1788	4111	0	3843
cs1_2511:1-3323	AT1TE50535|-|15333047|15335354|ATREP18|DNA|2308	95.083	2339	83	9	885	3222	1	2308	0	3653
cs1_4182:1-3957	AT4TE15615|-|3443381|3449415|VANDAL21|DNA/MuDR|5543	99.059	2338	0	15	1204	3525	5543	3212	0	4176
cs1_1540:5132-10234	AT3TE54950|-|13495944|13498413|ATENSPM3|DNA/En-Spm|2293	95.678	2337	44	20	2152	4475	2293	1	0	3703
cs1_4425:855-9168	AT4TE08780|+|1751748|1754082|ATCOPIA95|LTR/Copia|2335	96.661	2336	74	4	4194	6526	2335	1	0	3879
cs1_4011:1-5933	AT3TE54950|-|13495944|13498413|ATENSPM3|DNA/En-Spm|2293	96.142	2333	41	7	1767	4090	1	2293	0	3764
cs1_2740:2972-5919	AT3TE54950|-|13495944|13498413|ATENSPM3|DNA/En-Spm|2293	95.455	2332	44	9	528	2836	2293	1	0	3663
cs1_337:1-3977	AT4TE15970|-|3562390|3565813|ATHILA3|LTR/Gypsy|3424	99.698	2321	0	7	1	2318	1108	3424	0	4241
cs1_3914:1-3240	AT4TE19740|-|4696302|4699594|ATHAT1|DNA/HAT|2618	99.957	2320	0	1	920	3239	2485	167	0	4277
cs1_3911:1365-4049	AT4TE39815|-|8901451|8907132|ATLINE1_2|LINE/L1|5682	99.871	2320	0	3	368	2684	5682	3363	0	4265
cs1_509:3961-6278	AT3TE43880|-|10555962|10558868|ATREP3|RC/Helitron|2907	99.957	2318	0	1	1	2317	445	2762	0	4274
cs1_3361:1-3546	AT5TE40000|-|11001026|11018940|VANDAL5|DNA/MuDR|17915	92.447	2317	120	32	1278	3545	7003	4693	0	3258
cs1_2752:1-3411	AT2TE27870|+|6837289|6843328|ATCOPIA37|LTR/Copia|6040	99.784	2314	0	5	1	2312	3730	6040	0	4241
cs1_3361:1-3546	AT5TE50605|-|14173350|14175971|VANDAL5|DNA/MuDR|2622	91.641	2309	152	30	1268	3545	2622	324	0	3157
cs1_790:1-2620	AT5TE42860|+|11991361|11994428|ATHILA3|LTR/Gypsy|3095	94.018	2307	113	10	1	2286	505	2807	0	3472
cs1_3888:5-2310	AT1TE58075|+|17520595|17525126|ATCOPIA38A|LTR/Copia|4532	99.133	2306	3	13	1	2305	973	3262	0	4132
cs1_3207:2517-4811	AT1TE31190|-|9676477|9691257|VANDAL2|DNA/MuDR|14790	96.827	2301	66	3	1	2294	4256	6556	0	3838	ddm1
cs1_1410:1-2298	AT5TE44750|-|12631168|12636386|ATHILA3|LTR/Gypsy|5219	99.869	2297	0	3	1	2297	3226	933	0	4222
cs1_3207:2517-4811	AT3TE37060|+|8842971|8857757|VANDAL2|DNA/MuDR|14787	96.777	2296	67	3	6	2294	4215	6510	0	3823
cs1_3207:2517-4811	AT1TE41460|+|12713488|12728545|VANDAL2|DNA/MuDR|15058	95.99	2294	64	4	8	2294	4264	6536	0	3701
cs1_2511:1-3323	AT1TE50175|-|15254282|15257277|ATREP18|DNA|2776	96.379	2292	68	6	1	2291	214	2491	0	3759
cs1_3293:2-4828	AT4TE15800|+|3491952|3494229|ATHILA6A|LTR/Gypsy|2278	99.345	2289	1	14	2092	4377	2278	1	0	4132
cs1_2695:4475-6928	AT3TE58020|+|14151420|14157497|ATHILA2|LTR/Gypsy|6078	96.374	2289	40	21	6	2276	2264	1	0	3727
cs1_1190:1-2286	AT4TE22095|-|5303773|5309049|ATCOPIA55|LTR/Copia|5277	99.913	2286	0	2	1	2285	4966	2682	0	4209
cs1_3991:1-2647	AT2TE13950|-|3222766|3233780|ATLINE1_2|LINE/L1|5750	99.956	2285	1	0	359	2643	1	2285	0	4215
cs1_3277:1-5460	AT3TE62965|-|15555358|15559770|ATGP3|LTR/Gypsy|4304	98.509	2281	7	8	1996	4273	2048	4304	0	3999
cs1_2372:2-3752	AT2TE12025|-|2709965|2712861|ATLINE1_4|LINE/L1|2897	99.956	2278	0	1	1	2277	620	2897	0	4200
cs1_3758:1162-3429	AT5TE42420|-|11796904|11808296|ATHILA2|LTR/Gypsy|11393	99.515	2270	2	9	1	2267	2594	4857	0	4122
cs1_1696:4807-9588	AT4TE18785|-|4442034|4444300|ATHILA4A|LTR/Gypsy|2267	99.78	2268	0	5	1816	4079	1	2267	0	4156
cs1_1162:1-4125	AT2TE06550|+|1423165|1425427|ATLINE1A|LINE/L1|2263	99.691	2263	1	6	1253	3511	1	2261	0	4135
cs1_3412:1485-4086	AT1TE49955|+|15209312|15215968|ATENSPM5|DNA/En-Spm|6698	99.779	2262	1	4	1	2260	2260	1	0	4146
cs1_1324:1-3024	AT2TE19505|-|4691254|4693499|ATENSPM11|DNA/En-Spm|2246	99.513	2257	0	11	740	2996	1	2246	0	4096
cs1_1893:3287-6596	AT5TE34730|-|9561935|9571088|VANDAL8|DNA/MuDR|8833	99.645	2254	0	8	1056	3309	1	2246	0	4111
cs1_3940:1599-3953	AT4TE17790|+|4106499|4109853|HELITRONY2|RC/Helitron|3383	99.911	2246	1	1	1	2245	1083	3328	0	4135
cs1_117:5-2894	AT4TE20650|-|4944683|4947658|ATHILA4|LTR/Gypsy|4153	99.866	2239	0	3	1	2239	1918	4153	0	4115
cs1_2647:1195-3719	AT5TE46235|+|13012911|13015635|ATHILA8B|LTR/Gypsy|2725	99.865	2227	2	1	1	2227	2226	1	0	4095
cs1_790:1-2620	AT2TE20940|+|5092513|5097934|ATHILA3|LTR/Gypsy|3356	94.697	2225	98	12	1	2208	753	2974	0	3437
cs1_2080:2989-5893	AT5TE46795|-|13142244|13144715|ATHILA4A|LTR/Gypsy|2472	99.595	2222	1	8	688	2904	1	2219	0	4047
cs1_2419:3410-6862	AT3TE51675|-|12540252|12547951|ATCOPIA43|LTR/Copia|6554	99.279	2218	1	14	1	2210	4344	6554	0	3993
cs1_1283:2131-4351	AT5TE42975|-|12035557|12043305|ATHILA6A|LTR/Gypsy|7745	99.91	2217	1	1	5	2220	7231	5015	0	4082
cs1_1831:740-4139	AT3TE59155|-|14420138|14428582|ATHILA2|LTR/Gypsy|7997	92.812	2212	127	15	8	2190	4556	6764	0	3175
cs1_1831:740-4139	AT4TE16565|-|3736029|3742064|ATHILA2|LTR/Gypsy|6036	92.796	2207	131	17	1	2188	2598	4795	0	3169
cs1_1831:740-4139	AT5TE42965|-|12029290|12035478|ATHILA2|LTR/Gypsy|6189	92.656	2206	125	17	1	2188	2761	4947	0	3142
cs1_950:6265-8692	AT5TE46215|+|12996438|13012738|ATHILA6A|LTR/Gypsy|10994	99.546	2202	0	10	1	2201	2193	1	0	4002
cs1_1831:740-4139	AT4TE18060|-|4176306|4180902|ATHILA6A|LTR/Gypsy|4597	93.185	2201	125	15	1	2188	2387	4575	0	3210
cs1_1831:740-4139	AT3TE50655|-|12211825|12218034|ATHILA2|LTR/Gypsy|6210	92.594	2201	137	16	1	2188	2766	4953	0	3138
cs1_1352:1-6132	AT1TE59235|+|17842303|17845285|ATMU7|DNA/MuDR|2986	99.454	2199	0	10	1	2189	790	2986	0	3984
cs1_72:4079-8079	AT4TE33365|-|7628317|7630511|ATREP10D|RC/Helitron|2195	99.545	2198	0	10	849	3039	1	2195	0	3995
cs1_1831:740-4139	AT3TE55340|+|13603229|13609413|ATHILA2|LTR/Gypsy|6185	92.711	2195	132	17	1	2188	2773	4946	0	3142
cs1_4337:2242-5283	AT5TE44055|+|12427466|12432153|ATHILA2|LTR/Gypsy|4688	93.659	2192	129	10	854	3041	4017	1832	0	3269
cs1_1831:740-4139	AT4TE20400|-|4892325|4903536|ATHILA2|LTR/Gypsy|11212	93.522	2192	130	9	1	2188	7783	9966	0	3251
cs1_1831:740-4139	AT4TE13315|+|2834345|2839569|ATHILA2|LTR/Gypsy|5225	92.883	2192	138	10	1	2188	1802	3979	0	3168
cs1_1831:740-4139	AT4TE17510|+|4035340|4045318|ATHILA2|LTR/Gypsy|9979	92.785	2190	130	16	1	2188	7689	9852	0	3144
cs1_1831:740-4139	AT2TE18885|-|4513698|4517287|ATHILA2|LTR/Gypsy|3590	93.288	2190	136	6	8	2188	175	2362	0	3219
cs1_1831:740-4139	AT1TE46755|+|14242404|14248337|ATHILA2|LTR/Gypsy|5431	93.014	2190	133	14	12	2188	1975	4157	0	3179
cs1_1421:1-4281	AT5TE43385|+|12199587|12207543|ATENSPM9|DNA/En-Spm|7995	99.634	2188	0	8	146	2332	7995	5815	0	3989
cs1_3379:1-2187	AT5TE47130|-|13284712|13299273|VANDAL3|DNA/MuDR|14574	99.954	2186	0	1	1	2186	13588	11404	0	4030
cs1_1831:740-4139	AT3TE53215|+|12982700|12993656|ATHILA2|LTR/Gypsy|10957	93.638	2185	121	13	12	2188	7545	9719	0	3249
cs1_1831:740-4139	AT5TE47200|-|13317244|13328540|ATHILA2|LTR/Gypsy|11297	93.223	2184	128	12	8	2188	7883	10049	0	3195
cs1_1398:1-6267	AT5TE08195|-|2250003|2252172|ATREP11|RC/Helitron|2170	99.084	2184	0	20	488	2665	2170	1	0	3904
cs1_1831:740-4139	AT4TE08475|-|1684997|1695918|ATHILA2|LTR/Gypsy|10922	93.404	2183	137	6	8	2188	7517	9694	0	3227
cs1_1831:740-4139	AT3TE51660|+|12535720|12539729|ATHILA2|LTR/Gypsy|4010	93.08	2182	140	9	8	2188	606	2777	0	3182
cs1_3443:4957-9955	AT5TE08195|-|2250003|2252172|ATREP11|RC/Helitron|2170	99.175	2181	0	18	1429	3602	1	2170	0	3912
cs1_1807:2980-7075	AT5TE64455|+|17850317|17852659|VANDAL2N1|DNA/MuDR|2360	93.578	2180	84	33	1773	3915	2360	200	0	3199
cs1_1667:1-8526	AT2TE21025|-|5123403|5127170|ATHILA|LTR/Gypsy|3768	99.816	2179	0	4	6348	8525	1	2176	0	3999
cs1_230:1-2792	AT4TE23825|-|5683901|5697847|VANDAL2|DNA/MuDR|13958	97.284	2172	54	5	1	2170	3852	6020	0	3679
cs1_1948:2038-4584	AT3TE72370|+|17863754|17865925|Unassigned|Unassigned|2172	100	2172	0	0	50	2221	1	2172	0	4012
cs1_397:1-2338	AT5TE40000|-|11001026|11018940|VANDAL5|DNA/MuDR|17915	95.853	2170	58	16	171	2337	1691	3831	0	3480
cs1_4213:3663-7341	AT1TE51845|+|15748099|15750261|ATHILA4A|LTR/Gypsy|2163	99.861	2163	0	3	211	2370	2163	1	0	3975
cs1_2384:1-2159	AT3TE11850|+|2808422|2818893|VANDAL16|DNA/MuDR|10472	99.907	2158	2	0	1	2158	5382	7539	0	3975
cs1_2384:1-2159	AT1TE41350|-|12674460|12684931|VANDAL16|DNA/MuDR|10472	100	2158	0	0	1	2158	5382	7539	0	3986
cs1_3762:1-6627	AT4TE15440|+|3384360|3389184|ATHILA3|LTR/Gypsy|4843	92.336	2153	128	16	1413	3536	1547	3691	0	3027
cs1_1420:2-6144	AT3TE55230|-|13576673|13580704|ATENSPM7|DNA/En-Spm|3327	92.98	2151	141	7	3985	6128	3327	1180	0	3127
cs1_2369:3157-6329	AT5TE36975|-|10152994|10160907|VANDAL5A|DNA/MuDR|7914	98.601	2144	23	5	1	2141	3343	5482	0	3786
cs1_2369:3157-6329	AT5TE50620|-|14176663|14182053|VANDAL5|DNA/MuDR|5391	98.74	2143	25	2	1	2141	3050	5192	0	3807
cs1_4435:686-4675	AT4TE17885|-|4124223|4127306|ATHILA4|LTR/Gypsy|3084	99.627	2142	4	4	1	2140	945	3084	0	3908
cs1_1665:1-5456	AT5TE49495|+|13886472|13890658|ATLINEIII|LINE/L1|4187	99.486	2142	1	10	3317	5455	4187	2053	0	3886
cs1_2250:4-3456	AT4TE29275|+|6807811|6810327|ATREP4|RC/Helitron|2517	100	2140	0	0	1	2140	378	2517	0	3952
cs1_230:1-2792	AT3TE54510|-|13343735|13356464|VANDAL2|DNA/MuDR|12756	97.376	2134	50	6	658	2791	3877	6004	0	3626
cs1_2927:1-2916	AT5TE44070|+|12432747|12436388|ATHILA2|LTR/Gypsy|3642	99.906	2123	0	2	793	2915	1	2121	0	3908
cs1_753:126-2248	AT4TE19830|-|4722731|4729735|ATLANTYS1|LTR/Gypsy|7029	99.434	2122	2	10	1	2122	3182	1071	0	3843
cs1_1638:1408-4423	AT4TE17535|+|4051038|4053615|ATHILA4A|LTR/Gypsy|2578	88.779	2121	170	27	932	3015	1	2090	0	2536
cs1_1638:1408-4423	AT5TE40340|-|11134241|11136816|ATHILA4A|LTR/Gypsy|2576	88.511	2115	182	36	932	3015	1	2085	0	2503
cs1_2960:1-2115	AT4TE09295|-|1890721|1909218|VANDAL4|DNA/MuDR|18524	99.953	2114	1	0	1	2114	6015	3902	0	3899
cs1_1638:1408-4423	AT5TE41120|+|11353960|11356446|ATHILA4A|LTR/Gypsy|2487	88.157	2111	193	27	932	3015	1	2081	0	2460
cs1_1780:1-3610	AT1TE51825|-|15735669|15738170|ATHILA4A|LTR/Gypsy|2502	99.431	2108	1	10	1505	3609	2502	403	0	3816
cs1_391:1-3075	AT3TE66705|+|16450626|16452724|ATREP3|RC/Helitron|2099	99.81	2101	0	3	58	2156	1	2099	0	3855
cs1_2692:1-3772	AT5TE43490|+|12239763|12242374|ATHILA4A|LTR/Gypsy|2612	89.238	2100	129	49	1323	3378	2600	554	0	2536
cs1_3077:1-2095	AT5TE40000|-|11001026|11018940|VANDAL5|DNA/MuDR|17915	99.476	2098	2	9	1	2094	3733	5825	0	3805
cs1_4123:4619-9164	AT5TE42010|-|11641247|11643340|ATENSPM6|DNA/En-Spm|2094	99.761	2096	1	4	1708	3801	2094	1	0	3840
cs1_3293:2-4828	AT4TE15805|-|3494230|3498042|ATHILA6A|LTR/Gypsy|3848	99.761	2091	0	5	1	2091	1763	3848	0	3829
cs1_2692:1-3772	AT5TE40340|-|11134241|11136816|ATHILA4A|LTR/Gypsy|2576	89.335	2091	150	45	1323	3378	2576	524	0	2558
cs1_2048:1-3016	AT3TE53170|-|12960374|12968466|ATGP1|LTR/Gypsy|8098	95.696	2091	63	19	1	2088	3972	6038	0	3338
cs1_1367:1-6241	AT1TE38530|+|11887152|11901703|ARNOLD2|DNA/MuDR|14552	99.809	2091	1	3	4151	6240	1	2089	0	3836
cs1_3599:2171-8963	AT2TE69630|+|15595121|15597210|ATMU7|DNA/MuDR|2090	99.761	2090	1	4	2488	4573	1	2090	0	3829
cs1_2692:1-3772	AT5TE46795|-|13142244|13144715|ATHILA4A|LTR/Gypsy|2472	89.224	2088	136	51	1323	3378	2472	442	0	2527
cs1_2692:1-3772	AT2TE16835|+|3956853|3959397|ATHILA4A|LTR/Gypsy|2545	89.506	2087	136	55	1323	3378	2545	511	0	2564
cs1_3433:6329-9721	AT5TE38710|-|10617794|10630018|ATHILA7|LTR/Gypsy|12212	98.411	2077	1	23	1321	3392	1	2050	0	3624
cs1_2692:1-3772	AT5TE41900|+|11603525|11606051|ATHILA4A|LTR/Gypsy|2527	89.344	2074	154	48	1323	3360	2517	475	0	2543
cs1_1724:1-4830	AT4TE15915|-|3531521|3535531|VANDAL8|DNA/MuDR|3157	99.566	2073	0	1	480	2543	2073	1	0	3770
cs1_3494:3186-6328	AT2TE29450|-|7224084|7229124|ATCOPIA70|LTR/Copia|5041	99.371	2067	1	12	1	2065	2985	5041	0	3735
cs1_2530:636-6603	AT2TE09570|-|2092827|2096399|HELITRON5|RC/Helitron|2332	99.903	2067	0	2	2136	4200	2067	1	0	3805
cs1_3207:2517-4811	AT3TE54510|-|13343735|13356464|VANDAL2|DNA/MuDR|12756	97.476	2060	49	3	236	2294	3877	5934	0	3513
cs1_609:4342-6823	AT3TE57445|-|13993596|14001823|ATHILA6A|LTR/Gypsy|8230	99.757	2056	1	4	429	2481	8230	6176	0	3766
cs1_2701:1-3468	AT4TE67560|-|14280183|14288304|VANDAL6|DNA/MuDR|8130	98.199	2054	20	3	1	2038	460	2512	0	3572
cs1_2701:1-3468	AT4TE25050|-|5943242|5951590|VANDAL6|DNA/MuDR|8349	98.539	2054	13	3	1	2038	462	2514	0	3611
cs1_2701:1-3468	AT2TE43165|-|10085509|10093594|VANDAL6|DNA/MuDR|8127	98.296	2054	16	5	2	2038	463	2514	0	3581
cs1_2701:1-3468	AT1TE27295|+|8453486|8461797|VANDAL6|DNA/MuDR|8249	98.296	2054	18	3	1	2038	460	2512	0	3583
cs1_1831:740-4139	AT1TE45135|+|13768754|13777586|ATHILA2|LTR/Gypsy|8908	92.697	2054	121	15	156	2188	6192	8237	0	2935
cs1_1403:2796-13944	AT1TE46770|-|14255844|14257875|ATHILA2|LTR/Gypsy|2032	92.203	2052	124	12	3908	5943	1	2032	0	2870
cs1_2692:1-3772	AT4TE18010|-|4155603|4158054|ATHILA4A|LTR/Gypsy|2452	89.263	2049	115	51	1364	3378	2452	475	0	2468
cs1_2927:1-2916	AT1TE46770|-|14255844|14257875|ATHILA2|LTR/Gypsy|2032	93.151	2044	121	10	180	2221	6	2032	0	2981
cs1_2701:1-3468	AT5TE64600|-|17893551|17901550|VANDAL6|DNA/MuDR|8024	99.068	2039	17	2	1	2038	475	2512	0	3659
cs1_630:1-2039	AT2TE16235|-|3752536|3763203|ATLANTYS3|LTR/Gypsy|10668	100	2038	0	0	1	2038	2528	491	0	3764
cs1_1337:791-3937	AT3TE51345|+|12414962|12423192|VANDAL3|DNA/MuDR|8237	99.704	2027	0	4	1	2027	6217	8237	0	3705
cs1_857:3509-7004	AT1TE82640|+|25180004|25182025|ARNOLDY2|DNA/MuDR|2022	99.408	2026	3	9	1223	3243	2022	1	0	3666
cs1_70:1-3908	AT2TE09710|-|2131035|2133043|ATREP10D|RC/Helitron|2009	97.279	2021	2	52	672	2651	1	2009	0	3378
cs1_383:3-2022	AT5TE42330|-|11765968|11771880|ATHILA5|LTR/Gypsy|5934	99.95	2019	1	0	1	2019	1719	3737	0	3723
cs1_2124:2602-5199	AT1TE53370|+|16188966|16191015|ATHILA5|LTR/Gypsy|2050	99.901	2017	0	2	1	2015	2017	1	0	3712
cs1_2119:6063-8620	AT3TE50760|-|12243854|12255282|ATHILA2|LTR/Gypsy|11429	97.072	2015	49	9	547	2557	5687	7695	0	3386
cs1_2048:1-3016	AT2TE25540|-|6263279|6271099|ATGP1|LTR/Gypsy|7825	96.624	2014	56	11	1	2012	3781	5784	0	3332
cs1_1761:920-2931	AT3TE53580|+|13072111|13078855|VANDAL21|DNA/MuDR|6787	99.354	2011	13	0	1	2011	5773	3763	0	3642
cs1_1831:740-4139	AT4TE20745|+|4958195|4969597|ATHILA2|LTR/Gypsy|11403	93.803	2001	108	11	1	1991	7926	9920	0	2994
cs1_4115:1544-6263	AT5TE52345|+|14557744|14559737|ATLINE1_2|LINE/L1|1994	99.7	1998	0	6	2688	4683	1994	1	0	3651
cs1_1365:4030-8097	AT1TE49265|+|15053677|15056565|VANDAL4|DNA/MuDR|2348	99.249	1997	1	14	1589	3582	363	2348	0	3592
cs1_1783:4804-11326	AT1TE65060|+|19675549|19680353|ATENSPM4|DNA/En-Spm|4805	99.296	1988	0	14	4541	6522	4805	2826	0	3581
cs1_2511:1-3323	AT1TE50650|-|15352447|15354854|ATREP18|DNA|2183	96.224	1986	60	6	308	2292	1	1972	0	3238
cs1_1271:1356-5286	AT5TE41395|+|11441661|11452121|HELITRON5|RC/Helitron|7546	99.849	1983	1	2	1	1982	1983	2	0	3644
cs1_4391:1-1979	AT2TE21710|-|5338033|5346285|ATENSPM2|DNA/En-Spm|8272	99.697	1981	3	2	1	1978	4377	6357	0	3622
cs1_238:1-5942	AT3TE61420|-|15068417|15075549|VANDAL4|DNA/MuDR|7133	99.343	1980	0	13	1	1973	1974	1	0	3572
cs1_3087:1-1980	AT2TE16930|-|3986485|4005114|VANDAL4|DNA/MuDR|18629	99.899	1979	0	1	1	1979	9459	7483	0	3642
cs1_973:1617-6378	AT3TE50455|-|12135209|12137591|HELITRONY3|RC/Helitron|2383	98.834	1972	1	22	1	1968	1954	1	0	3494
cs1_230:1-2792	AT3TE62260|+|15320020|15331453|VANDAL2|DNA/MuDR|11443	98.072	1971	34	4	1	1969	2907	4875	0	3426	ddm1
cs1_323:1-3410	AT5TE46090|-|12940569|12944561|ATLANTYS1|LTR/Gypsy|3988	99.695	1968	1	5	1429	3395	1	1964	0	3596
cs1_3304:1-2227	AT1TE51580|+|15657482|15661620|ATCOPIA95|LTR/Copia|4135	99.898	1965	0	2	262	2226	1	1963	0	3616
cs1_2680:2754-7021	AT3TE52215|-|12693942|12695903|ATLANTYS2|LTR/Gypsy|1950	99.337	1962	0	2	1506	3466	1950	1	0	3539
cs1_2507:1605-4991	AT3TE49725|-|11940171|11945048|ATENSPM2|DNA/En-Spm|4879	99.847	1960	0	3	1	1960	1976	20	0	3600
cs1_2922:2610-7768	AT1TE43355|+|13263763|13276157|VANDAL9|DNA/MuDR|12395	99.541	1959	3	4	1	1958	1954	1	0	3563
cs1_2511:1-3323	AT1TE50145|-|15248015|15252091|ATREP18|DNA|2962	94.844	1959	70	13	1345	3293	725	2662	0	3029
cs1_1831:740-4139	AT5TE41345|+|11424674|11428610|ATHILA2|LTR/Gypsy|3937	94.586	1958	102	4	12	1968	1856	3810	0	3025
cs1_1506:1404-4514	AT3TE25425|+|6052618|6055313|ATREP4|RC/Helitron|2696	98.261	1955	0	31	1	1950	1926	1	0	3391
cs1_1831:740-4139	AT1TE49850|+|15186993|15192976|ATHILA2|LTR/Gypsy|5984	94.356	1949	85	19	1	1932	2597	4537	0	2966
cs1_1241:1420-4508	AT3TE62895|-|15527181|15530085|ATLINE1_6|LINE/L1|2905	99.279	1941	8	6	1152	3088	2905	967	0	3502
cs1_4173:25-4894	AT5TE27905|+|7710696|7713574|ATREP3|RC/Helitron|2879	92.526	1940	103	25	2960	4869	432	2359	0	2741
cs1_1824:576-3015	AT2TE16570|-|3863317|3865228|ATHILA4C|LTR/Gypsy|1934	98.76	1935	1	8	239	2151	1	1934	0	3419
cs1_2741:5119-7051	AT5TE46970|+|13205139|13219877|ARNOLD3|DNA/MuDR|14739	99.431	1934	0	11	1	1932	4175	2251	0	3500
cs1_2741:5119-7051	AT2TE26910|-|6592370|6607860|ARNOLD2|DNA/MuDR|15491	97.932	1934	29	11	1	1932	4191	2267	0	3339
cs1_2741:5119-7051	AT2TE26855|-|6566208|6578013|ARNOLD2|DNA/MuDR|11831	98.035	1934	26	11	1	1932	4110	2187	0	3350
cs1_3855:1-2768	AT5TE50560|-|14158313|14172169|VANDAL5|DNA/MuDR|9089	99.845	1931	0	3	1	1930	2399	4327	0	3546
cs1_647:5287-10161	AT1TE14315|-|4405996|4411119|META1|LTR/Copia|5129	99.378	1930	0	7	1	1922	1926	1	0	3487
cs1_1233:918-2907	AT1TE43740|+|13371475|13386480|HELITRON1|RC/Helitron|14983	99.948	1930	0	1	1	1929	13054	14983	0	3557
cs1_1849:3224-9535	AT4TE21395|+|5153339|5155259|HELITRONY3|RC/Helitron|1921	99.272	1923	0	14	2983	4893	1921	1	0	3461
cs1_1028:1-3403	AT5TE41095|+|11337088|11339190|ATHILA4|LTR/Gypsy|2103	99.792	1923	1	3	1	1921	1922	1	0	3526
cs1_649:75-1995	AT1TE52985|-|16094142|16097900|ATHILA0_I|LTR/Gypsy|3759	100	1920	0	0	1	1920	1338	3257	0	3546
cs1_1831:740-4139	AT1TE52110|-|15822576|15826633|ATHILA2|LTR/Gypsy|4058	94.265	1918	88	12	1	1905	1883	3791	0	2913
cs1_3765:1-3318	AT2TE45925|-|10707222|10709131|ATREP10D|RC/Helitron|1910	99.686	1908	0	6	1412	3317	1910	7	0	3485
cs1_230:1-2792	AT4TE12615|-|2697075|2714156|VANDAL2|DNA/MuDR|14974	97.314	1899	41	5	1	1891	3853	5749	0	3216
cs1_397:1-2338	AT1TE28370|-|8790241|8797988|VANDAL5|DNA/MuDR|5937	96.983	1889	43	12	451	2337	5	1881	0	3160
cs1_1781:6706-10109	AT4TE19150|+|4555124|4560555|ATHILA2|LTR/Gypsy|5432	99.311	1887	0	13	1	1882	3554	5432	0	3400
cs1_1758:1-4149	AT1TE51385|-|15618171|15622851|ATLINEIII|LINE/L1|4464	99.947	1887	0	1	2263	4148	4464	2578	0	3478
cs1_2100:882-2761	AT2TE22185|+|5471063|5479129|ATLANTYS2|LTR/Gypsy|6430	84.971	1883	255	19	1	1879	1902	44	0	1884
cs1_4409:371-2250	AT3TE40145|-|9613221|9625546|VANDAL13|DNA/MuDR|12326	99.894	1879	0	2	1	1879	11101	9225	0	3458
cs1_439:5-2140	AT3TE16035|-|3807367|3812643|ATGP3|LTR/Gypsy|5277	100	1873	0	0	1	1873	3405	5277	0	3459
cs1_439:5-2140	AT1TE45315|+|13818560|13823827|ATGP3|LTR/Gypsy|5268	99.306	1873	5	1	1	1873	3404	5268	0	3380
cs1_2100:882-2761	AT5TE40120|-|11055217|11057343|ATLANTYS2|LTR/Gypsy|2127	84.233	1871	270	22	18	1879	1892	38	0	1797
cs1_1638:1408-4423	AT3TE61180|-|15003067|15004901|ATHILA4A|LTR/Gypsy|1835	88.283	1869	154	40	932	2769	1	1835	0	2178
cs1_3762:1-6627	AT5TE44730|-|12623692|12628771|ATHILA3|LTR/Gypsy|3666	99.786	1865	0	4	1454	3318	1	1861	0	3419
cs1_833:3914-7882	AT2TE10925|+|2369620|2371468|ATLINE2|LINE/L1|1849	99.193	1859	0	12	479	2332	1	1849	0	3336
cs1_4147:3385-5320	AT4TE17970|-|4145557|4155602|HELITRON4|RC/Helitron|7944	99.677	1858	2	3	1	1854	5046	6903	0	3395
cs1_703:5055-11638	AT5TE39045|-|10725637|10728091|ATHILA4A|LTR/Gypsy|2455	99.675	1848	0	6	1	1845	611	2455	0	3374
cs1_2692:1-3772	AT5TE40415|+|11163732|11166119|ATHILA4A|LTR/Gypsy|2403	89.214	1845	127	39	1324	3135	2403	598	0	2239
cs1_4125:1567-9824	AT2TE09735|+|2134453|2137255|ATHAT2|DNA/HAT|2800	99.566	1843	0	6	1	1841	964	2800	0	3352
cs1_1831:740-4139	AT5TE41270|+|11404158|11406110|ATHILA2|LTR/Gypsy|1953	93.351	1835	113	7	150	1979	1	1831	0	2704
cs1_1604:3463-6939	AT4TE21540|-|5178929|5180759|ATHILA6A|LTR/Gypsy|1831	99.891	1833	0	2	492	2324	1831	1	0	3373
cs1_1451:440-3478	AT2TE13635|-|3152158|3154869|ATHILA4C|LTR/Gypsy|2373	99.781	1830	0	2	231	2056	1830	1	0	3354
cs1_3857:294-3350	AT3TE50295|-|12077449|12092040|ARNOLD2|DNA/MuDR|14597	98.192	1825	27	6	817	2639	12595	14415	0	3182
cs1_3696:1-5479	AT1TE43780|-|13392126|13393945|TA11|LINE/L1|1820	77.753	1825	392	11	2376	4192	1	1819	0	1109
cs1_2650:23-3897	AT1TE58050|+|17513192|17515002|ATREP10D|RC/Helitron|1811	99.34	1819	1	11	534	2349	1	1811	0	3282
cs1_2048:1-3016	AT4TE08245|+|1618159|1624320|ATGP1|LTR/Gypsy|6122	96.362	1814	56	10	1	1812	4147	5952	0	2976
cs1_1339:1432-3690	AT3TE58895|+|14336990|14352445|ATHILA0_I|LTR/Gypsy|13176	99.945	1812	1	0	178	1989	11365	13176	0	3341
cs1_2115:856-4821	AT3TE86800|+|21322657|21327537|TA11|LINE/L1|4303	98.288	1811	2	28	2158	3965	579	2363	0	3145
cs1_1758:1-4149	AT1TE51370|-|15616246|15618055|ATHILA2|LTR/Gypsy|1810	99.89	1810	0	2	340	2147	1810	1	0	3330
cs1_1613:1586-3394	AT4TE16900|-|3838638|3843995|ATHILA|LTR/Gypsy|5358	99.005	1809	17	1	1	1808	5357	3549	0	3240
cs1_2760:236-2042	AT5TE41070|-|11320501|11331866|ATHILA6A|LTR/Gypsy|11366	98.284	1807	29	1	2	1806	9545	11351	0	3164
cs1_2760:236-2042	AT5TE42470|+|11830762|11851813|ATHILA6A|LTR/Gypsy|21052	99.225	1806	13	1	2	1806	1	1806	0	3256
cs1_2760:236-2042	AT5TE42190|-|11711929|11723225|ATHILA6B|LTR/Gypsy|11297	98.837	1806	20	1	2	1806	9491	11296	0	3217
cs1_2760:236-2042	AT1TE49260|-|15038155|15052790|ATHILA6B|LTR/Gypsy|14636	98.948	1806	18	1	2	1806	1	1806	0	3229
cs1_2760:236-2042	AT5TE42855|+|11983006|11991317|ATHILA6B|LTR/Gypsy|8312	98.837	1805	21	0	2	1806	6508	8312	0	3217
cs1_2760:236-2042	AT5TE42710|+|11935195|11945566|ATHILA6A|LTR/Gypsy|10372	98.56	1805	26	0	2	1806	2	1806	0	3190
cs1_2760:236-2042	AT5TE42440|-|11810265|11821593|ATHILA6A|LTR/Gypsy|11329	98.449	1805	28	0	2	1806	2	1806	0	3179
cs1_2760:236-2042	AT5TE42135|-|11686006|11697352|ATHILA6A|LTR/Gypsy|11347	98.56	1805	26	0	2	1806	2	1806	0	3190
cs1_3645:1-3816	AT2TE11820|+|2649167|2652057|ATLINE1_6|LINE/L1|2891	99.222	1800	0	14	1	1787	1093	2891	0	3234
cs1_1930:1-6883	AT5TE42435|-|11808470|11810264|ATHILA6A|LTR/Gypsy|1795	99.722	1800	0	5	3844	5643	1795	1	0	3291
cs1_941:434-2228	AT3TE68730|-|16957465|16962731|ATCOPIA79|LTR/Copia|5281	98.217	1795	30	2	1	1794	2572	4365	0	3136
cs1_3823:1-4732	AT1TE45475|-|13862959|13864749|ATHILA6A|LTR/Gypsy|1791	99.61	1793	2	5	2824	4613	1	1791	0	3267
cs1_4070:106-2456	AT1TE49870|-|15194676|15196996|ATREP18|DNA|2321	86.496	1792	169	39	599	2350	30	1788	0	1901
cs1_1831:740-4139	AT2TE16865|-|3966274|3973249|ATHILA2|LTR/Gypsy|6304	94.687	1788	83	7	1	1780	4494	6277	0	2765
cs1_3635:1337-3787	AT3TE94195|-|23100352|23104844|ATCOPIA23|LTR/Copia|4493	99.664	1787	1	5	666	2450	4493	2710	0	3262
cs1_3038:1-4766	AT3TE37060|+|8842971|8857757|VANDAL2|DNA/MuDR|14787	98.769	1787	14	6	1	1782	1784	1	0	3171
cs1_3038:1-4766	AT1TE41460|+|12713488|12728545|VANDAL2|DNA/MuDR|15058	98.769	1787	14	6	1	1782	1784	1	0	3171
cs1_3038:1-4766	AT1TE31190|-|9676477|9691257|VANDAL2|DNA/MuDR|14790	98.769	1787	14	6	1	1782	1784	1	0	3171	ddm1
cs1_3038:1-4766	AT1TE29060|+|9004836|9015724|VANDAL2|DNA/MuDR|10915	98.881	1787	12	6	1	1782	1784	1	0	3182
cs1_4294:1453-3847	AT4TE21255|+|5116413|5119753|ATGP8|LTR/Gypsy|3283	99.552	1785	0	8	1	1780	619	2400	0	3245
cs1_3038:1-4766	AT5TE52200|+|14502433|14517642|VANDAL2|DNA/MuDR|15217	99.664	1785	0	5	1	1782	1782	1	0	3258
cs1_3038:1-4766	AT5TE51970|+|14443133|14449559|VANDAL2|DNA/MuDR|6434	99.664	1785	0	5	1	1782	1782	1	0	3258
cs1_4337:2242-5283	AT5TE43255|-|12128971|12138053|ATHILA2|LTR/Gypsy|9087	93.999	1783	95	12	366	2146	2644	872	0	2689
cs1_388:1-3185	AT4TE08780|+|1751748|1754082|ATCOPIA95|LTR/Copia|2335	93.206	1781	102	14	1	1768	534	2308	0	2601
cs1_3750:1925-3701	AT3TE50165|-|12047839|12051483|ATHILA2|LTR/Gypsy|3645	99.55	1779	4	3	1	1776	1632	3409	0	3238
cs1_981:1316-3633	AT4TE18785|-|4442034|4444300|ATHILA4A|LTR/Gypsy|2267	99.831	1776	0	3	1	1773	492	2267	0	3260
cs1_1540:5132-10234	AT2TE26370|-|6458142|6459905|ATENSPM7|DNA/En-Spm|1764	97.8	1773	26	13	1586	3354	1764	1	0	3046
cs1_2514:2-1765	AT4TE16900|-|3838638|3843995|ATHILA|LTR/Gypsy|5358	97.345	1770	17	12	1	1763	2597	4343	0	2981
cs1_4011:1-5933	AT2TE26370|-|6458142|6459905|ATENSPM7|DNA/En-Spm|1764	98.358	1766	26	3	2890	4654	1	1764	0	3097
cs1_4345:3-1799	AT5TE29680|+|8206751|8210305|ATDNA1T9A|DNA/MuDR|3555	100	1760	0	0	37	1796	1	1760	0	3251
cs1_4345:3-1799	AT3TE59770|-|14599962|14603513|ATDNA1T9A|DNA/MuDR|3552	99.034	1760	15	2	37	1796	1	1758	0	3155
cs1_3986:502-4269	AT4TE16565|-|3736029|3742064|ATHILA2|LTR/Gypsy|6036	98.523	1760	23	3	2004	3762	6036	4279	0	3103
cs1_3303:1672-4239	AT2TE16010|-|3681191|3684152|ATHILA2|LTR/Gypsy|2962	99.773	1760	2	2	1	1760	1205	2962	0	3227
cs1_326:1-4641	AT2TE23905|-|5869426|5872143|ATREP5|RC/Helitron|2235	99.318	1759	0	11	2883	4640	1853	106	0	3171
cs1_401:1-3636	AT4TE20920|-|5008399|5010148|ATHILA2|LTR/Gypsy|1740	99.087	1752	3	4	878	2628	1740	1	0	3134
cs1_2814:1-2750	AT1TE53660|-|16296281|16302985|VANDAL8|DNA/MuDR|6705	98.687	1752	19	4	1	1750	1203	2952	0	3105
cs1_1312:1-2863	AT2TE11770|+|2625099|2627990|ATLINE1_6|LINE/L1|2892	98.685	1749	0	22	1	1737	1155	2892	0	3081
cs1_1161:1-2926	AT4TE07975|+|1565686|1567408|ATCOPIA11|LTR/Copia|1747	98.512	1747	1	2	23	1744	1	1747	0	3059
cs1_2069:3704-7421	AT5TE40260|-|11100323|11102707|ATHILA4|LTR/Gypsy|2385	99.599	1745	1	6	1	1740	642	2385	0	3179
cs1_3207:2517-4811	AT4TE23825|-|5683901|5697847|VANDAL2|DNA/MuDR|13958	97.586	1740	41	1	6	1744	4281	6020	0	2979
cs1_3968:4747-6478	AT5TE73035|-|20278780|20282135|ATREP3|RC/Helitron|3356	97.411	1738	34	11	1	1731	387	2120	0	2950
cs1_3968:4747-6478	AT1TE40090|-|12327780|12330357|ATREP3|RC/Helitron|2578	97.181	1738	38	11	1	1731	540	2273	0	2928
cs1_597:4104-8218	AT3TE36835|+|8789308|8791042|ATLINE2|LINE/L1|1735	99.712	1736	1	4	176	1908	1	1735	0	3175
cs1_3968:4747-6478	AT3TE70130|-|17298840|17301277|ATREP3|RC/Helitron|2438	96.717	1736	46	11	1	1728	235	1967	0	2880
cs1_1417:2622-4358	AT2TE25020|+|6148550|6162030|HELITRON1|RC/Helitron|13481	100	1736	0	0	1	1736	7868	9603	0	3206
cs1_3968:4747-6478	AT1TE75780|-|22991840|22994059|ATREP3|RC/Helitron|2220	96.83	1735	45	10	1	1728	235	1966	0	2891
cs1_3968:4747-6478	AT5TE34810|+|9590376|9595189|ATREP3|RC/Helitron|4814	96.309	1734	53	11	1	1728	271	1999	0	2837
cs1_2468:719-2453	AT3TE50125|-|12025064|12040032|ATCOPIA43|LTR/Copia|9091	98.039	1734	22	4	1	1734	4154	5875	0	3003
cs1_3968:4747-6478	AT1TE98910|-|30250978|30253348|ATREP3|RC/Helitron|2371	97.111	1731	40	10	1	1724	478	2205	0	2911
cs1_2740:2972-5919	AT2TE26370|-|6458142|6459905|ATENSPM7|DNA/En-Spm|1764	98.207	1729	29	2	1	1729	1727	1	0	3020
cs1_2692:1-3772	AT5TE41120|+|11353960|11356446|ATHILA4A|LTR/Gypsy|2487	90.856	1728	112	42	1660	3378	2211	521	0	2274
cs1_3014:3034-6064	AT4TE16745|+|3795839|3799542|ATLINE1_6|LINE/L1|2305	99.362	1725	2	9	1311	3030	2305	585	0	3116
cs1_774:667-4195	AT4TE14500|-|3151917|3156470|ATHILA3|LTR/Gypsy|4554	99.884	1721	1	1	1	1721	2835	4554	0	3166
cs1_2537:3-4403	AT1TE50175|-|15254282|15257277|ATREP18|DNA|2776	94.005	1718	75	13	1323	3015	2	1716	0	2577
cs1_2121:1-7787	AT1TE15240|-|4706567|4708276|HELITRONY1B|RC/Helitron|1710	99.418	1718	0	10	1559	3274	1	1710	0	3109
cs1_1306:2284-6397	AT4TE40695|+|9075042|9078896|ATCOPIA48|LTR/Copia|3855	99.942	1717	0	1	2397	4113	1	1716	0	3164
cs1_1879:1019-3058	AT4TE19340|+|4601200|4603767|ATHILA3|LTR/Gypsy|2589	100	1716	0	0	1	1716	874	2589	0	3169
cs1_597:4104-8218	AT3TE94580|-|23203577|23207484|ATLINEIII|LINE/L1|3908	98.307	1713	24	5	199	1908	2196	3906	0	2998
cs1_1861:1584-3292	AT3TE54760|+|13429766|13436083|ATGP5|LTR/Gypsy|6068	98.889	1710	12	5	1	1708	3681	1977	0	3046
cs1_3711:1-2528	AT2TE24680|-|6059588|6070822|HELITRON2|RC/Helitron|11197	99.649	1709	0	3	1	1704	8280	9987	0	3118
cs1_3214:987-8807	AT4TE25635|-|6079869|6082397|VANDAL8|DNA/MuDR|2529	99.649	1708	0	6	1	1707	827	2529	0	3116
cs1_311:6611-13198	AT1TE46330|-|14109014|14112560|ATIS112A|DNA/Harbinger|3323	98.534	1705	2	21	3490	5184	1632	3323	0	2988
cs1_4128:1-4682	AT5TE25965|+|7180082|7181785|ATREP3|RC/Helitron|1704	99.941	1704	0	1	1088	2790	1	1704	0	3140
cs1_2537:3-4403	AT1TE49425|-|15098440|15100966|ATREP18|DNA|2527	92.958	1704	79	14	1328	3015	1	1679	0	2444
cs1_817:1236-2936	AT1TE48765|-|14865439|14874995|ATHILA|LTR/Gypsy|9593	99.765	1703	1	1	1	1700	1760	3462	0	3120
cs1_817:1236-2936	AT1TE48745|+|14847805|14857361|ATHILA|LTR/Gypsy|9593	99.765	1703	1	1	1	1700	1760	3462	0	3120
cs1_2119:6063-8620	AT4TE20745|+|4958195|4969597|ATHILA2|LTR/Gypsy|11403	96.301	1703	55	7	857	2557	5935	7631	0	2789
cs1_3534:1-3835	AT5TE38720|+|10632241|10633944|SADHU|Unassigned|1704	99.882	1702	0	2	1232	2932	1701	1	0	3131
cs1_274:1-2373	AT3TE36505|-|8708785|8711124|HELITRONY3|RC/Helitron|2340	99.941	1700	0	1	3	1702	1699	1	0	3133
cs1_4303:1-2926	AT5TE15240|-|4208083|4213084|ATCOPIA78|LTR/Copia|5002	99.234	1697	8	1	1229	2925	2997	4688	0	3057
cs1_4303:1-2926	AT3TE92525|-|22695566|22700522|ATCOPIA78|LTR/Copia|4957	99.116	1697	10	2	1229	2925	2975	4666	0	3046
cs1_4303:1-2926	AT1TE59755|+|18013162|18018435|ATCOPIA78|LTR/Copia|5274	98.998	1697	12	1	1229	2925	2974	4665	0	3035
cs1_4303:1-2926	AT1TE24850|+|7714708|7722547|ATCOPIA78|LTR/Copia|5428	99.116	1697	10	1	1229	2925	3446	5137	0	3046
cs1_4303:1-2926	AT1TE12295|+|3780765|3785721|ATCOPIA78|LTR/Copia|4957	99.175	1697	9	2	1229	2925	2974	4665	0	3051
cs1_2537:3-4403	AT1TE50620|-|15346865|15348553|ATREP18|DNA|1689	93.274	1695	71	17	873	2545	16	1689	0	2459
cs1_309:504-3858	AT3TE53970|-|13186250|13194551|ATHILA|LTR/Gypsy|8300	96.746	1690	40	5	9	1687	4687	3002	0	2802
cs1_4117:8260-11560	AT3TE52355|-|12714935|12717926|ATHILA3|LTR/Gypsy|2995	93.961	1689	76	23	746	2429	1668	1	0	2531
cs1_790:1-2620	AT2TE19120|+|4615800|4617477|ATHILA0_I|LTR/Gypsy|1678	92.582	1685	101	19	951	2618	1	1678	0	2398
cs1_790:1-2620	AT5TE37420|+|10253658|10255324|ATHILA0_I|LTR/Gypsy|1667	92.509	1682	99	21	949	2618	1	1667	0	2383
cs1_1667:1-8526	AT3TE50170|-|12051501|12053203|ATHILA6B|LTR/Gypsy|1723	92.568	1682	92	13	4694	6345	45	1723	0	2383
cs1_1403:2796-13944	AT1TE51005|-|15448969|15450627|ATHILA6B|LTR/Gypsy|1679	98.392	1679	2	6	2793	4446	1	1679	0	2928
cs1_790:1-2620	AT5TE37355|+|10243091|10244901|ATHILA3|LTR/Gypsy|1811	92.372	1678	102	20	953	2618	1	1664	0	2366
cs1_790:1-2620	AT4TE15670|+|3455687|3469254|ATHILA0_I|LTR/Gypsy|13577	92.372	1678	111	14	951	2618	1	1671	0	2374
cs1_2048:1-3016	AT4TE21295|-|5127101|5135152|ATGP1|LTR/Gypsy|8088	96.363	1677	51	10	1	1675	4045	5713	0	2750
cs1_1052:1532-4479	AT4TE35590|+|8067747|8069420|ATREP10D|RC/Helitron|1674	99.94	1675	0	1	29	1703	1	1674	0	3086
cs1_842:1-2669	AT2TE42810|-|10001480|10009658|VANDAL21|DNA/MuDR|8179	97.428	1672	34	9	1	1671	1140	2803	0	2841	ddm1
cs1_2701:1-3468	AT3TE70635|+|17429622|17437290|VANDAL6|DNA/MuDR|7678	98.022	1668	16	3	386	2038	519	2184	0	2881
cs1_1814:1386-4567	AT4TE16745|+|3795839|3799542|ATLINE1_6|LINE/L1|2305	99.88	1667	0	2	1515	3181	2305	641	0	3066
cs1_892:1-3760	AT1TE55845|+|16863456|16865121|ATREP3|RC/Helitron|1666	99.52	1666	0	8	966	2623	1	1666	0	3025
cs1_3185:3490-7002	AT5TE42710|+|11935195|11945566|ATHILA6A|LTR/Gypsy|10372	98.977	1662	17	0	1851	3512	1	1662	0	2976
cs1_3185:3490-7002	AT5TE42470|+|11830762|11851813|ATHILA6A|LTR/Gypsy|21052	99.158	1662	13	1	1852	3512	1	1662	0	2990
cs1_3185:3490-7002	AT5TE42440|-|11810265|11821593|ATHILA6A|LTR/Gypsy|11329	98.857	1662	19	0	1851	3512	1	1662	0	2964
cs1_3185:3490-7002	AT5TE42135|-|11686006|11697352|ATHILA6A|LTR/Gypsy|11347	98.917	1662	18	0	1851	3512	1	1662	0	2970
cs1_3185:3490-7002	AT5TE41070|-|11320501|11331866|ATHILA6A|LTR/Gypsy|11366	98.616	1662	23	0	1851	3512	5	1666	0	2942
cs1_3185:3490-7002	AT1TE49260|-|15038155|15052790|ATHILA6B|LTR/Gypsy|14636	98.857	1662	18	1	1852	3512	1	1662	0	2963
cs1_2692:1-3772	AT4TE20965|+|5019702|5021348|ATHILA4B_LTR|LTR/Gypsy|1647	90.006	1661	106	40	1325	2939	1647	1	0	2093
cs1_3900:1-2718	AT5TE86430|+|24025903|24027934|ATENSPM6|DNA/En-Spm|2032	99.518	1659	0	8	1062	2717	2032	379	0	3013
cs1_3762:1-6627	AT4TE21055|-|5043758|5057116|ATHILA0_I|LTR/Gypsy|13366	92.28	1658	93	25	2466	4096	11147	12796	0	2320
cs1_2267:85-2780	AT3TE80315|-|19778052|19779709|ATREP7|RC/Helitron|1658	99.819	1658	0	2	709	2363	1658	1	0	3042
cs1_1613:1586-3394	AT1TE51705|+|15699976|15701631|ATHILA|LTR/Gypsy|1656	98.851	1654	17	1	1	1652	1654	1	0	2948
cs1_790:1-2620	AT4TE21055|-|5043758|5057116|ATHILA0_I|LTR/Gypsy|13366	94.374	1653	86	7	315	1963	11147	12796	0	2531
cs1_3008:1492-3734	AT2TE13950|-|3222766|3233780|ATLINE1_2|LINE/L1|5750	99.94	1653	0	1	1	1653	1652	1	0	3046
cs1_637:5168-10260	AT3TE54380|+|13295476|13297124|ATREP10A|RC/Helitron|1649	99.516	1652	0	8	314	1960	1649	1	0	3000
cs1_4070:106-2456	AT1TE50710|-|15363727|15365357|ATREP18|DNA|1631	86.683	1652	164	35	1	1628	12	1631	0	1781
cs1_3823:1-4732	AT1TE45480|+|13865723|13867368|HELITRONY3|RC/Helitron|1646	99.213	1652	0	12	205	1849	1646	1	0	2966
cs1_3382:1-5153	AT4TE15875|+|3519816|3521461|ATENSPM9|DNA/En-Spm|1646	100	1646	0	0	1999	3644	1646	1	0	3040
cs1_2133:3154-6332	AT5TE39230|-|10785803|10790577|VANDAL8|DNA/MuDR|4718	99.757	1643	0	4	1537	3178	1440	3079	0	3009
cs1_1613:1586-3394	AT4TE16910|-|3844628|3852229|ATHILA6A|LTR/Gypsy|7602	98.843	1642	18	1	1	1641	1644	3	0	2926
cs1_4192:311-4311	AT1TE47105|+|14334336|14340693|ATHILA2|LTR/Gypsy|6358	99.939	1640	1	0	1	1640	4719	6358	0	3024
cs1_3645:1-3816	AT2TE11840|-|2652445|2655100|HELITRONY3|RC/Helitron|2656	98.415	1640	0	25	2180	3815	2656	1039	0	2861
cs1_2104:3-3505	AT1TE76020|-|23063825|23065453|ATREP3|RC/Helitron|1629	99.268	1639	0	12	1341	2977	1629	1	0	2950
cs1_1653:267-3665	AT1TE56390|-|17023916|17029257|ATCOPIA79|LTR/Copia|5342	99.878	1638	0	2	1763	3398	1	1638	0	3013
cs1_1455:1-3162	AT1TE51105|+|15525406|15530074|ATENSPM7|DNA/En-Spm|4646	99.695	1638	1	4	1526	3161	4646	3011	0	2994
cs1_611:1144-3484	AT3TE65950|-|16275196|16276818|ATREP11|RC/Helitron|1623	94.373	1635	54	17	552	2160	1	1623	0	2475
cs1_2441:1-1633	AT4TE13290|+|2829412|2833242|ATHILA2|LTR/Gypsy|3024	99.694	1635	0	5	1	1632	816	2448	0	2987
cs1_3943:6394-11227	AT3TE53970|-|13186250|13194551|ATHILA|LTR/Gypsy|8300	96.14	1632	45	9	3213	4833	2050	426	0	2649
cs1_3300:781-2885	AT1TE50895|+|15422080|15423710|ATHILA2|LTR/Gypsy|1631	99.877	1631	0	2	129	1757	1	1631	0	3000
cs1_3243:3436-6852	AT5TE43705|-|12307822|12315770|HELITRON5|RC/Helitron|6915	99.387	1631	0	10	1786	3416	5839	4219	0	2948
cs1_2984:1-3744	AT5TE42365|-|11782971|11784600|ATHILA|LTR/Gypsy|1630	99.939	1630	1	0	1015	2644	1630	1	0	3005
cs1_1667:1-8526	AT1TE51005|-|15448969|15450627|ATHILA6B|LTR/Gypsy|1679	92.02	1629	97	12	4694	6291	53	1679	0	2257
cs1_1698:1151-2777	AT1TE53470|+|16240477|16244557|Unassigned|Unassigned|4081	99.815	1626	1	2	1	1626	656	2279	0	2985
cs1_3569:1-1623	AT2TE16825|+|3949278|3956452|ATHILA|LTR/Gypsy|7154	97.659	1623	36	2	1	1622	3424	1803	0	2785
cs1_3569:1-1623	AT4TE17360|-|3987766|3997945|ATHILA|LTR/Gypsy|10208	97.719	1622	28	2	1	1622	6565	4953	0	2782
cs1_3569:1-1623	AT4TE16945|-|3864859|3877300|ATHILA|LTR/Gypsy|12442	98.212	1622	28	1	1	1622	6870	5250	0	2833
cs1_1420:2-6144	AT5TE43325|-|12170406|12176175|ATENSPM7|DNA/En-Spm|5770	95.065	1621	71	8	4512	6128	5770	4155	0	2542
cs1_1491:63-5277	AT1TE42880|+|13128072|13129685|ATREP15|RC/Helitron|1614	99.63	1620	0	6	1141	2760	1614	1	0	2953
cs1_4175:2958-6793	AT3TE43985|+|10572564|10574171|ATREP11|RC/Helitron|1608	96.037	1615	52	12	317	1926	1608	1	0	2617
cs1_613:1522-4777	AT4TE27915|-|6529315|6537160|ATGP1|LTR/Gypsy|7844	97.89	1611	0	34	1645	3255	1	1577	0	2756
cs1_4175:2958-6793	AT3TE43875|+|10554356|10555961|ATREP10A|RC/Helitron|1606	97.517	1611	28	11	310	1913	1606	1	0	2743
cs1_315:3647-7653	AT5TE49075|+|13780660|13783121|ATLANTYS1|LTR/Gypsy|2462	99.938	1611	0	1	1	1610	1611	1	0	2968
cs1_1831:740-4139	AT3TE58020|+|14151420|14157497|ATHILA2|LTR/Gypsy|6078	94.472	1610	75	10	1	1603	2705	4307	0	2468
cs1_980:3545-5550	AT5TE56665|-|15685038|15689976|ATCOPIA83|LTR/Copia|4939	98.755	1606	5	3	1	1591	3334	4939	0	2841
cs1_3675:3-3760	AT2TE26470|+|6476070|6478710|ATLINE1_4|LINE/L1|2641	99.875	1601	0	2	2159	3757	1	1601	0	2944
cs1_230:1-2792	AT2TE09375|-|2041964|2054217|VANDAL2|DNA/MuDR|12269	97.996	1597	28	4	949	2545	2246	3838	0	2769	ddm1
cs1_1938:1095-4067	AT3TE63640|+|15744468|15746062|ATREP10D|RC/Helitron|1595	99.624	1597	0	5	1166	2758	1	1595	0	2911
cs1_1659:1-7482	AT5TE17145|-|4736713|4738309|ATREP11|RC/Helitron|1597	99.937	1597	0	1	2025	3620	1597	1	0	2942
cs1_4448:1-3301	AT1TE42415|+|13011058|13012650|ATLINE1_6|LINE/L1|1593	99.875	1595	0	2	27	1621	1	1593	0	2933
cs1_2025:1-6295	AT5TE45205|-|12794996|12796805|ATLANTYS1|LTR/Gypsy|1814	98.495	1595	3	19	4	1590	233	1814	0	2793
cs1_980:3545-5550	AT5TE56645|-|15671474|15676400|ATCOPIA83|LTR/Copia|4927	99.749	1594	1	3	1	1591	3334	4927	0	2918
cs1_790:1-2620	AT2TE20905|+|5084964|5090182|ATHILA3|LTR/Gypsy|5203	93.789	1594	82	11	952	2543	1	1579	0	2379
cs1_3207:2517-4811	AT2TE09375|-|2041964|2054217|VANDAL2|DNA/MuDR|12269	98.118	1594	28	2	527	2119	2246	3838	0	2776	ddm1
cs1_2698:2898-6213	AT5TE31545|-|8718865|8722393|TA11|LINE/L1|3482	98.306	1594	13	9	1728	3315	1	1586	0	2782
cs1_2261:4350-5940	AT4TE18825|+|4450281|4456162|ATHILA0_I|LTR/Gypsy|5907	99.498	1594	0	8	1	1590	3358	4947	0	2892
cs1_1701:1546-3822	AT2TE21380|-|5239617|5245609|ATLINE1_6|LINE/L1|5198	100	1592	0	0	1	1592	2660	1069	0	2940
cs1_2698:2898-6213	AT5TE22500|+|6206552|6210347|TA11|LINE/L1|3796	99.497	1589	1	6	1728	3315	1	1583	0	2883
cs1_2989:1-1589	AT1TE96425|+|29474555|29479485|ATMU3|DNA/MuDR|4931	98.489	1588	23	1	1	1588	3331	1745	0	2798
cs1_2989:1-1589	AT1TE19130|+|5911725|5916535|ATMU3|DNA/MuDR|4811	100	1588	0	0	1	1588	3265	1678	0	2933
cs1_2906:1461-3044	AT4TE18500|+|4356088|4373281|ATLANTYS1|LTR/Gypsy|10951	99.495	1584	0	8	1	1583	6682	8258	0	2874
cs1_2379:26-1610	AT2TE10965|-|2382674|2389184|VANDAL17|DNA/MuDR|6511	99.937	1584	0	1	1	1584	6022	4440	0	2918
cs1_23:1-4610	AT3TE60830|+|14908681|14910261|ATLINE1_5|LINE/L1|1581	97.41	1583	30	5	1219	2792	1	1581	0	2686
cs1_3736:1985-3990	AT4TE15955|+|3555700|3560084|VANDAL3|DNA/MuDR|4405	98.483	1582	1	4	446	2005	1	1581	0	2767
cs1_614:2261-4864	AT1TE42445|-|13019465|13021045|ATRE1|LTR/Copia|1581	100	1581	0	0	472	2052	1	1581	0	2920
cs1_2537:3-4403	AT1TE50145|-|15248015|15252091|ATREP18|DNA|2962	86.085	1581	148	41	63	1600	1111	2662	0	1635
cs1_1667:1-8526	AT1TE44670|-|13644552|13648938|ATHILA6B|LTR/Gypsy|4389	91.461	1581	113	10	5930	7493	1	1576	0	2152
cs1_2618:1-5005	AT4TE14930|-|3254089|3255653|ATREP18|DNA|1565	94.684	1580	61	10	1555	3126	1565	1	0	2431
cs1_812:1-3522	AT4TE28365|+|6624816|6626388|ATREP10C|RC/Helitron|1573	99.493	1579	0	8	1018	2594	1573	1	0	2865
cs1_3639:1922-3500	AT3TE50375|-|12105506|12121576|VANDAL3|DNA/MuDR|16096	96.895	1578	22	9	1	1578	8100	9650	0	2617
cs1_3256:1863-3920	AT4TE15840|+|3507989|3509559|ATHILA3|LTR/Gypsy|1571	99.429	1575	1	8	33	1603	1	1571	0	2852
cs1_2848:7211-11112	AT3TE63040|-|15585532|15587105|Unassigned|Unassigned|1574	99.683	1575	0	5	834	2404	1574	1	0	2876
cs1_1638:1408-4423	AT1TE44535|+|13597675|13599711|ATHILA4B_LTR|LTR/Gypsy|2037	88.19	1575	119	25	1478	3015	1	1545	0	1816
cs1_1308:1-3612	AT2TE26370|-|6458142|6459905|ATENSPM7|DNA/En-Spm|1764	98.282	1572	23	4	1	1571	196	1764	0	2750
cs1_1540:5132-10234	AT1TE49740|+|15151062|15158195|ATENSPM7|DNA/En-Spm|6958	99.554	1571	0	7	3536	5102	5197	3630	0	2856
cs1_1090:872-3164	AT1TE33350|+|10315744|10317790|ATCOPIA65|LTR/Copia|2047	99.936	1569	1	0	1	1569	1569	1	0	2892
cs1_3972:2958-5938	AT2TE22660|+|5607740|5609302|ATREP10B|RC/Helitron|1563	99.681	1567	1	4	877	2443	1563	1	0	2863
cs1_1690:4618-6735	AT4TE44990|-|9908996|9914045|META1|LTR/Copia|5066	99.745	1566	0	4	1	1564	3503	5066	0	2867
cs1_4425:855-9168	AT3TE54210|-|13253601|13255143|ATCOPIA49|LTR/Copia|1543	94.377	1565	55	10	3919	5472	1543	1	0	2372
cs1_2537:3-4403	AT1TE50105|-|15238029|15240421|ATREP18|DNA|2393	94.302	1562	75	10	1042	2601	842	2391	0	2379
cs1_762:1245-2804	AT4TE12615|-|2697075|2714156|VANDAL2|DNA/MuDR|14974	100	1559	0	0	1	1559	6398	7956	0	2880
cs1_3652:1506-4656	AT2TE22520|+|5573729|5578989|ATHILA2|LTR/Gypsy|5261	98.845	1559	14	3	1	1556	1373	2930	0	2776
cs1_2848:7211-11112	AT3TE63045|+|15587056|15590902|ATHAT1|DNA/HAT|3882	99.166	1559	0	4	2355	3901	1	1558	0	2795
cs1_546:1-2688	AT5TE08220|-|2257475|2262962|Unassigned|Unassigned|5488	99.743	1556	0	4	1	1555	3936	5488	0	2848
cs1_2173:1-7563	AT4TE19055|+|4534149|4537295|ATHILA4A|LTR/Gypsy|3147	82.561	1554	190	40	4	1498	1532	1	0	1293
cs1_2071:674-3225	AT3TE37060|+|8842971|8857757|VANDAL2|DNA/MuDR|14787	99.035	1554	12	3	999	2551	3574	2023	0	2784
cs1_175:3222-5640	AT2TE19735|-|4752792|4756820|ATLINE1A|LINE/L1|4029	99.035	1554	0	9	866	2418	4029	2490	0	2772
cs1_2219:1442-2994	AT3TE60875|+|14918973|14927509|VANDAL12|DNA/MuDR|8537	99.871	1552	0	2	1	1552	3160	1611	0	2854
cs1_4437:3517-6832	AT1TE94305|+|28827348|28829167|ATREP10D|RC/Helitron|1820	99.806	1549	0	3	16	1564	275	1820	0	2841
cs1_2760:236-2042	AT5TE47115|-|13261021|13272510|ATHILA6B|LTR/Gypsy|11490	98.318	1546	25	1	262	1806	216	1761	0	2710
cs1_1451:440-3478	AT5TE42880|+|12000276|12003978|ATHILA4C|LTR/Gypsy|3703	85.039	1544	201	20	870	2390	2011	475	0	1544
cs1_4271:1-2209	AT5TE46795|-|13142244|13144715|ATHILA4A|LTR/Gypsy|2472	100	1543	0	0	666	2208	2472	930	0	2850
cs1_1451:440-3478	AT5TE40945|+|11294679|11299282|ATHILA4C|LTR/Gypsy|3510	84.88	1541	206	17	870	2390	2182	649	0	1530
cs1_3207:2517-4811	AT3TE62260|+|15320020|15331453|VANDAL2|DNA/MuDR|11443	98.442	1540	23	1	6	1544	3336	4875	0	2710	ddm1
cs1_1993:1-5609	AT1TE81710|-|24875443|24877077|HELITRONY3|RC/Helitron|1635	99.413	1534	1	8	4077	5608	1	1528	0	2776
cs1_810:3-3010	AT3TE58090|-|14170703|14172229|ATENSPM6|DNA/En-Spm|1527	99.348	1533	0	10	1338	2866	1	1527	0	2767
cs1_3859:1188-4033	AT3TE68485|+|16902367|16903891|ATREP1|RC/Helitron|1525	99.673	1529	0	5	674	2201	1	1525	0	2791
cs1_3423:316-1833	AT3TE37690|-|9011213|9017190|TA11|LINE/L1|5978	78.665	1528	302	21	1	1517	1390	2904	0	994
cs1_2511:1-3323	AT1TE50620|-|15346865|15348553|ATREP18|DNA|1689	95.216	1526	43	12	1708	3224	185	1689	0	2386
cs1_2537:3-4403	AT1TE50365|-|15297361|15299719|ATREP18|DNA|2359	93.045	1524	69	14	1042	2534	842	2359	0	2193
cs1_3668:5492-9082	AT5TE42965|-|12029290|12035478|ATHILA2|LTR/Gypsy|6189	97.571	1523	32	5	2068	3590	6189	4672	0	2603
cs1_3668:5492-9082	AT5TE42355|+|11777537|11782793|ATHILA2|LTR/Gypsy|5253	97.833	1523	28	5	2068	3590	5253	3736	0	2625
cs1_3479:1-3202	AT5TE43915|-|12371307|12373510|ATHILA8B|LTR/Gypsy|2204	99.869	1523	0	2	1	1521	1523	1	0	2800
cs1_337:1-3977	AT4TE15965|-|3560873|3562389|ATHILA4C|LTR/Gypsy|1517	99.671	1520	0	5	2319	3836	1	1517	0	2774
cs1_2551:1-3221	AT4TE18730|+|4422209|4424307|ATHILA5|LTR/Gypsy|1998	92.221	1517	101	8	1361	2870	1507	1	0	2132
cs1_4425:855-9168	AT4TE19560|-|4652565|4654061|ATCOPIA49|LTR/Copia|1497	93.272	1516	80	12	3943	5457	1495	1	0	2215
cs1_984:2987-4640	AT4TE30490|-|7040603|7042300|ATREP10D|RC/Helitron|1698	99.206	1511	0	12	1	1511	1499	1	0	2713
cs1_3696:1-5479	AT3TE67695|-|16709827|16711805|TA11|LINE/L1|1979	77.888	1506	315	13	2724	4219	6	1503	0	920
cs1_2167:2334-4599	AT1TE21790|+|6735679|6737670|ATREP3|RC/Helitron|1992	94.95	1505	65	8	393	1889	1687	186	0	2348
cs1_1092:1-2196	AT3TE51135|+|12342417|12343916|ATHILA3|LTR/Gypsy|1500	99.601	1505	0	6	94	1597	1	1500	0	2741
cs1_2537:3-4403	AT1TE50535|-|15333047|15335354|ATREP18|DNA|2308	93.684	1504	74	13	1042	2543	824	2308	0	2231
cs1_388:1-3185	AT4TE19560|-|4652565|4654061|ATCOPIA49|LTR/Copia|1497	99.601	1502	1	5	538	2039	1	1497	0	2736
cs1_1780:1-3610	AT1TE51820|+|15733070|15745010|ATENSPM3|DNA/En-Spm|5209	99.201	1502	0	8	1	1493	1094	2592	0	2697
cs1_4425:855-9168	AT3TE55180|-|13564345|13565843|ATCOPIA95|LTR/Copia|1499	99.933	1499	0	1	5047	6544	1499	1	0	2761
cs1_3079:804-2509	AT3TE61200|-|15007226|15009647|ATREP10D|RC/Helitron|2422	98.263	1497	19	6	1	1495	1492	1	0	2614
cs1_2167:2334-4599	AT3TE39890|-|9557991|9559675|ATREP3|RC/Helitron|1685	94.79	1497	46	7	393	1881	1473	1	0	2303
cs1_2780:4467-6615	AT3TE53580|+|13072111|13078855|VANDAL21|DNA/MuDR|6787	97.855	1492	10	4	678	2148	1	1491	0	2558
cs1_2048:1-3016	AT2TE23670|-|5808801|5814890|ATGP1|LTR/Gypsy|6121	96.113	1492	50	8	1	1491	3752	5236	0	2427
cs1_1277:4-1496	AT5TE46100|-|12946020|12948318|ATHILA3|LTR/Gypsy|2299	99.866	1492	2	0	1	1492	1765	274	0	2745
cs1_1502:3192-6155	AT1TE46180|-|14056417|14058432|VANDAL3|DNA/MuDR|1892	98.59	1489	0	10	1295	2779	1	1472	0	2614
cs1_2153:1819-3575	AT4TE21095|-|5074230|5075819|ATHILA|LTR/Gypsy|1590	100	1488	0	0	269	1756	1590	103	0	2748
cs1_2199:1-2492	AT2TE16190|+|3731281|3740503|ATHILA2|LTR/Gypsy|8616	98.048	1486	0	6	1	1460	7134	8616	0	2556
cs1_790:1-2620	AT1TE47605|+|14459460|14461676|ATHILA3|LTR/Gypsy|2217	93.468	1485	83	7	1	1472	734	2217	0	2193
cs1_1831:740-4139	AT4TE19780|+|4705787|4711137|ATHILA2|LTR/Gypsy|5351	93.666	1484	77	10	8	1478	1920	3399	0	2204
cs1_1807:2980-7075	AT1TE19910|-|6156401|6158864|VANDAL2N1|DNA/MuDR|2496	99.258	1483	0	11	2616	4095	1630	156	0	2667
cs1_1028:1-3403	AT5TE41090|+|11333644|11337086|ATHILA|LTR/Gypsy|3443	99.461	1483	2	6	1923	3402	3443	1964	0	2689
cs1_790:1-2620	AT1TE47365|+|14392569|14394783|ATHILA3|LTR/Gypsy|2215	93.995	1482	77	9	1	1472	736	2215	0	2233
cs1_790:1-2620	AT1TE47145|+|14346918|14349130|ATHILA3|LTR/Gypsy|2213	93.995	1482	77	9	1	1472	734	2213	0	2233
cs1_1831:740-4139	AT2TE16575|-|3865229|3875676|ATHILA2|LTR/Gypsy|10448	94.062	1482	84	3	8	1486	8963	10443	0	2246
cs1_1461:2-5814	AT3TE54950|-|13495944|13498413|ATENSPM3|DNA/En-Spm|2293	86.275	1479	122	34	4409	5812	1	1473	0	1531
cs1_2718:1-7281	AT5TE40465|-|11183047|11184521|ATHILA|LTR/Gypsy|1475	99.458	1477	5	3	2903	4378	1	1475	0	2680
cs1_2551:1-3221	AT3TE60195|+|14713076|14714535|ATHILA|LTR/Gypsy|1460	90.631	1473	125	1	792	2264	1460	1	0	1943
cs1_1946:3244-6325	AT5TE64600|-|17893551|17901550|VANDAL6|DNA/MuDR|8024	98.846	1473	17	0	1	1473	1613	3085	0	2627
cs1_1946:3244-6325	AT4TE67560|-|14280183|14288304|VANDAL6|DNA/MuDR|8130	99.661	1473	5	0	1	1473	1613	3085	0	2693
cs1_1946:3244-6325	AT4TE25050|-|5943242|5951590|VANDAL6|DNA/MuDR|8349	99.457	1473	8	0	1	1473	1615	3087	0	2676
cs1_1946:3244-6325	AT2TE43165|-|10085509|10093594|VANDAL6|DNA/MuDR|8127	99.05	1473	13	1	1	1473	1616	3087	0	2641
cs1_4222:1-2272	AT1TE26675|+|8277589|8279056|SIMPLEGUY1|DNA/Harbinger|1468	99.456	1470	3	5	739	2205	1	1468	0	2665
cs1_3207:2517-4811	AT4TE12615|-|2697075|2714156|VANDAL2|DNA/MuDR|14974	97.616	1468	28	2	6	1466	4282	5749	0	2510
cs1_1107:679-3111	AT5TE33870|+|9349286|9350744|ATREP10B|RC/Helitron|1459	99.385	1463	0	9	331	1788	1	1459	0	2643
cs1_3423:316-1833	AT1TE33490|+|10357357|10363358|TA11|LINE/L1|6002	78.523	1462	296	15	1	1454	1412	2863	0	944
cs1_2477:1269-3571	AT4TE15320|+|3358182|3359623|ATREP11|RC/Helitron|1442	98.767	1460	0	16	285	1744	1	1442	0	2580
cs1_2996:3307-8147	AT2TE08970|-|1947596|1949041|ATREP7|RC/Helitron|1456	99.176	1457	0	3	1756	3201	1456	1	0	2614
cs1_1461:2-5814	AT5TE38340|-|10514719|10523407|ATENSPM3|DNA/En-Spm|5599	86.067	1457	103	36	4409	5809	2824	4236	0	1474
cs1_3969:1-7405	AT5TE33985|+|9368941|9370391|HELITRONY1E|RC/Helitron|1451	99.657	1456	0	5	5896	7351	1451	1	0	2656
cs1_1377:2510-6133	AT3TE57845|+|14114216|14115699|ATHILA|LTR/Gypsy|1484	99.931	1455	1	0	1	1455	30	1484	0	2682
cs1_3755:2395-4792	AT2TE56845|-|12979089|12980532|ATREP5|RC/Helitron|1444	99.724	1447	1	3	459	1905	1	1444	0	2647
cs1_2824:1-2676	AT5TE51200|+|14309658|14312318|ATLINE1A|LINE/L1|2661	99.654	1447	1	4	1230	2675	2661	1218	0	2641
cs1_2815:3800-7603	AT4TE10210|+|2151851|2164191|VANDAL7|DNA/MuDR|12350	98.134	1447	21	3	1	1442	5054	6499	0	2518
cs1_1013:496-4058	AT1TE72465|+|21948561|21950006|HELITRONY3|RC/Helitron|1446	99.931	1446	1	0	1816	3261	1	1446	0	2665
cs1_949:57-2823	AT4TE03305|-|637315|638757|HELITRONY3|RC/Helitron|1443	99.723	1445	0	3	455	1897	1	1443	0	2643
cs1_2899:1-3583	AT2TE56845|-|12979089|12980532|ATREP5|RC/Helitron|1444	99.862	1445	0	2	712	2155	1	1444	0	2656
cs1_1583:4536-9077	AT4TE16525|-|3731236|3732878|HELITRONY3|RC/Helitron|1668	97.438	1444	0	11	3130	4541	1668	230	0	2427
cs1_1485:5045-10103	AT2TE17170|-|4065716|4067227|ATCOPIA95|LTR/Copia|1512	99.238	1443	1	10	1	1439	1437	1	0	2595
cs1_3393:1187-5457	AT5TE38955|+|10700385|10701826|Unassigned|Unassigned|1442	100	1442	0	0	512	1953	1	1442	0	2663
cs1_2537:3-4403	AT1TE50020|-|15227238|15229687|ATREP18|DNA|2066	94.704	1435	69	7	1204	2636	637	2066	0	2222
cs1_2537:3-4403	AT1TE50470|-|15323541|15324969|ATREP18|DNA|1429	94.7	1434	69	7	1205	2636	1	1429	0	2220
cs1_2362:144-2656	AT4TE09480|-|1976922|1989659|VANDAL20|DNA/MuDR|12752	99.581	1433	1	5	1	1432	11324	12752	0	2608
cs1_646:80-1968	AT2TE17985|-|4275617|4282081|ATCOPIA41|LTR/Copia|6465	99.37	1429	0	8	1	1429	5046	6465	0	2580
cs1_402:1-1427	AT5TE46970|+|13205139|13219877|ARNOLD3|DNA/MuDR|14739	99.79	1426	2	1	1	1426	3938	2514	0	2615
cs1_402:1-1427	AT3TE50295|-|12077449|12092040|ARNOLD2|DNA/MuDR|14597	98.177	1426	24	1	1	1426	3945	2522	0	2488
cs1_402:1-1427	AT2TE26910|-|6592370|6607860|ARNOLD2|DNA/MuDR|15491	98.527	1426	20	1	1	1426	3954	2530	0	2516
cs1_402:1-1427	AT2TE26855|-|6566208|6578013|ARNOLD2|DNA/MuDR|11831	98.527	1426	19	2	1	1426	3873	2450	0	2516
cs1_402:1-1427	AT2TE13145|+|3014479|3023011|ARNOLD4|DNA/MuDR|8533	98.177	1426	25	1	1	1426	4335	2911	0	2488
cs1_402:1-1427	AT2TE11515|-|2542617|2559353|ARNOLD3|DNA/MuDR|16737	98.177	1426	23	2	1	1426	3956	2534	0	2486
cs1_1946:3244-6325	AT3TE70635|+|17429622|17437290|VANDAL6|DNA/MuDR|7678	98.596	1425	20	0	1	1425	1285	2709	0	2521
cs1_790:1-2620	AT4TE15440|+|3384360|3389184|ATHILA3|LTR/Gypsy|4843	93.526	1421	72	9	1	1405	2276	3692	0	2097
cs1_3762:1-6627	AT5TE44735|-|12625497|12626910|ATHILA3|LTR/Gypsy|1414	99.788	1416	1	2	3319	4734	1	1414	0	2597
cs1_1420:2-6144	AT4TE19195|+|4570004|4571415|ATENSPM7|DNA/En-Spm|1408	99.576	1414	0	3	3940	5353	1408	1	0	2573
cs1_1398:1-6267	AT2TE50140|+|11559449|11561789|ATREP15|RC/Helitron|2341	86.563	1414	111	47	2116	3489	1375	1	0	1485
cs1_3443:4957-9955	AT2TE50140|+|11559449|11561789|ATREP15|RC/Helitron|2341	86.827	1412	111	45	605	1978	1	1375	0	1507
cs1_323:1-3410	AT5TE46095|+|12944580|12946019|ATHILA4B_LTR|LTR/Gypsy|1440	100	1410	0	0	1	1410	1410	1	0	2604
cs1_1611:281-2542	AT3TE76585|+|18885868|18887258|ATREP16|DNA/MuDR|1391	98.582	1410	1	14	579	1988	1	1391	0	2475
cs1_136:1-2027	AT1TE76620|-|23240232|23242673|TAG2|DNA/HAT|2442	99.858	1410	0	2	1	1410	1408	1	0	2591
cs1_136:1-2027	AT1TE08240|-|2531451|2534781|TAG2|DNA/HAT|2755	99.077	1408	11	2	1	1408	1715	310	0	2527
cs1_1555:2189-6974	AT3TE60870|+|14916939|14918972|ATGP8|LTR/Gypsy|1963	99.502	1407	0	7	3380	4785	127	1527	0	2553
cs1_1345:513-3866	AT2TE28555|+|7006420|7007823|ATIS112A|DNA/Harbinger|1404	99.574	1407	1	5	1252	2656	1	1404	0	2560
cs1_888:2-1477	AT4TE08435|-|1664536|1669364|ATENSPM2|DNA/En-Spm|3511	100	1406	0	0	70	1475	3511	2106	0	2597
cs1_40:219-1622	AT1TE43740|+|13371475|13386480|HELITRON1|RC/Helitron|14983	99.857	1403	0	1	1	1403	8637	10037	0	2579
cs1_3185:3490-7002	AT5TE47115|-|13261021|13272510|ATHILA6B|LTR/Gypsy|11490	98.288	1402	23	1	2112	3512	216	1617	0	2455
cs1_4117:8260-11560	AT1TE47605|+|14459460|14461676|ATHILA3|LTR/Gypsy|2217	92.5	1400	90	15	1907	3300	2217	827	0	1989
cs1_2715:1-3703	AT4TE69740|-|14711970|14713368|ATREP10D|RC/Helitron|1399	99.643	1400	0	5	1706	3101	1	1399	0	2553
cs1_2130:1-6203	AT5TE44130|-|12443911|12445299|ATHILA8A|LTR/Gypsy|1398	99.143	1400	0	4	1252	2641	1398	1	0	2508
cs1_4117:8260-11560	AT1TE47365|+|14392569|14394783|ATHILA3|LTR/Gypsy|2215	92.566	1399	87	16	1907	3300	2215	829	0	1991
cs1_4117:8260-11560	AT1TE47145|+|14346918|14349130|ATHILA3|LTR/Gypsy|2213	92.566	1399	87	16	1907	3300	2213	827	0	1991
cs1_292:4876-7875	AT2TE11795|+|2630315|2631713|ATREP3|RC/Helitron|1399	99.643	1399	0	5	393	1786	1399	1	0	2551
cs1_2195:1-4945	AT3TE61100|+|14987889|14989286|HELITRONY1E|RC/Helitron|1398	99.786	1399	1	2	2089	3486	1398	1	0	2566
cs1_2213:340-3638	AT5TE46010|+|12923769|12925166|ATHILA3|LTR/Gypsy|1398	100	1398	0	0	461	1858	1398	1	0	2582
cs1_1001:1-2643	AT3TE90030|-|22112933|22115657|VANDAL2N1|DNA/MuDR|2725	100	1398	0	0	1245	2642	2725	1328	0	2582
cs1_353:2439-4817	AT4TE09055|-|1825485|1828620|ATHILA3|LTR/Gypsy|3136	99.856	1392	0	2	989	2378	1	1392	0	2558
cs1_2951:1349-3904	AT2TE19855|-|4781422|4783565|ATHILA4C|LTR/Gypsy|2144	99.712	1388	0	4	1	1386	1386	1	0	2538
cs1_574:1-3360	AT2TE43070|+|10061942|10063319|ATREP15|RC/Helitron|1378	99.35	1384	0	9	853	2233	1	1378	0	2497
cs1_2934:1-2918	AT4TE14305|+|3097973|3099355|ATHILA2|LTR/Gypsy|1383	100	1383	0	0	1287	2669	1	1383	0	2555
cs1_2207:1625-4660	AT2TE13805|+|3196000|3197374|ATREP5|RC/Helitron|1375	99.493	1380	1	5	156	1534	1	1375	0	2505
cs1_4251:172-4044	AT2TE13805|+|3196000|3197374|ATREP5|RC/Helitron|1375	100	1375	0	0	707	2081	1	1375	0	2540
cs1_3040:2-4438	AT3TE57645|-|14051728|14060628|VANDAL8|DNA/MuDR|8913	99.273	1375	0	9	1	1370	7544	8913	0	2475
cs1_576:1161-2526	AT2TE10385|-|2246169|2256074|HELITRONY2|RC/Helitron|9906	95.852	1374	44	8	1	1365	5410	4041	0	2209
cs1_1389:1-1723	AT2TE08840|-|1921520|1925282|TA11|LINE/L1|3763	99.709	1374	1	3	350	1722	1	1372	0	2512
cs1_3927:36-2439	AT1TE50905|-|15426177|15427796|ATHILA5|LTR/Gypsy|1620	100	1372	0	0	3	1374	1372	1	0	2534
cs1_2837:1-1688	AT2TE32705|+|7899776|7901147|ATREP15|RC/Helitron|1372	100	1372	0	0	262	1633	1	1372	0	2534
cs1_4234:1-6760	AT1TE51705|+|15699976|15701631|ATHILA|LTR/Gypsy|1656	98.247	1369	11	12	1	1364	1361	1	0	2383
cs1_1278:1-3779	AT2TE22065|-|5448118|5453268|ATGP5|LTR/Gypsy|5151	99.927	1368	1	0	1	1368	3784	5151	0	2521
cs1_576:1161-2526	AT5TE47895|+|13500320|13511415|HELITRONY2|RC/Helitron|11119	94.952	1367	51	13	1	1365	6639	5289	0	2126
cs1_1358:1-4052	AT4TE21140|-|5091341|5093786|ATENSPM10|DNA/En-Spm|2381	99.781	1367	0	3	2686	4051	2381	1017	0	2505
cs1_576:1161-2526	AT4TE18205|-|4221544|4232539|HELITRONY2|RC/Helitron|10996	95.827	1366	46	5	1	1365	6547	5192	0	2196
cs1_471:1-2961	AT1TE65160|+|19716456|19719259|ATREP10D|RC/Helitron|2020	99.78	1366	0	3	76	1439	1	1365	0	2503
cs1_1087:1137-2502	AT4TE10490|+|2245569|2256834|VANDAL18|DNA/MuDR|11266	99.853	1365	0	2	1	1365	8136	6774	0	2508
cs1_475:3-4196	AT1TE37610|+|11617703|11619060|HELITRONY3|RC/Helitron|1358	99.34	1363	1	5	1279	2638	1	1358	0	2460
cs1_2167:2334-4599	AT5TE49620|+|13917806|13919491|ATREP3|RC/Helitron|1686	100	1361	0	0	905	2265	1	1361	0	2514
cs1_349:3116-6258	AT1TE79345|-|24126180|24127536|ATREP10A|RC/Helitron|1357	99.485	1360	1	6	1008	2364	1	1357	0	2468
cs1_1580:1749-3602	AT3TE64435|-|15919028|15924078|ATCOPIA11|LTR/Copia|5051	99.853	1359	1	1	1	1359	1358	1	0	2497	meristem
cs1_2761:3238-6491	AT2TE32315|-|7813436|7816137|ATREP3|RC/Helitron|1949	99.779	1358	0	3	22	1377	1949	593	0	2488
cs1_4080:99-4439	AT1TE51825|-|15735669|15738170|ATHILA4A|LTR/Gypsy|2502	99.779	1357	0	3	2985	4340	2502	1148	0	2486
cs1_1343:1181-2835	AT4TE15005|-|3266373|3288504|ATHILA3|LTR/Gypsy|5191	100	1357	0	0	298	1654	1	1357	0	2507
cs1_4234:1-6760	AT4TE16910|-|3844628|3852229|ATHILA6A|LTR/Gypsy|7602	98.746	1356	7	10	1	1353	1351	3	0	2401
cs1_3719:4108-7090	AT5TE38130|+|10462283|10470135|ATHILA4C|LTR/Gypsy|6977	99.631	1354	1	4	1630	2982	5885	4535	0	2470
cs1_452:2896-5811	AT3TE81750|+|20113199|20114550|ATREP11|RC/Helitron|1352	99.335	1353	5	4	873	2222	1352	1	0	2446
cs1_4425:855-9168	AT4TE20840|-|4993202|4994551|ATCOPIA49|LTR/Copia|1350	94.97	1352	66	1	3919	5270	1350	1	0	2119
cs1_3762:1-6627	AT3TE60195|+|14713076|14714535|ATHILA|LTR/Gypsy|1460	89.933	1351	121	3	1	1351	125	1460	0	1727
cs1_1612:22-4682	AT5TE58250|-|16120114|16121446|HELITRONY3|RC/Helitron|1349	97.631	1351	0	18	631	1951	1349	1	0	2289
cs1_4294:1453-3847	AT5TE45925|-|12897912|12902596|ATGP8|LTR/Gypsy|4597	86.741	1350	125	34	1074	2394	148	1472	0	1452
cs1_1638:1408-4423	AT2TE16485|-|3832853|3835797|ATHILA4A|LTR/Gypsy|1877	84.37	1350	188	21	410	1750	3	1338	0	1303
cs1_2692:1-3772	AT2TE19590|+|4715985|4723844|ATHILA4C|LTR/Gypsy|7885	99.185	1349	0	11	1	1349	1338	1	0	2420
cs1_962:131-6015	AT5TE43490|+|12239763|12242374|ATHILA4A|LTR/Gypsy|2612	90.282	1348	94	32	1	1323	26	1361	0	1729
cs1_4412:1-5361	AT2TE02805|-|654874|660310|ATREP10D|RC/Helitron|2615	99.48	1347	1	6	3509	4853	2615	1273	0	2444
cs1_394:3137-5626	AT1TE91165|+|27859648|27860967|HELITRONY3|RC/Helitron|1346	97.847	1347	0	5	793	2111	1346	1	0	2300
cs1_1042:1-2317	AT1TE34365|-|10623650|10624994|HELITRONY3|RC/Helitron|1345	99.851	1346	0	2	54	1398	1	1345	0	2473
cs1_2692:1-3772	AT3TE61180|-|15003067|15004901|ATHILA4A|LTR/Gypsy|1835	90.26	1345	92	32	2041	3378	1835	523	0	1722
cs1_1358:1-4052	AT4TE21135|+|5089997|5096803|ATHILA4A|LTR/Gypsy|4359	99.777	1345	0	2	1343	2685	1	1344	0	2464
cs1_4192:311-4311	AT1TE47340|+|14385033|14390221|ATHILA3|LTR/Gypsy|5139	99.925	1342	0	1	2659	4000	1	1341	0	2471
cs1_4192:311-4311	AT1TE47125|+|14341712|14344568|ATHILA3|LTR/Gypsy|2796	99.925	1342	0	1	2659	4000	1	1341	0	2471
cs1_3161:1-1451	AT5TE52410|+|14581457|14584667|ATLINE1_1|LINE/L1|3211	100	1341	0	0	110	1450	3211	1871	0	2477
cs1_1067:2-3326	AT2TE22170|+|5468373|5469707|ATCOPIA95|LTR/Copia|1335	99.403	1341	0	7	333	1671	1	1335	0	2425
cs1_3185:3490-7002	AT5TE42190|-|11711929|11723225|ATHILA6B|LTR/Gypsy|11297	98.73	1339	16	1	2175	3512	46	1384	0	2377
cs1_909:1-7589	AT2TE27950|+|6862822|6864153|ATLINE1_6|LINE/L1|1332	99.775	1332	0	3	2585	3913	1332	1	0	2440
cs1_103:1-4710	AT2TE28935|-|7109740|7111059|ARNOLDY2|DNA/MuDR|1320	98.273	1332	2	21	3282	4604	1320	1	0	2313
cs1_1457:1321-2646	AT5TE42710|+|11935195|11945566|ATHILA6A|LTR/Gypsy|10372	99.548	1328	2	4	1	1325	9569	8243	0	2416
cs1_3685:1884-3826	AT1TE54760|+|16607489|16611583|ATENSPM1A|DNA/En-Spm|4099	99.246	1327	0	6	621	1942	1	1322	0	2386
cs1_3710:1-5169	AT2TE25540|-|6263279|6271099|ATGP1|LTR/Gypsy|7825	93.665	1326	54	17	3862	5168	7825	6511	0	1956
cs1_2173:1-7563	AT2TE21555|-|5285586|5286908|ATHILA4|LTR/Gypsy|1323	99.548	1326	0	6	2242	3564	1323	1	0	2410
cs1_1457:1321-2646	AT5TE42440|-|11810265|11821593|ATHILA6A|LTR/Gypsy|11329	99.698	1326	1	3	1	1325	9563	8240	0	2423
cs1_1457:1321-2646	AT5TE42190|-|11711929|11723225|ATHILA6B|LTR/Gypsy|11297	99.849	1326	0	2	1	1325	9517	8193	0	2436
cs1_1457:1321-2646	AT5TE42135|-|11686006|11697352|ATHILA6A|LTR/Gypsy|11347	99.548	1326	4	2	1	1325	9565	8241	0	2414
cs1_1457:1321-2646	AT5TE41070|-|11320501|11331866|ATHILA6A|LTR/Gypsy|11366	99.698	1326	2	2	1	1325	9571	8247	0	2425
cs1_4324:1-3133	AT1TE44660|-|13643189|13644511|ATLINE1_5|LINE/L1|1323	99.472	1325	1	6	1026	2346	1	1323	0	2403
cs1_3236:1-3674	AT4TE05190|+|1016803|1021368|ATENSPM1|DNA/En-Spm|4566	96.979	1324	21	15	1547	2865	3244	4553	0	2206
cs1_985:1-2291	AT4TE15110|+|3302313|3305957|Unassigned|Unassigned|3645	99.545	1320	0	6	1	1318	1316	1	0	2399
cs1_3710:1-5169	AT3TE66175|+|16333759|16342025|ATGP1|LTR/Gypsy|8617	93.921	1316	64	10	3862	5168	8617	7309	0	1973
cs1_3710:1-5169	AT1TE44720|+|13659273|13667557|ATGP1|LTR/Gypsy|8285	93.764	1315	67	8	3862	5168	8285	6978	0	1960
cs1_3710:1-5169	AT5TE39170|+|10764243|10772503|ATGP1|LTR/Gypsy|8261	94.444	1314	50	12	3862	5168	8256	6959	0	2001
cs1_3710:1-5169	AT2TE07550|-|1629644|1637481|ATGP1|LTR/Gypsy|7836	94.216	1314	49	10	3862	5168	7836	6543	0	1980
cs1_3696:1-5479	AT5TE53975|-|14963559|14964872|ATLINE1_4|LINE/L1|1314	99.924	1314	0	1	2711	4023	1	1314	0	2420
cs1_3696:1-5479	AT2TE58965|-|13423408|13424721|ATLINE1_4|LINE/L1|1314	99.619	1314	4	1	2711	4023	1	1314	0	2398
cs1_3696:1-5479	AT2TE46755|+|10877431|10878744|ATLINE1_4|LINE/L1|1314	99.696	1314	3	1	2711	4023	1	1314	0	2403
cs1_3372:3188-6426	AT5TE37355|+|10243091|10244901|ATHILA3|LTR/Gypsy|1811	99.772	1313	1	2	859	2169	1811	499	0	2407
cs1_2865:665-2951	AT3TE76470|-|18857558|18858867|ATREP4|RC/Helitron|1310	99.771	1312	0	3	459	1769	1310	1	0	2403
cs1_3372:3188-6426	AT5TE37360|+|10245283|10253133|ATHILA3|LTR/Gypsy|4621	99.771	1311	1	2	855	2163	1790	480	0	2403
cs1_3268:1-5495	AT5TE40415|+|11163732|11166119|ATHILA4A|LTR/Gypsy|2403	99.619	1311	0	5	1	1309	1096	2403	0	2388
cs1_2025:1-6295	AT5TE45190|-|12789595|12791635|ATHILA4A|LTR/Gypsy|2041	98.932	1311	0	14	4973	6282	1	1298	0	2331
cs1_3484:1580-2888	AT5TE42470|+|11830762|11851813|ATHILA6A|LTR/Gypsy|21052	98.55	1310	16	3	1	1308	1608	300	0	2311
cs1_3484:1580-2888	AT5TE42190|-|11711929|11723225|ATHILA6B|LTR/Gypsy|11297	98.244	1310	20	3	1	1308	11098	9790	0	2289
cs1_3484:1580-2888	AT1TE49260|-|15038155|15052790|ATHILA6B|LTR/Gypsy|14636	98.244	1310	20	3	1	1308	1608	300	0	2289
cs1_3484:1580-2888	AT5TE42855|+|11983006|11991317|ATHILA6B|LTR/Gypsy|8312	98.472	1309	18	2	1	1308	8114	6807	0	2305
cs1_3484:1580-2888	AT5TE42710|+|11935195|11945566|ATHILA6A|LTR/Gypsy|10372	99.236	1309	8	2	1	1308	1608	301	0	2361
cs1_3484:1580-2888	AT5TE42440|-|11810265|11821593|ATHILA6A|LTR/Gypsy|11329	99.236	1309	8	2	1	1308	1608	301	0	2361
cs1_3484:1580-2888	AT5TE42135|-|11686006|11697352|ATHILA6A|LTR/Gypsy|11347	99.312	1309	7	2	1	1308	1608	301	0	2366
cs1_3711:1-2528	AT3TE52935|-|12884843|12896243|HELITRON2|RC/Helitron|11401	94.954	1308	63	3	1217	2522	9664	10970	0	2047
cs1_3484:1580-2888	AT5TE41070|-|11320501|11331866|ATHILA6A|LTR/Gypsy|11366	99.159	1308	9	2	2	1308	11150	9844	0	2353
cs1_3711:1-2528	AT3TE54385|-|13297144|13303704|HELITRON2|RC/Helitron|6582	95.402	1305	58	2	1218	2522	4840	6142	0	2076
cs1_3644:1-9477	AT1TE51140|+|15534156|15535457|ATHILA3|LTR/Gypsy|1302	99.463	1304	0	7	2358	3656	1	1302	0	2362
cs1_353:2439-4817	AT5TE43625|-|12282237|12283801|ATHILA5|LTR/Gypsy|1575	85.78	1301	144	12	3	1269	282	1575	0	1339
cs1_3641:6746-9060	AT2TE19070|-|4598865|4609295|VANDAL5|DNA/MuDR|7423	99.846	1300	0	2	205	1503	1	1299	0	2388
cs1_790:1-2620	AT5TE44735|-|12625497|12626910|ATHILA3|LTR/Gypsy|1414	95.15	1299	61	2	1189	2485	2	1300	0	2049
cs1_4081:1-3834	AT4TE51405|-|11191879|11193570|ATREP3|RC/Helitron|1692	98.843	1296	12	3	1866	3160	1297	4	0	2307
cs1_2870:1-3574	AT3TE61650|+|15161364|15168649|VANDAL20|DNA/MuDR|4723	98.534	1296	14	5	1494	2789	1505	2795	0	2283
cs1_4105:56-5551	AT1TE25685|+|7985126|7986420|SIMPLEHAT2|DNA/HAT|1295	100	1295	0	0	1842	3136	1295	1	0	2392
cs1_1377:2510-6133	AT3TE57940|-|14138245|14139567|ATHILA|LTR/Gypsy|1323	99.923	1294	1	0	1	1294	30	1323	0	2385
cs1_3207:2517-4811	AT5TE47120|-|13272511|13284060|VANDAL2|DNA/MuDR|11552	96.981	1292	36	3	6	1296	4284	5573	0	2167	ddm1
cs1_4149:7092-8827	AT5TE33545|+|9274533|9275839|ATLINE1_1|LINE/L1|1307	99.768	1291	2	1	446	1735	1307	17	0	2366
cs1_4400:1048-2338	AT4TE16200|+|3639130|3643707|ATGP8|LTR/Gypsy|4432	99.535	1290	0	6	1	1290	3246	1963	0	2344
cs1_3710:1-5169	AT4TE21295|-|5127101|5135152|ATGP1|LTR/Gypsy|8088	93.857	1286	66	7	3890	5168	8060	6781	0	1925
cs1_3710:1-5169	AT5TE56030|-|15490820|15498653|ATGP1|LTR/Gypsy|7832	94.008	1285	51	9	3892	5168	7803	6537	0	1923
cs1_3710:1-5169	AT4TE27915|-|6529315|6537160|ATGP1|LTR/Gypsy|7844	94.942	1285	52	6	3892	5168	7815	6536	0	2001
cs1_3710:1-5169	AT1TE45560|+|13883073|13890962|ATGP1|LTR/Gypsy|7888	94.942	1285	52	6	3892	5168	7861	6582	0	2001
cs1_3710:1-5169	AT3TE51505|+|12478085|12486325|ATGP1|LTR/Gypsy|8241	95.093	1284	50	7	3892	5168	8213	6936	0	2010
cs1_1781:6706-10109	AT4TE19170|-|4560795|4565024|ATHILA6B|LTR/Gypsy|4230	99.377	1284	0	8	2124	3403	4230	2951	0	2320
cs1_4011:1-5933	AT4TE20545|-|4925355|4926635|ATENSPM3|DNA/En-Spm|1281	98.207	1283	21	2	2808	4090	1	1281	0	2241
cs1_2740:2972-5919	AT4TE20545|-|4925355|4926635|ATENSPM3|DNA/En-Spm|1281	99.766	1283	1	2	528	1810	1281	1	0	2351
cs1_2740:2972-5919	AT1TE49740|+|15151062|15158195|ATENSPM7|DNA/En-Spm|6958	98.284	1282	20	2	514	1795	6476	5197	0	2244
cs1_2537:3-4403	AT1TE50260|-|15267477|15269583|ATREP18|DNA|2107	85.234	1280	147	27	2189	3459	401	1647	0	1279
cs1_1179:11-2966	AT2TE26370|-|6458142|6459905|ATENSPM7|DNA/En-Spm|1764	99.297	1280	0	9	1	1279	1272	1	0	2305
cs1_962:131-6015	AT4TE18010|-|4155603|4158054|ATHILA4A|LTR/Gypsy|2452	91.066	1276	74	23	69	1323	2	1258	0	1688
cs1_2537:3-4403	AT1TE49695|-|15143173|15144446|ATREP18|DNA|1274	99.843	1276	0	2	1884	3159	1	1274	0	2344
cs1_562:1-5180	AT1TE18410|+|5691740|5696671|ATCOPIA89|LTR/Copia|4932	98.902	1275	8	5	1	1274	1286	17	0	2272
cs1_3146:2-4251	AT1TE51705|+|15699976|15701631|ATHILA|LTR/Gypsy|1656	98.742	1272	12	3	2980	4249	1	1270	0	2257
cs1_860:6795-8724	AT5TE46950|-|13198571|13203016|ATREP3|RC/Helitron|4446	83.163	1271	156	33	4	1240	1699	453	0	1109
cs1_2332:1-3041	AT1TE56795|+|17143386|17144656|HELITRONY1E|RC/Helitron|1271	99.921	1271	1	0	430	1700	1271	1	0	2342
cs1_4023:1-3891	AT1TE45060|-|13749078|13750339|HELITRONY1E|RC/Helitron|1262	99.134	1270	0	10	1321	2587	1	1262	0	2274
cs1_3377:3540-7110	AT3TE12270|-|2919694|2921202|ATREP10D|RC/Helitron|1509	99.528	1270	1	5	1	1269	1266	1	0	2307
cs1_2804:2198-9869	AT3TE60260|-|14736576|14737843|ARNOLDY2|DNA/MuDR|1268	99.843	1270	0	2	2141	3410	1268	1	0	2333
cs1_2537:3-4403	AT1TE49540|-|15118727|15122535|ATREP18|DNA|1635	93.858	1270	63	11	1201	2461	290	1553	0	1899
cs1_1310:5066-10089	AT3TE48840|+|11726289|11727555|HELITRONY3|RC/Helitron|1288	99.37	1270	0	8	2379	3642	1268	1	0	2294
cs1_2590:3616-5743	AT3TE58720|+|14295720|14297040|ATHILA4A|LTR/Gypsy|1321	99.526	1266	3	2	863	2127	1321	58	0	2302
cs1_860:6795-8724	AT5TE46985|-|13222753|13224972|ATREP15|RC/Helitron|2220	83.465	1264	156	35	4	1240	2068	831	0	1127
cs1_1689:1969-4993	AT1TE11110|+|3413549|3414889|ATREP3|RC/Helitron|1341	98.416	1263	12	6	1	1260	1258	1	0	2215
cs1_2276:3882-5145	AT1TE43010|+|13172926|13178593|VANDAL14|DNA/MuDR|5676	100	1261	0	0	3	1263	1242	2502	0	2329
cs1_2130:1-6203	AT5TE44140|+|12445902|12448110|ROMANIAT5|LTR/Copia|1864	99.921	1261	0	1	3245	4505	1	1260	0	2322
cs1_1638:1408-4423	AT4TE16120|+|3612080|3613845|ATHILA4A|LTR/Gypsy|1766	88.739	1261	103	17	1773	3015	35	1274	0	1506
cs1_3146:2-4251	AT4TE16910|-|3844628|3852229|ATHILA6A|LTR/Gypsy|7602	98.889	1260	11	3	2991	4249	3	1260	0	2246
cs1_2692:1-3772	AT2TE19580|+|4713537|4714827|ATHILA4A|LTR/Gypsy|1291	98.095	1260	0	19	2512	3771	1291	56	0	2172
cs1_388:1-3185	AT3TE59820|-|14611249|14613046|ATCOPIA95|LTR/Copia|1798	92.369	1258	77	11	1	1247	549	1798	0	1773
cs1_1638:1408-4423	AT5TE40415|+|11163732|11166119|ATHILA4A|LTR/Gypsy|2403	89.189	1258	116	8	1773	3015	661	1913	0	1552
cs1_10:1-3437	AT3TE59075|+|14401221|14403652|ATCOPIA78|LTR/Copia|2270	98.966	1257	0	12	2188	3436	1457	206	0	2237
cs1_4351:2660-5914	AT3TE57780|+|14097290|14111363|VANDAL7|DNA/MuDR|12196	97.287	1253	19	3	771	2023	1238	1	0	2111
cs1_4134:1-3950	AT2TE19650|-|4737700|4738951|ATLINE1A|LINE/L1|1252	99.601	1253	0	5	1782	3030	1	1252	0	2281
cs1_1930:1-6883	AT5TE42710|+|11935195|11945566|ATHILA6A|LTR/Gypsy|10372	97.923	1252	11	5	5644	6882	1806	557	0	2154
cs1_1930:1-6883	AT5TE42135|-|11686006|11697352|ATHILA6A|LTR/Gypsy|11347	98.163	1252	8	5	5644	6882	1806	557	0	2170
cs1_1573:4280-8367	AT3TE57780|+|14097290|14111363|VANDAL7|DNA/MuDR|12196	97.204	1252	20	3	771	2021	1238	1	0	2104
cs1_2263:1-4231	AT3TE58780|+|14306245|14307488|HELITRONY3|RC/Helitron|1244	96.715	1248	31	10	1995	3236	1244	1	0	2069
cs1_1627:1-3833	AT5TE52040|+|14456691|14457934|BRODYAGA2|DNA/MuDR|1244	99.599	1247	0	5	902	2146	1244	1	0	2270
cs1_1627:1-3833	AT5TE51810|+|14397392|14398635|BRODYAGA2|DNA/MuDR|1244	99.599	1247	0	5	902	2146	1244	1	0	2270
cs1_1640:1534-2778	AT4TE18315|-|4269500|4279994|ATHILA3|LTR/Gypsy|10495	92.209	1245	80	6	1	1244	5918	4690	0	1746
cs1_1640:1534-2778	AT4TE16080|-|3590831|3604525|ATHILA3|LTR/Gypsy|7261	91.807	1245	69	13	1	1244	2814	1602	0	1703
cs1_585:598-1830	AT2TE18445|+|4402023|4404336|ATHILA4A|LTR/Gypsy|2314	90.323	1240	110	9	1	1232	2310	1073	0	1616
cs1_1930:1-6883	AT5TE42440|-|11810265|11821593|ATHILA6A|LTR/Gypsy|11329	99.677	1240	1	3	5644	6882	11329	10092	0	2265
cs1_1452:1-3122	AT5TE48005|+|13532723|13534632|ATLINE2|LINE/L1|1659	100	1240	0	0	961	2200	420	1659	0	2290
cs1_1179:11-2966	AT5TE38340|-|10514719|10523407|ATENSPM3|DNA/En-Spm|5599	98.065	1240	15	9	75	1312	5059	3827	0	2148
cs1_2527:3103-6133	AT2TE05650|-|1250020|1251253|HELITRONY3|RC/Helitron|1234	99.274	1239	0	9	327	1561	1	1234	0	2230
cs1_355:604-3884	AT2TE06950|+|1503834|1505066|ATREP10D|RC/Helitron|1233	99.435	1238	0	7	278	1513	1233	1	0	2241
cs1_1540:5132-10234	AT5TE38340|-|10514719|10523407|ATENSPM3|DNA/En-Spm|5599	97.981	1238	18	7	2152	3387	5059	3827	0	2141
cs1_1367:1-6241	AT3TE65100|-|16085819|16087738|ARNOLD1|DNA/MuDR|1920	98.384	1238	15	5	4176	5410	685	1920	0	2170
cs1_3391:912-2638	AT1TE54205|+|16442084|16443316|ATREP5|RC/Helitron|1233	99.677	1237	0	3	81	1317	1	1233	0	2259
cs1_4303:1-2926	AT3TE89830|+|22059535|22064329|ATCOPIA78|LTR/Copia|4814	99.433	1235	6	1	1	1235	1650	2883	0	2241
cs1_4011:1-5933	AT5TE38340|-|10514719|10523407|ATENSPM3|DNA/En-Spm|5599	98.462	1235	17	2	2856	4090	3827	5059	0	2174
cs1_2740:2972-5919	AT5TE38340|-|10514719|10523407|ATENSPM3|DNA/En-Spm|5599	98.381	1235	18	2	528	1762	5059	3827	0	2169
cs1_4070:106-2456	AT1TE50175|-|15254282|15257277|ATREP18|DNA|2776	91.896	1234	75	12	1133	2350	13	1237	0	1701
cs1_3764:6851-13701	AT4TE39195|+|8776653|8777878|ATREP11|RC/Helitron|1226	98.945	1232	1	12	4178	5403	1	1226	0	2193
cs1_4081:1-3834	AT5TE54320|-|15041669|15044273|ATREP3|RC/Helitron|2264	100	1229	0	0	2605	3833	1404	176	0	2270
cs1_4070:106-2456	AT1TE50365|-|15297361|15299719|ATREP18|DNA|2359	92.189	1229	71	15	1133	2340	1133	2357	0	1714
cs1_4435:686-4675	AT4TE17870|+|4122156|4123599|ATENSPM6|DNA/En-Spm|1482	99.674	1228	1	3	2764	3989	1482	256	0	2242
cs1_3670:3303-4947	AT3TE76010|+|18734249|18739393|META1|LTR/Copia|5150	99.023	1228	2	10	1	1220	1226	1	0	2193
cs1_2207:1625-4660	AT2TE13815|-|3197408|3198631|ATREP1|RC/Helitron|1224	99.756	1227	0	3	1568	2794	1224	1	0	2246
cs1_1892:4787-7033	AT1TE26305|+|8169559|8170783|ATREP7|RC/Helitron|1225	99.673	1225	0	3	730	1950	1225	1	0	2237
cs1_4251:172-4044	AT2TE13815|-|3197408|3198631|ATREP1|RC/Helitron|1224	100	1224	0	0	2115	3338	1224	1	0	2261
cs1_2511:1-3323	AT1TE50665|-|15355824|15357733|ATREP18|DNA|1272	100	1224	0	0	314	1537	49	1272	0	2261
cs1_4173:25-4894	AT5TE01245|+|353772|354992|ATREP3|RC/Helitron|1221	99.836	1223	0	2	2596	3818	1	1221	0	2246
cs1_4070:106-2456	AT1TE49665|-|15137431|15138658|ATREP18|DNA|1228	92.471	1222	72	11	1133	2343	6	1218	0	1729
cs1_1581:3-3917	AT2TE20395|-|4967928|4969477|TA11|LINE/L1|1495	99.59	1221	0	5	304	1521	1	1219	0	2222
cs1_1557:1-3093	AT2TE30390|-|7415677|7416890|HELITRONY3|RC/Helitron|1214	99.18	1220	0	10	406	1623	3	1214	0	2189
cs1_3009:4137-8198	AT2TE07745|+|1670444|1672763|ATENSPM9|DNA/En-Spm|2326	99.014	1217	0	7	2851	4061	1	1211	0	2170
cs1_1296:4124-6140	AT1TE52985|-|16094142|16097900|ATHILA0_I|LTR/Gypsy|3759	90.879	1217	81	11	154	1344	1213	1	0	1605
cs1_1655:1-3584	AT2TE05820|+|1286037|1287238|HELITRONY1E|RC/Helitron|1202	98.602	1216	0	15	2370	3582	1	1202	0	2135
cs1_3762:1-6627	AT1TE52985|-|16094142|16097900|ATHILA0_I|LTR/Gypsy|3759	90.617	1215	93	11	1023	2221	4	1213	0	1592
cs1_1250:5-2344	AT4TE18610|+|4385361|4388910|ATHILA3|LTR/Gypsy|3563	92.003	1213	69	9	1	1186	2044	3255	0	1677
cs1_4202:3311-6496	AT5TE21145|+|5844764|5845974|ATREP15|RC/Helitron|1211	99.587	1211	0	5	1959	3164	1211	1	0	2204
cs1_1487:1-6030	AT2TE22005|-|5431953|5433163|ATHILA4B_LTR|LTR/Gypsy|1211	100	1211	0	0	3780	4990	1	1211	0	2237
cs1_585:598-1830	AT3TE57965|+|14140317|14141529|ATHILA4B_LTR|LTR/Gypsy|1213	90.571	1209	88	19	1	1192	1201	2	0	1578
cs1_585:598-1830	AT3TE57870|+|14118216|14119439|ATHILA4B_LTR|LTR/Gypsy|1224	90.571	1209	88	19	1	1192	1200	1	0	1578
cs1_1831:740-4139	AT3TE61640|+|15147243|15154026|ATHILA2|LTR/Gypsy|6745	97.684	1209	25	2	2184	3392	5540	6745	0	2074
cs1_3943:6394-11227	AT1TE51705|+|15699976|15701631|ATHILA|LTR/Gypsy|1656	97.682	1208	12	8	3639	4833	1656	452	0	2061
cs1_3587:3986-7971	AT4TE29805|-|6911516|6912710|ATREP10|RC/Helitron|1195	97.93	1208	3	21	69	1267	1	1195	0	2073
cs1_3534:1-3835	AT5TE38730|+|10633968|10635312|ATLINE1A|LINE/L1|1345	99.917	1208	1	0	1	1208	1208	1	0	2226
cs1_2019:5627-8591	AT3TE64010|-|15830091|15831297|ATHILA4B_LTR|LTR/Gypsy|1207	99.752	1208	0	3	1392	2597	1207	1	0	2211
cs1_1252:468-2834	AT4TE17805|+|4111649|4115509|ATLANTYS1|LTR/Gypsy|3073	90.149	1208	89	21	1	1206	2825	1646	0	1544
cs1_779:6058-8676	AT2TE12270|+|2782038|2785706|ATCOPIA75|LTR/Copia|3669	99.42	1207	1	6	1414	2618	3669	2467	0	2185
cs1_4236:1509-3103	AT5TE43360|-|12188881|12194390|ATLANTYS2|LTR/Gypsy|5519	99.254	1207	0	7	390	1594	1	1200	0	2170
cs1_2511:1-3323	AT1TE50635|-|15350189|15351395|ATREP18|DNA|1207	97.1	1207	34	1	1351	2556	1	1207	0	2034
cs1_3943:6394-11227	AT4TE16900|-|3838638|3843995|ATHILA|LTR/Gypsy|5358	98.01	1206	9	8	3640	4833	5358	4156	0	2080
cs1_284:681-4400	AT5TE41615|-|11503489|11512862|ATLANTYS2|LTR/Gypsy|9412	99.917	1206	0	1	1	1206	1205	1	0	2220
cs1_2824:1-2676	AT5TE51210|+|14312342|14313857|ATREP10D|RC/Helitron|1516	99.917	1206	0	1	1	1206	1205	1	0	2220
cs1_978:535-2346	AT2TE16270|-|3773392|3779884|HELITRONY2|RC/Helitron|5585	99.834	1203	0	2	1	1202	2209	1008	0	2209
cs1_585:598-1830	AT2TE22005|-|5431953|5433163|ATHILA4B_LTR|LTR/Gypsy|1211	90.357	1203	101	12	1	1192	1199	1	0	1565
cs1_2511:1-3323	AT1TE50165|-|15252092|15253294|ATREP18|DNA|1203	97.091	1203	34	1	1355	2556	1	1203	0	2026
cs1_2001:3484-9792	AT4TE09925|+|2090158|2094128|ATGP5|LTR/Gypsy|1876	96.592	1203	2	14	4195	5385	1176	1	0	1958
cs1_1613:1586-3394	AT4TE16945|-|3864859|3877300|ATHILA|LTR/Gypsy|12442	98.336	1202	16	2	1	1202	10506	9309	0	2106
cs1_2934:1-2918	AT4TE14295|-|3087019|3097887|ATHILA2|LTR/Gypsy|10857	99.917	1201	0	1	1	1201	1200	1	0	2211
cs1_1613:1586-3394	AT4TE17360|-|3987766|3997945|ATHILA|LTR/Gypsy|10208	98.168	1201	19	1	1	1201	10207	9010	0	2093
cs1_1250:5-2344	AT2TE20905|+|5084964|5090182|ATHILA3|LTR/Gypsy|5203	92.173	1201	65	10	1	1174	3982	5180	0	1670
cs1_1718:1634-6468	AT1TE44615|-|13621507|13622705|ATHILA4B_LTR|LTR/Gypsy|1199	99.917	1199	1	0	3631	4829	1	1199	0	2209
cs1_3232:372-5972	AT5TE61785|+|17105949|17107138|ATREP10D|RC/Helitron|1190	98.581	1198	0	17	209	1397	1190	1	0	2102
cs1_758:1-3148	AT1TE41725|-|12809651|12810844|ATREP11|RC/Helitron|1194	99.499	1197	2	4	587	1782	1	1194	0	2174
cs1_3943:6394-11227	AT1TE46140|+|14044362|14045934|ATHILA|LTR/Gypsy|1573	96.909	1197	28	7	3638	4832	1573	384	0	1997
cs1_1140:1-2082	AT2TE11900|+|2666855|2678073|VANDAL1|DNA/MuDR|11176	99.247	1195	1	8	1	1192	10340	9151	0	2150
cs1_2551:1-3221	AT1TE47355|+|14390895|14392085|ATHILA5|LTR/Gypsy|1191	93.551	1194	73	2	1223	2415	1191	1	0	1775
cs1_2551:1-3221	AT1TE47135|+|14345242|14346432|ATHILA5|LTR/Gypsy|1191	93.551	1194	73	2	1223	2415	1191	1	0	1775
cs1_1329:1-1195	AT3TE42075|+|10106100|10111467|ATCOPIA49|LTR/Copia|5368	99.162	1194	10	0	1	1194	3162	4355	0	2150
cs1_1329:1-1195	AT2TE23845|-|5846256|5851427|ATCOPIA49|LTR/Copia|5172	100	1194	0	0	1	1194	2973	4166	0	2206
cs1_4155:2511-6278	AT5TE58475|+|16178388|16179572|ATREP10D|RC/Helitron|1185	99.832	1187	0	2	999	2185	1	1185	0	2180
cs1_1989:1-3530	AT3TE63900|+|15808431|15810650|Unassigned|Unassigned|2220	99.579	1187	0	5	1	1187	1182	1	0	2159
cs1_1285:1-1825	AT5TE44185|-|12453371|12461667|ATHILA4C|LTR/Gypsy|8304	99.324	1183	1	7	642	1824	8304	7129	0	2134
cs1_3768:2-1607	AT2TE32120|+|7777249|7782175|TA11|LINE/L1|4440	99.831	1182	0	2	1	1181	3260	4440	0	2170
cs1_2986:4190-8415	AT5TE01410|+|393552|394732|HELITRONY3|RC/Helitron|1181	99.746	1182	0	3	2064	3243	1	1181	0	2163
cs1_637:5168-10260	AT3TE54275|-|13268515|13270988|ATREP10D|RC/Helitron|1588	96.613	1181	26	13	1962	3134	413	1587	0	1947
cs1_3665:2731-6366	AT3TE46960|+|11265541|11266689|ARNOLDY2|DNA/MuDR|1149	96.268	1179	9	9	1188	2361	1	1149	0	1901
cs1_4231:17-2103	AT5TE48930|-|13736030|13741129|ATCOPIA24|LTR/Copia|5100	100	1178	0	0	909	2086	1	1178	0	2176
cs1_3630:1-4919	AT1TE41725|-|12809651|12810844|ATREP11|RC/Helitron|1194	99.745	1178	0	3	1	1178	20	1194	0	2156
cs1_1704:987-2951	AT3TE89720|+|22031824|22033051|ATREP5|RC/Helitron|1228	99.83	1177	0	2	1	1177	54	1228	0	2161
cs1_1455:1-3162	AT1TE51125|-|15530425|15532919|ATGP10|LTR/Gypsy|2495	99.745	1177	0	3	1	1175	1320	2495	0	2154
cs1_766:824-5078	AT3TE16035|-|3807367|3812643|ATGP3|LTR/Gypsy|5277	98.214	1176	4	10	3089	4254	1	1169	0	2039
cs1_766:824-5078	AT1TE45315|+|13818560|13823827|ATGP3|LTR/Gypsy|5268	99.234	1175	0	9	3082	4254	1	1168	0	2111
cs1_2618:1-5005	AT4TE14840|-|3237539|3240365|ATREP18|DNA|2442	87.734	1174	86	28	1273	2442	1149	30	0	1317
cs1_3793:3-2019	AT2TE17625|+|4175505|4183067|ATHILA6A|LTR/Gypsy|7716	99.829	1173	2	0	844	2016	1	1173	0	2156
cs1_3857:294-3350	AT3TE46520|-|11176821|11181607|ARNOLD2|DNA/MuDR|4799	97.438	1171	25	3	1	1169	2593	3760	0	1991
cs1_2951:1349-3904	AT2TE19860|-|4783569|4784809|ATHILA4|LTR/Gypsy|1241	99.402	1170	2	5	1390	2555	1241	73	0	2117
cs1_2800:1-3055	AT1TE28370|-|8790241|8797988|VANDAL5|DNA/MuDR|5937	99.059	1169	2	8	257	1422	4771	3609	0	2089
cs1_860:6795-8724	AT5TE46945|-|13196104|13198570|ATREP10D|RC/Helitron|2467	82.962	1168	147	34	4	1142	1147	3	0	1007
cs1_4311:1-3283	AT2TE05540|+|1229455|1232487|ATLINEIII|LINE/L1|3033	84.589	1168	144	18	675	1824	1	1150	0	1127
cs1_2173:1-7563	AT2TE21535|-|5282588|5284512|ATHILA4A|LTR/Gypsy|1925	99.229	1168	0	9	1	1164	1163	1	0	2098
cs1_3710:1-5169	AT1TE58825|+|17713520|17714780|ATGP1|LTR/Gypsy|1261	94.511	1166	51	8	3858	5013	1165	3	0	1786
cs1_3372:3188-6426	AT5TE37420|+|10253658|10255324|ATHILA0_I|LTR/Gypsy|1667	99.571	1165	4	1	1006	2169	1667	503	0	2122
cs1_2692:1-3772	AT2TE19585|+|4714828|4715984|ATHILA4C|LTR/Gypsy|1157	99.056	1165	0	11	1350	2511	1157	1	0	2080
cs1_3724:2899-4165	AT2TE44770|-|10441388|10443044|ATREP3|RC/Helitron|1657	100	1164	0	0	1	1164	494	1657	0	2150
cs1_4436:6720-9509	AT5TE62835|-|17395642|17396982|ATREP4|RC/Helitron|1341	92.347	1163	36	29	1672	2789	1341	187	0	1605
cs1_1513:2193-4456	AT1TE28370|-|8790241|8797988|VANDAL5|DNA/MuDR|5937	98.882	1163	1	9	1103	2263	3609	4761	0	2065
cs1_3710:1-5169	AT1TE53915|-|16360021|16361175|ATGP1|LTR/Gypsy|1155	95.181	1162	43	7	3862	5017	1155	1	0	1823
cs1_2511:1-3323	AT1TE49595|-|15128771|15130450|ATREP18|DNA|1458	94.923	1162	53	3	1057	2217	302	1458	0	1814
cs1_3710:1-5169	AT4TE08355|-|1644067|1645245|ATGP1|LTR/Gypsy|1179	95.259	1160	44	7	3862	5013	1158	2	0	1827
cs1_3710:1-5169	AT2TE18980|-|4558526|4566131|ATGP1|LTR/Gypsy|7606	94.741	1160	37	9	3862	5013	1146	3	0	1783
cs1_2310:1-4288	AT1TE72655|+|22003588|22004746|ATREP4|RC/Helitron|1159	99.655	1160	0	4	831	1987	1	1159	0	2117
cs1_3710:1-5169	AT3TE62245|+|15317832|15319063|ATGP1|LTR/Gypsy|1232	94.996	1159	36	7	3861	5013	1144	2	0	1799
cs1_3711:1-2528	AT3TE54295|-|13271359|13275312|HELITRON2|RC/Helitron|3975	95.682	1158	49	1	1370	2527	2383	3539	0	1860
cs1_3710:1-5169	AT4TE08245|+|1618159|1624320|ATGP1|LTR/Gypsy|6122	95.164	1158	43	7	3862	5013	1152	2	0	1816
cs1_3710:1-5169	AT3TE53860|+|13168135|13169292|ATGP1|LTR/Gypsy|1158	94.732	1158	53	4	3862	5013	1158	3	0	1794
cs1_3710:1-5169	AT2TE23670|-|5808801|5814890|ATGP1|LTR/Gypsy|6121	95.765	1157	41	4	3862	5013	1156	3	0	1858
cs1_2417:1-6674	AT1TE47440|+|14401298|14402454|ATHILA0_I|LTR/Gypsy|1157	99.914	1157	0	1	5048	6203	1	1157	0	2130
cs1_2417:1-6674	AT1TE47220|+|14355645|14356801|ATHILA3|LTR/Gypsy|1157	99.914	1157	0	1	5048	6203	1	1157	0	2130
cs1_3943:6394-11227	AT4TE17480|-|4025214|4028757|ATHILA|LTR/Gypsy|3544	96.626	1156	32	7	3639	4791	3534	2383	0	1912
cs1_790:1-2620	AT5TE42850|+|11980611|11983005|ATHILA0_I|LTR/Gypsy|2394	94.021	1154	65	4	1165	2316	1	1152	0	1746
cs1_1179:11-2966	AT2TE26380|-|6459947|6465695|ATENSPM3|DNA/En-Spm|5611	99.307	1154	0	8	1321	2474	5611	4466	0	2080
cs1_306:2090-4176	AT2TE49190|-|11373154|11374305|ATREP3|RC/Helitron|1152	99.827	1153	0	2	214	1365	1152	1	0	2117
cs1_4228:1626-5708	AT3TE59225|-|14447818|14448962|Unassigned|Unassigned|1145	89.13	1150	115	8	2407	3554	1142	1	0	1423
cs1_1731:1-2658	AT2TE11110|-|2436994|2442260|VANDAL7|DNA/MuDR|5267	99.565	1149	1	4	1	1146	4120	5267	0	2091
cs1_2359:2442-8650	AT2TE87560|-|19224889|19226034|ATREP3|RC/Helitron|1146	99.739	1148	0	3	3106	4252	1	1146	0	2100
cs1_205:4706-9440	AT1TE81430|+|24793772|24794915|HELITRONY3|RC/Helitron|1144	99.129	1148	1	8	653	1795	1144	1	0	2056
cs1_2497:1-1636	AT5TE44130|-|12443911|12445299|ATHILA8A|LTR/Gypsy|1398	99.041	1147	0	3	1	1138	1145	1	0	2047
cs1_1718:1634-6468	AT1TE44630|-|13625190|13632772|ATENSPM2|DNA/En-Spm|7623	99.738	1147	0	3	1	1146	6479	7623	0	2098
cs1_2600:2040-3851	AT5TE39245|-|10790925|10794418|VANDAL8|DNA/MuDR|3494	99.913	1146	0	1	1	1146	1145	1	0	2109
cs1_2618:1-5005	AT4TE14640|-|3199827|3201028|ATREP18|DNA|1202	96.066	1144	42	3	2223	3364	1202	60	0	1860
cs1_2317:1-3977	AT4TE11250|-|2413522|2414666|ATREP3|RC/Helitron|1145	99.65	1144	2	2	1	1144	1142	1	0	2089
cs1_1667:1-8526	AT2TE21050|+|5132376|5133590|Unassigned|Unassigned|1215	99.912	1142	0	1	1	1142	1141	1	0	2102
cs1_4337:2242-5283	AT3TE55330|+|13600530|13602817|ATHILA2|LTR/Gypsy|2288	95.443	1141	44	5	1902	3041	2288	1155	0	1812
cs1_4248:36-3368	AT3TE57275|-|13954901|13959339|ATENSPM10|DNA/En-Spm|3912	100	1141	0	0	1	1141	1739	2879	0	2108
cs1_160:3219-6450	AT1TE98640|-|30165873|30169345|ATREP15|RC/Helitron|1886	97.984	1141	6	6	1140	2265	748	1886	0	1964
cs1_563:1-3842	AT1TE29990|-|9304765|9305904|ATLINE1A|LINE/L1|1140	99.825	1140	0	2	810	1947	1	1140	0	2093
cs1_4117:8260-11560	AT2TE21730|-|5348589|5353710|ATHILA3|LTR/Gypsy|5042	93.228	1137	67	10	2169	3300	3691	2560	0	1664
cs1_2551:1-3221	AT1TE52985|-|16094142|16097900|ATHILA0_I|LTR/Gypsy|3759	90.229	1136	91	10	1	1120	1135	4	0	1465
cs1_3639:1922-3500	AT2TE21295|-|5190752|5213747|VANDAL3|DNA/MuDR|22936	95.507	1135	48	3	1	1134	14999	16131	0	1810
cs1_1358:1-4052	AT4TE21125|-|5088686|5089818|ATHILA4|LTR/Gypsy|1133	99.912	1134	0	1	31	1164	1133	1	0	2087
cs1_2753:1006-2133	AT5TE43325|-|12170406|12176175|ATENSPM7|DNA/En-Spm|5770	99.47	1132	0	6	1	1127	2885	1755	0	2052
cs1_2618:1-5005	AT4TE14740|-|3220028|3221234|ATREP18|DNA|1207	96.378	1132	39	2	2223	3352	1207	76	0	1862
cs1_2417:1-6674	AT1TE47395|+|14396565|14397694|ATHILA8B|LTR/Gypsy|1130	99.823	1131	1	1	316	1446	1	1130	0	2076
cs1_2417:1-6674	AT1TE47175|+|14350912|14352041|ATHILA8B|LTR/Gypsy|1130	99.823	1131	1	1	316	1446	1	1130	0	2076
cs1_4284:1601-4205	AT3TE48770|-|11714167|11715294|VANDAL5|DNA/MuDR|1128	99.735	1130	0	3	1409	2537	1128	1	0	2067
cs1_1420:2-6144	AT2TE20480|+|4997480|5001923|ATENSPM3|DNA/En-Spm|4195	95.221	1130	51	3	4999	6128	2876	1750	0	1784
cs1_3710:1-5169	AT3TE53170|-|12960374|12968466|ATGP1|LTR/Gypsy|8098	94.331	1129	55	5	3891	5013	1128	3	0	1722
cs1_1604:3463-6939	AT4TE21550|-|5180786|5182116|ATREP10D|RC/Helitron|1331	99.734	1128	0	3	2351	3476	1331	205	0	2063
cs1_2511:1-3323	AT1TE49435|-|15102111|15103242|ATREP18|DNA|1132	94.942	1127	54	3	878	2002	7	1132	0	1762
cs1_703:5055-11638	AT5TE39035|+|10724493|10725611|ATHILA4D_LTR|LTR/Gypsy|1119	99.289	1125	1	7	1871	2994	1119	1	0	2026
cs1_3393:1187-5457	AT5TE38980|+|10702948|10704071|ATREP10D|RC/Helitron|1124	99.911	1125	0	1	3078	4202	1	1124	0	2071
cs1_4134:1-3950	AT2TE19660|-|4739611|4741325|TAT1_ATH|LTR/Gypsy|1715	99.466	1124	2	4	1	1122	594	1715	0	2039
cs1_139:4062-8067	AT2TE71730|-|16022139|16023402|ARNOLDY1|DNA/MuDR|1264	98.397	1123	3	14	1	1119	1112	1	0	1960
cs1_10:1-3437	AT1TE59755|+|18013162|18018435|ATCOPIA78|LTR/Copia|5274	92.698	1123	68	9	915	2025	5264	4144	0	1607
cs1_2182:994-7075	AT4TE16925|+|3858619|3860582|ATGP10|LTR/Gypsy|1637	99.822	1122	1	1	3840	4960	1637	516	0	2060
cs1_804:7334-13393	AT3TE54755|-|13428658|13429764|ATHILA2|LTR/Gypsy|1138	98.214	1120	0	8	4312	5418	1	1113	0	1940
cs1_382:1-4620	AT2TE16860|-|3965157|3966273|ATHILA2|LTR/Gypsy|1117	96.425	1119	32	6	2318	3435	1	1112	0	1838
cs1_2069:3704-7421	AT5TE40255|+|11099206|11100322|ATHILA2|LTR/Gypsy|1117	99.643	1119	0	4	1741	2857	1117	1	0	2041
cs1_3863:1-8150	AT2TE44620|-|10406356|10407468|ATREP10B|RC/Helitron|1113	99.463	1118	0	6	1217	2333	1	1113	0	2026
cs1_2495:1-4090	AT4TE13540|+|2905321|2906850|ATREP5|RC/Helitron|1530	99.373	1117	0	7	1	1113	1114	1	0	2017
cs1_700:3802-7730	AT2TE16860|-|3965157|3966273|ATHILA2|LTR/Gypsy|1117	96.326	1116	30	11	613	1721	1112	1	0	1823
cs1_311:6611-13198	AT1TE46325|-|14107574|14108708|ATHILA4A|LTR/Gypsy|1148	97.76	1116	1	12	5491	6587	1	1111	0	1901
cs1_3038:1-4766	AT5TE52190|+|14498507|14500832|HELITRONY1A|RC/Helitron|2334	97.581	1116	0	4	3384	4498	2334	1245	0	1886
cs1_3038:1-4766	AT5TE51960|+|14439207|14441532|HELITRONY1A|RC/Helitron|2334	97.581	1116	0	4	3384	4498	2334	1245	0	1886
cs1_2873:1-2883	AT2TE07425|-|1607837|1609415|ATGP5|LTR/Gypsy|1564	98.566	1116	1	1	1	1116	464	1564	0	1958
cs1_4070:106-2456	AT1TE50685|-|15358684|15360924|ATREP18|DNA|1969	92.735	1115	61	8	1133	2230	855	1966	0	1592
cs1_3644:1-9477	AT1TE51125|-|15530425|15532919|ATGP10|LTR/Gypsy|2495	99.462	1115	3	3	1	1115	1112	1	0	2023
cs1_359:1521-4834	AT2TE16860|-|3965157|3966273|ATHILA2|LTR/Gypsy|1117	97.848	1115	18	6	1751	2862	1112	1	0	1921
cs1_1671:3889-7717	AT4TE34490|-|7852686|7853798|ATREP11|RC/Helitron|1113	99.552	1115	0	5	530	1641	1113	1	0	2026
cs1_3894:1-4411	AT2TE44620|-|10406356|10407468|ATREP10B|RC/Helitron|1113	99.192	1114	0	9	2945	4050	1113	1	0	1999
cs1_1337:791-3937	AT3TE51350|+|12423198|12431455|VANDAL3|DNA/MuDR|7052	99.641	1114	0	3	2033	3146	1	1110	0	2032
cs1_3839:745-3328	AT3TE54755|-|13428658|13429764|ATHILA2|LTR/Gypsy|1138	98.832	1113	1	1	238	1338	1	1113	0	1973
cs1_2327:1-3835	AT4TE09400|+|1956612|1957712|ATREP11|RC/Helitron|1108	99.099	1110	0	4	209	1310	1	1108	0	1986
cs1_1323:1028-3550	AT1TE42345|-|12985130|12986235|ATREP10D|RC/Helitron|1106	99.189	1110	0	9	1289	2394	1105	1	0	1991
cs1_4076:2142-4731	AT1TE44630|-|13625190|13632772|ATENSPM2|DNA/En-Spm|7623	99.639	1108	0	4	1482	2589	7623	6520	0	2021
cs1_292:4876-7875	AT2TE11870|-|2658316|2659414|HELITRONY1C|RC/Helitron|1099	97.92	1106	10	8	1008	2107	1	1099	0	1903
cs1_2817:1-7247	AT2TE51925|-|11931809|11932911|ATREP10D|RC/Helitron|1103	99.458	1106	0	6	1471	2573	1103	1	0	2004
cs1_2732:683-4665	AT3TE35825|+|8537355|8543559|ATGP7|LTR/Gypsy|6205	100	1105	0	0	2878	3982	6205	5101	0	2041
cs1_2366:2951-5083	AT1TE81075|-|24687334|24688435|ATREP19|DNA|1102	99.729	1105	0	2	436	1540	1102	1	0	2021
cs1_1542:1-3123	AT5TE33280|+|9204051|9205264|ATREP10D|RC/Helitron|1214	100	1105	0	0	2018	3122	1214	110	0	2041
cs1_1405:260-3155	AT4TE14460|-|3140180|3142994|TA11|LINE/L1|2815	100	1105	0	0	1	1105	1105	1	0	2041
cs1_3541:646-7272	AT1TE87370|+|26691411|26692514|HELITRONY1E|RC/Helitron|1104	99.638	1104	0	4	1192	2291	1104	1	0	2013
cs1_3050:5842-11709	AT2TE31140|-|7566646|7567748|ATREP11|RC/Helitron|1103	99.728	1104	0	3	3998	5099	1103	1	0	2019
cs1_1639:5208-10401	AT1TE56245|-|16986042|16987141|SIMPLEGUY1|DNA/Harbinger|1100	99.456	1103	1	5	3743	4843	1100	1	0	1999
cs1_2740:2972-5919	AT4TE20535|-|4924243|4931834|ATENSPM7|DNA/En-Spm|5710	99.728	1102	1	2	1848	2947	5162	4061	0	2017
cs1_1394:1-2590	AT1TE54480|-|16509815|16528903|ATHILA5|LTR/Gypsy|20175	99.728	1102	0	3	1488	2589	1092	2190	0	2015
cs1_1638:1408-4423	AT2TE17605|-|4169556|4170633|ATHILA4A|LTR/Gypsy|1078	88.193	1101	81	20	1169	2246	1	1075	0	1267
cs1_3247:1886-3954	AT4TE15965|-|3560873|3562389|ATHILA4C|LTR/Gypsy|1517	99.727	1100	0	3	971	2068	1517	419	0	2012
cs1_1200:1030-4118	AT5TE54215|-|15020844|15021941|HELITRONY1A|RC/Helitron|1098	99.727	1099	1	2	1339	2436	1	1098	0	2012
cs1_1367:1-6241	AT3TE70590|-|17402796|17417981|ARNOLD3|DNA/MuDR|15186	98.175	1096	16	4	5146	6240	1365	2457	0	1910
cs1_1230:1982-7161	AT5TE40950|+|11297627|11298718|BRODYAGA2|DNA/MuDR|1092	99.544	1096	0	5	3407	4501	1	1092	0	1991
cs1_3968:4747-6478	AT1TE74615|-|22620537|22627023|ATREP3|RC/Helitron|3300	96.986	1095	26	7	643	1731	1995	3088	0	1832
cs1_4070:106-2456	AT1TE49540|-|15118727|15122535|ATREP18|DNA|1635	93.144	1094	50	9	1133	2216	423	1501	0	1581
cs1_3925:4-2365	AT3TE54270|+|13265698|13267123|ATREP10D|RC/Helitron|1426	98.446	1094	14	2	1	1092	1093	1	0	1923
cs1_69:1303-3543	AT1TE92725|-|28332972|28334063|ARNOLDY2|DNA/MuDR|1092	98.718	1092	3	11	862	1944	1092	3	0	1929
cs1_283:1-3711	AT4TE32175|+|7387336|7388424|HELITRONY3|RC/Helitron|1089	99.817	1091	0	2	1257	2347	1089	1	0	2002
cs1_4084:71-4075	AT2TE41180|+|9655176|9656263|BOMZH1|DNA/MuDR|1088	100	1088	0	0	1731	2818	1	1088	0	2010
cs1_962:131-6015	AT2TE17605|-|4169556|4170633|ATHILA4A|LTR/Gypsy|1078	98.433	1085	1	16	248	1323	1	1078	0	1895
cs1_4274:3724-6227	AT1TE55450|-|16777875|16779338|ATREP15|RC/Helitron|1464	99.631	1085	0	3	1	1084	383	1464	0	1978
cs1_2887:1312-2942	AT1TE78575|-|23879052|23880537|ATREP11|RC/Helitron|1486	100	1082	0	0	1	1082	1082	1	0	1999
cs1_2078:393-2046	AT5TE61535|+|17041752|17042841|ATREP8|RC/Helitron|1090	96.207	1081	37	2	50	1130	1	1077	0	1766
cs1_3864:1-2111	AT4TE26815|-|6303442|6304518|ATREP10D|RC/Helitron|1077	99.907	1078	0	1	56	1133	1077	1	0	1984
cs1_1831:740-4139	AT3TE55025|-|13515867|13520088|ATHILA2|LTR/Gypsy|4220	93.779	1077	59	4	861	1935	1943	3013	0	1611
cs1_3443:4957-9955	AT5TE08180|-|2248527|2249676|ATREP4|RC/Helitron|1150	99.348	1074	0	7	3929	4998	1	1071	0	1938
cs1_2495:1-4090	AT4TE13515|+|2901388|2903415|Unassigned|Unassigned|2028	99.627	1073	1	3	3018	4089	2028	958	0	1956
cs1_3808:1-2207	AT4TE19835|-|4730445|4732941|ATDNA12T3A|DNA|2497	99.813	1069	0	2	1139	2206	2497	1430	0	1962
cs1_2551:1-3221	AT5TE44740|-|12628823|12630499|ATHILA5|LTR/Gypsy|1538	99.812	1066	2	0	1352	2417	1066	1	0	1958
cs1_2982:1-3307	AT5TE57975|-|16055823|16056884|ATREP10D|RC/Helitron|1062	99.812	1063	0	2	2011	3072	1062	1	0	1951
cs1_3838:2-5834	AT3TE77645|-|19142387|19143433|ARNOLDY1|DNA/MuDR|1047	98.493	1062	0	16	553	1613	1047	1	0	1858
cs1_3339:3706-5761	AT2TE10130|-|2197122|2198179|HELITRONY1E|RC/Helitron|1058	98.964	1062	2	9	936	1992	1	1058	0	1892
cs1_153:454-3416	AT3TE59780|+|14605333|14606906|ATREP3|RC/Helitron|1574	100	1062	0	0	1901	2962	1574	513	0	1962
cs1_2286:1-2181	AT2TE06390|-|1388832|1393901|ATCOPIA28|LTR/Copia|5070	99.811	1061	0	2	1	1059	4010	5070	0	1947
cs1_369:1-2627	AT4TE84335|+|17471941|17472998|HELITRONY3|RC/Helitron|1058	99.811	1059	0	2	1400	2457	1	1058	0	1943
cs1_3947:2940-5886	AT2TE10455|+|2265433|2266486|HELITRONY1E|RC/Helitron|1054	99.433	1058	0	6	264	1319	1	1054	0	1916
cs1_1420:2-6144	AT2TE19240|-|4635952|4641165|ATENSPM7|DNA/En-Spm|5214	96.03	1058	38	3	5072	6129	5214	4161	0	1718
cs1_1252:468-2834	AT4TE15235|+|3337699|3341692|ATLANTYS1|LTR/Gypsy|3719	99.149	1058	1	8	1	1057	3652	2602	0	1897
cs1_2297:1820-3904	AT3TE60900|+|14930843|14931896|HELITRONY3|RC/Helitron|1054	98.864	1056	9	2	415	1469	1054	1	0	1881
cs1_2494:5395-6448	AT3TE61530|-|15108166|15117493|ATHILA3|LTR/Gypsy|9322	92.133	1055	76	6	1	1053	7493	8542	0	1482
cs1_2718:1-7281	AT5TE40440|-|11177255|11178305|ATHILA|LTR/Gypsy|1051	99.62	1054	0	4	4790	5842	1	1051	0	1921
cs1_790:1-2620	AT2TE16585|-|3876712|3878306|ATHILA3|LTR/Gypsy|1595	94.207	1053	56	5	1237	2286	199	1249	0	1602
cs1_2408:4003-7966	AT2TE21010|-|5119428|5120962|ARNOLDY2|DNA/MuDR|1535	96.952	1050	2	27	1	1050	514	1533	0	1735
cs1_619:1-10669	AT4TE15950|+|3547184|3555683|ATHILA6A|LTR/Gypsy|8500	99.333	1049	0	7	9622	10668	1	1044	0	1892
cs1_170:4270-13557	AT3TE62690|-|15468076|15469122|BRODYAGA1|DNA/MuDR|1047	99.714	1048	1	2	6620	7666	1047	1	0	1917
cs1_1162:1-4125	AT2TE19735|-|4752792|4756820|ATLINE1A|LINE/L1|4029	90.162	1047	93	6	216	1256	8	1050	0	1354
cs1_3389:2220-4339	AT5TE40555|+|11205402|11206723|ATHILA4D_LTR|LTR/Gypsy|1322	99.808	1044	1	1	1	1044	1043	1	0	1916
cs1_74:411-2149	AT4TE79070|+|16469736|16471017|ATREP10D|RC/Helitron|1282	99.137	1043	0	8	4	1042	1038	1	0	1868
cs1_357:2351-5160	AT2TE25620|+|6286123|6287164|ATREP5|RC/Helitron|1042	99.808	1043	0	2	1594	2635	1042	1	0	1914
cs1_3504:2188-8393	AT1TE63030|+|19026857|19027896|HELITRONY3|RC/Helitron|1040	99.616	1043	0	4	3815	4856	1040	1	0	1901
cs1_3654:1-2642	AT4TE33185|+|7592959|7593995|ATREP11|RC/Helitron|1037	99.424	1042	0	5	747	1787	1	1037	0	1886
cs1_2082:1-5977	AT2TE25980|+|6377808|6379115|HELITRONY3|RC/Helitron|1308	89.827	1042	61	21	3925	4931	277	1308	0	1295
cs1_3900:1-2718	AT3TE59260|-|14458067|14459111|ATENSPM6|DNA/En-Spm|1045	98.558	1040	11	4	1050	2087	1045	8	0	1834
cs1_1231:1-2541	AT1TE56565|+|17094314|17095350|TNAT1A|DNA|1037	99.037	1038	0	10	1153	2181	1	1037	0	1853
cs1_495:1740-4622	AT1TE80995|-|24658695|24659730|ATREP4|RC/Helitron|1036	99.614	1037	0	4	1088	2121	1036	1	0	1890
cs1_4006:5548-11104	AT1TE82600|+|25159043|25163500|ATMU2|DNA/MuDR|4458	98.168	1037	1	17	4529	5556	4458	3431	0	1794
cs1_2071:674-3225	AT1TE64080|+|19336306|19345618|VANDAL2|DNA/MuDR|9324	98.263	1036	16	2	1517	2551	3079	2045	0	1812
cs1_613:1522-4777	AT4TE27925|+|6537327|6538341|ATREP11A|RC/Helitron|1015	98.162	1034	0	19	443	1476	1015	1	0	1786
cs1_4373:3294-6591	AT4TE14540|-|3173943|3184236|ATHILA2|LTR/Gypsy|10295	97.389	1034	25	2	1	1034	4326	3295	0	1759
cs1_2662:1235-4045	AT5TE44160|-|12448884|12449916|ATHATN10|DNA/HAT|1033	100	1033	0	0	338	1370	1033	1	0	1908
cs1_4111:3239-6488	AT2TE32120|+|7777249|7782175|TA11|LINE/L1|4440	99.612	1032	0	4	1	1028	3409	4440	0	1881
cs1_1367:1-6241	AT2TE02465|+|566757|582571|ARNOLD1|DNA/MuDR|15815	98.152	1028	14	4	4151	5175	606	1631	0	1788
cs1_4191:365-2064	AT2TE11795|+|2630315|2631713|ATREP3|RC/Helitron|1399	100	1027	0	0	1	1027	373	1399	0	1897
cs1_309:504-3858	AT2TE15490|-|3547954|3552491|ATHILA|LTR/Gypsy|4549	97.274	1027	27	1	2329	3354	4549	3523	0	1740
cs1_1296:4124-6140	AT4TE18485|-|4347796|4352258|ATHILA3|LTR/Gypsy|4465	99.513	1027	0	4	1	1024	1025	1	0	1864
cs1_4425:855-9168	AT3TE55175|-|13563319|13564344|ATCOPIA65|LTR/Copia|1026	100	1026	0	0	4021	5046	1026	1	0	1895
cs1_1831:740-4139	AT2TE22520|+|5573729|5578989|ATHILA2|LTR/Gypsy|5261	94.141	1024	38	11	1	1004	1909	2930	0	1539
cs1_4188:1-6795	AT5TE35795|-|9839499|9840747|HELITRONY1B|RC/Helitron|1249	98.925	1023	0	11	5775	6794	1	1015	0	1818
cs1_136:1-2027	AT5TE56560|-|15636219|15639175|TAG2|DNA/HAT|2411	98.924	1022	10	1	1	1022	1360	340	0	1825
cs1_1290:4886-9159	AT2TE19010|+|4583072|4584177|VANDAL20|DNA/MuDR|1106	99.902	1020	0	1	3254	4273	1	1019	0	1877
cs1_1067:2-3326	AT2TE22175|-|5469708|5470723|ATLANTYS2|LTR/Gypsy|1016	99.51	1020	0	5	1672	2690	1016	1	0	1851
cs1_273:591-3288	AT5TE54235|+|15028622|15029633|ATREP3|RC/Helitron|1012	99.117	1019	0	8	37	1053	1012	1	0	1823
cs1_2131:36-3826	AT2TE08645|+|1879065|1880386|ATREP4|RC/Helitron|1322	99.607	1019	0	4	2775	3790	1	1018	0	1857
cs1_1308:1-3612	AT1TE49740|+|15151062|15158195|ATENSPM7|DNA/En-Spm|6958	100	1019	0	0	1	1019	5458	6476	0	1882
cs1_95:1-2509	AT5TE54235|+|15028622|15029633|ATREP3|RC/Helitron|1012	99.312	1018	0	6	918	1934	1	1012	0	1834
cs1_3442:1-2395	AT4TE31745|-|7292238|7293752|ATHAT3|DNA/HAT|1515	98.623	1017	10	4	1381	2394	1	1016	0	1797
cs1_2692:1-3772	AT4TE15995|+|3571076|3572116|ATHILA4B_LTR|LTR/Gypsy|1041	92.035	1017	68	12	1666	2679	1011	5	0	1417
cs1_2624:2147-4934	AT3TE70530|-|17393358|17395137|ATGP2N|LTR/Gypsy|1780	99.508	1016	0	5	1772	2787	1780	770	0	1844
cs1_1638:1408-4423	AT5TE38645|+|10587542|10588998|ATHILA4B_LTR|LTR/Gypsy|1457	88.78	1016	82	19	2030	3015	3	1016	0	1216
cs1_3588:1380-3421	AT3TE62500|+|15394908|15396592|ROMANIAT5|LTR/Copia|1679	97.626	1011	12	4	1	1011	999	1	0	1724
cs1_2100:882-2761	AT2TE22175|-|5469708|5470723|ATLANTYS2|LTR/Gypsy|1016	88.427	1011	113	4	263	1272	1013	6	0	1216
cs1_977:4836-8313	AT4TE24060|+|5737702|5738710|ATREP15|RC/Helitron|1009	99.505	1010	0	4	2344	3349	1009	1	0	1832
cs1_4398:4089-7193	AT2TE16270|-|3773392|3779884|HELITRONY2|RC/Helitron|5585	99.603	1008	0	3	1379	2383	1	1007	0	1836
cs1_1318:1-4189	AT2TE87415|-|19195952|19196956|ATREP3|RC/Helitron|1005	99.305	1007	2	5	1636	2639	1	1005	0	1816
cs1_1025:1522-3145	AT3TE54095|-|13227323|13228362|ATREP3|RC/Helitron|1040	89.97	1007	89	4	5	1004	1004	3	0	1290
cs1_275:1602-3200	AT3TE60705|+|14880954|14882716|VANDAL3|DNA/MuDR|1695	96.322	1006	22	8	594	1598	1	992	0	1639
cs1_1308:1-3612	AT5TE38340|-|10514719|10523407|ATENSPM3|DNA/En-Spm|5599	98.706	1005	13	0	1	1005	4055	5059	0	1784
cs1_1308:1-3612	AT3TE54950|-|13495944|13498413|ATENSPM3|DNA/En-Spm|2293	98.706	1005	13	0	1	1005	1289	2293	0	1784
cs1_2112:3138-5965	AT1TE91810|+|28057258|28058256|ATREP5|RC/Helitron|999	99.201	1001	4	4	1721	2719	1	999	0	1801
cs1_2195:1-4945	AT3TE61120|+|14989500|14990496|VANDAL1|DNA/MuDR|997	99.8	999	0	1	877	1875	997	1	0	1832
cs1_1225:1-1989	AT5TE40520|+|11195537|11197049|ATENSPM6|DNA/En-Spm|1513	100	998	0	0	1	998	516	1513	0	1844
cs1_4125:1567-9824	AT2TE09760|+|2138397|2139390|ATREP2|RC/Helitron|994	99.699	997	0	3	2984	3980	1	994	0	1821
cs1_3737:1188-6124	AT1TE42700|-|13075527|13076517|ATREP15|RC/Helitron|991	99.297	996	1	6	1344	2338	1	991	0	1796
cs1_4173:25-4894	AT1TE26735|+|8290585|8292025|ATREP3|RC/Helitron|1441	91.357	995	68	9	2964	3948	987	1	0	1345
cs1_1638:1408-4423	AT1TE52865|+|16045335|16049209|ATHILA4|LTR/Gypsy|3875	89.95	995	93	7	1	992	2885	3875	0	1277
cs1_1638:1408-4423	AT1TE45160|-|13782306|13784780|ATHILA4|LTR/Gypsy|2475	89.648	995	97	6	1	992	1484	2475	0	1262
cs1_1412:5324-10676	AT1TE42700|-|13075527|13076517|ATREP15|RC/Helitron|991	99.397	995	0	6	156	1148	991	1	0	1799
cs1_1638:1408-4423	AT5TE46800|-|13144716|13148925|ATHILA4|LTR/Gypsy|4210	89.94	994	96	4	1	992	3219	4210	0	1279
cs1_1638:1408-4423	AT2TE16885|+|3973250|3975620|ATHILA4|LTR/Gypsy|2371	90.04	994	95	4	1	992	1379	2370	0	1284
cs1_1225:1-1989	AT5TE40525|+|11197050|11198434|ATHILA4C|LTR/Gypsy|1385	99.899	991	0	1	999	1988	1	991	0	1823
cs1_2821:1-1905	AT5TE31570|-|8727112|8728101|HELITRONY3|RC/Helitron|990	100	990	0	0	435	1424	990	1	0	1829
cs1_2581:1-2540	AT5TE21145|+|5844764|5845974|ATREP15|RC/Helitron|1211	99.697	990	0	3	1	988	989	1	0	1808
cs1_1638:1408-4423	AT1TE44250|-|13517763|13520558|ATHILA4|LTR/Gypsy|2796	89.697	990	95	7	6	992	1811	2796	0	1256
cs1_1638:1408-4423	AT1TE44525|+|13593059|13597322|ATHILA4|LTR/Gypsy|4264	90.597	989	89	4	6	992	3278	4264	0	1308
cs1_3710:1-5169	AT2TE23665|-|5807814|5808800|ATGP1|LTR/Gypsy|987	99.899	988	0	1	4026	5013	987	1	0	1818
cs1_2060:1-4345	AT3TE61530|-|15108166|15117493|ATHILA3|LTR/Gypsy|9322	98.482	988	2	12	1	984	8344	9322	0	1729
cs1_3669:497-4016	AT2TE11900|+|2666855|2678073|VANDAL1|DNA/MuDR|11176	100	987	0	0	1	987	10190	11176	0	1823
cs1_2661:1201-3959	AT2TE60365|-|13712041|13713012|ATREP10D|RC/Helitron|972	97.872	987	5	13	120	1105	1	972	0	1692
cs1_3028:1728-4063	AT3TE42300|+|10176658|10177809|ATREP8|RC/Helitron|1152	100	986	0	0	1	986	167	1152	0	1821
cs1_800:1-2443	AT4TE49355|-|10770732|10771757|ARNOLDY1|DNA/MuDR|1026	99.695	985	0	3	1458	2442	1	982	0	1799
cs1_493:37-1819	AT5TE73015|-|20273044|20274718|ATREP5|RC/Helitron|1675	99.898	985	0	1	798	1782	1675	692	0	1812
cs1_4324:1-3133	AT1TE44670|-|13644552|13648938|ATHILA6B|LTR/Gypsy|4389	99.898	985	0	1	1	985	3406	4389	0	1812
cs1_4005:1-3290	AT1TE50795|-|15389288|15398355|ATREP18|DNA|3705	94.924	985	44	5	1	983	511	1491	0	1537
cs1_4005:1-3290	AT1TE49425|-|15098440|15100966|ATREP18|DNA|2527	95.228	985	40	7	1	983	993	1972	0	1552
cs1_4005:1-3290	AT1TE49410|-|15095328|15098439|ATREP18|DNA|1859	94.619	985	46	6	1	983	691	1670	0	1519
cs1_1297:821-4114	AT3TE62440|+|15373288|15375658|ATMU11|DNA/MuDR|2371	98.78	984	12	0	1	984	984	1	0	1751
cs1_4005:1-3290	AT1TE49570|-|15124278|15127167|ATREP18|DNA|2665	94.812	983	44	6	2	982	947	1924	0	1526
cs1_368:189-6373	AT4TE36210|+|8188953|8189931|ATREP11|RC/Helitron|979	99.39	983	0	5	1223	2203	1	979	0	1777
cs1_534:1769-5022	AT5TE90570|-|25172317|25173296|ATREP10D|RC/Helitron|980	99.593	982	2	2	2246	3227	980	1	0	1790
cs1_4337:2242-5283	AT3TE57995|+|14144408|14147188|ATHILA2|LTR/Gypsy|2781	94.094	982	57	1	2061	3041	2758	1777	0	1491
cs1_4337:2242-5283	AT3TE57920|+|14128819|14131599|ATHILA2|LTR/Gypsy|2781	94.094	982	57	1	2061	3041	2758	1777	0	1491
cs1_1733:747-3360	AT2TE15155|-|3481085|3482066|Unassigned|Unassigned|982	100	982	0	0	196	1177	982	1	0	1814
cs1_605:741-2165	AT4TE20160|-|4845484|4846828|ATREP10D|RC/Helitron|1345	85.831	981	118	18	290	1255	3	977	0	1022
cs1_2511:1-3323	AT1TE50015|-|15226234|15227237|ATREP18|DNA|1004	97.655	981	22	1	1125	2104	1	981	0	1683
cs1_1501:1-8719	AT5TE43985|+|12411817|12412796|ATHILA6A|LTR/Gypsy|980	99.388	981	3	3	599	1577	1	980	0	1775
cs1_230:1-2792	AT5TE49335|-|13840290|13851839|VANDAL2|DNA/MuDR|11550	96.731	979	26	4	1816	2791	5614	6589	0	1626
cs1_1737:594-2375	AT1TE47485|-|14412054|14413312|ATDNA12T3A|DNA|1166	99.591	979	2	2	628	1606	190	1166	0	1784
cs1_1737:594-2375	AT1TE47265|-|14366401|14367659|ATDNA12T3A|DNA|1166	99.591	979	2	2	628	1606	190	1166	0	1784
cs1_3788:6647-13268	AT3TE29360|-|6991496|6993208|ATREP10C|RC/Helitron|1713	98.978	978	2	8	1	977	743	1713	0	1744
cs1_154:3196-5322	AT4TE15070|-|3292576|3293552|ATLINE1_6|LINE/L1|977	100	977	0	0	96	1072	977	1	0	1805
cs1_3788:6647-13268	AT3TE29345|-|6989200|6990167|ATREP10B|RC/Helitron|968	99.28	972	0	7	2309	3277	1	968	0	1749
cs1_1098:75-4075	AT4TE44900|-|9890295|9891265|ATREP19|DNA|971	99.794	972	0	2	2873	3843	1	971	0	1783
cs1_2372:2-3752	AT2TE11985|-|2699309|2709964|ATHILA8A|LTR/Gypsy|7878	99.897	971	0	1	2278	3247	1	971	0	1786
cs1_2618:1-5005	AT4TE14610|-|3196569|3197538|ATREP18|DNA|970	99.897	970	1	0	1495	2464	970	1	0	1786
cs1_246:3012-5983	AT4TE12750|-|2733589|2734901|ATREP11|RC/Helitron|1313	99.484	969	0	5	1	965	346	1313	0	1757
cs1_1318:1-4189	AT5TE71740|+|19930591|19931898|ATREP3|RC/Helitron|1308	98.142	969	15	3	1835	2801	968	1	0	1687
cs1_1011:293-3561	AT4TE11400|+|2448529|2449497|ATREP11|RC/Helitron|969	99.897	969	1	0	1573	2541	969	1	0	1784
cs1_1978:3603-7207	AT5TE28740|-|7941747|7942977|ATREP1|RC/Helitron|1231	99.482	965	0	5	1	963	962	1	0	1749
cs1_197:1-4355	AT5TE49060|+|13774192|13775153|ATREP15|RC/Helitron|962	99.689	965	0	3	1489	2453	962	1	0	1762
cs1_4314:4267-8519	AT4TE19135|+|4551533|4570003|ATENSPM3|DNA/En-Spm|5412	99.481	964	0	5	1	961	1741	2702	0	1748
cs1_3692:1554-3080	AT4TE08980|+|1796059|1804755|ATGP2|LTR/Gypsy|4451	99.896	964	0	1	1	963	964	1	0	1773
cs1_2659:6656-8410	AT4TE18165|-|4209027|4214178|ATHILA5|LTR/Gypsy|4638	99.793	964	0	2	792	1754	4638	3676	0	1768
cs1_1501:1-8719	AT5TE44020|+|12418974|12420797|ATREP3|RC/Helitron|1824	99.585	964	0	4	7756	8718	1	961	0	1755
cs1_585:598-1830	AT1TE44615|-|13621507|13622705|ATHILA4B_LTR|LTR/Gypsy|1199	90.966	963	57	13	1	936	1177	218	0	1269
cs1_1771:1587-7599	AT4TE26010|+|6157521|6159506|ATREP6|RC/Helitron|1241	99.688	963	0	3	4937	5897	1241	280	0	1759
cs1_1271:1356-5286	AT5TE41380|-|11439476|11440674|ATHILA4D_LTR|LTR/Gypsy|1199	99.481	963	0	4	2969	3930	1	959	0	1746
cs1_4005:1-3290	AT2TE26370|-|6458142|6459905|ATENSPM7|DNA/En-Spm|1764	98.023	961	15	4	2329	3289	1764	808	0	1666
cs1_4005:1-3290	AT1TE49480|-|15108853|15112238|ATREP18|DNA|2697	94.583	960	44	6	28	983	1370	2325	0	1478
cs1_3394:7943-11029	AT5TE53310|-|14782362|14786200|VANDAL3|DNA/MuDR|3839	99.792	960	0	2	2129	3086	1	960	0	1760
cs1_4105:56-5551	AT1TE25680|+|7984160|7985117|HELITRON2|RC/Helitron|958	99.896	959	0	1	3145	4103	958	1	0	1764
cs1_3511:1751-3875	AT2TE53555|+|12281171|12282129|ATREP19|DNA|959	100	959	0	0	11	969	1	959	0	1772
cs1_3735:2019-7307	AT2TE67460|-|15155815|15157010|ATREP11|RC/Helitron|1196	99.896	958	0	1	1	958	240	1196	0	1762
cs1_3699:2952-5880	AT2TE06285|-|1373365|1374317|ATREP4|RC/Helitron|953	99.478	958	0	5	1871	2828	953	1	0	1736
cs1_2514:2-1765	AT1TE46735|+|14237574|14241004|ATHILA|LTR/Gypsy|3435	96.451	958	22	9	298	1251	1120	2069	0	1570
cs1_3172:1031-2441	AT1TE51675|-|15687716|15689270|ATDNA2T9C|DNA/MuDR|1555	99.896	957	0	1	455	1410	1	957	0	1760
cs1_790:1-2620	AT4TE18630|+|4390977|4393232|ATHILA0_I|LTR/Gypsy|2262	93.92	954	56	2	1341	2293	1310	2262	0	1439
cs1_3653:6215-12455	AT1TE85335|-|26043562|26044510|HELITRONY1A|RC/Helitron|949	99.685	951	0	3	2103	3052	1	949	0	1736
cs1_3504:2188-8393	AT1TE63060|+|19030246|19031195|ATREP4|RC/Helitron|950	99.79	951	0	2	518	1467	950	1	0	1744
cs1_2130:1-6203	AT5TE44120|+|12442692|12443642|ATHILA4|LTR/Gypsy|951	100	951	0	0	33	983	1	951	0	1757
cs1_388:1-3185	AT3TE55180|-|13564345|13565843|ATCOPIA95|LTR/Copia|1499	93.572	949	57	4	1	948	551	1496	0	1411
cs1_3631:1-3861	AT4TE29540|-|6859666|6860614|ATMUN1|DNA/MuDR|949	99.684	949	0	2	480	1425	949	1	0	1733
cs1_790:1-2620	AT5TE46350|+|13037947|13039645|ATHILA3|LTR/Gypsy|1699	93.671	948	39	6	1	929	754	1699	0	1399
cs1_2630:1-3104	AT5TE27905|+|7710696|7713574|ATREP3|RC/Helitron|2879	91.561	948	68	6	2158	3101	1467	2406	0	1297
cs1_2349:3696-4643	AT5TE78640|-|21832304|21834623|TA11|LINE/L1|2320	76.663	947	210	10	6	947	962	22	2.77e-145	514
cs1_3009:4137-8198	AT2TE07725|+|1665233|1668533|ATLINE2|LINE/L1|3332	99.683	945	1	2	1	944	2358	3301	0	1727
cs1_1382:1-2363	AT1TE38755|+|11974525|11975469|HELITRON2|RC/Helitron|945	99.788	945	0	2	994	1936	945	1	0	1733
cs1_1456:4326-8677	AT5TE31300|+|8653597|8654540|ARNOLDY2|DNA/MuDR|944	99.788	944	1	1	1641	2583	944	1	0	1731
cs1_3567:4799-9599	AT4TE44745|+|9860636|9861576|ATHPOGON1|DNA/Pogo|941	99.788	943	0	1	570	1512	1	941	0	1729
cs1_3370:1-7077	AT1TE42290|-|12968374|12969313|ARNOLDY1|DNA/MuDR|940	99.257	942	0	6	417	1353	940	1	0	1694
cs1_2892:838-5662	AT3TE46790|+|11231601|11232569|ATCOPIA28|LTR/Copia|969	89.278	942	90	9	380	1317	35	969	0	1170
cs1_2842:1-2591	AT4TE22725|-|5430631|5431765|ATREP11|RC/Helitron|1135	99.151	942	1	7	1	936	195	1135	0	1688
cs1_1830:96-3395	AT3TE49190|+|11821685|11822626|ATIS112A|DNA/Harbinger|942	99.682	942	0	3	492	1430	942	1	0	1720
cs1_1555:2189-6974	AT4TE21255|+|5116413|5119753|ATGP8|LTR/Gypsy|3283	78.769	942	116	57	3158	4046	1454	2364	8.38e-157	555
cs1_4366:2800-7654	AT4TE00850|+|166565|167502|ATREP9|RC/Helitron|938	99.574	940	0	4	1488	2425	938	1	0	1711
cs1_4005:1-3290	AT1TE50365|-|15297361|15299719|ATREP18|DNA|2359	95.106	940	41	4	46	983	1	937	0	1476
cs1_4005:1-3290	AT1TE50105|-|15238029|15240421|ATREP18|DNA|2393	95.957	940	33	4	46	983	1	937	0	1520
cs1_235:1-3063	AT5TE51375|+|14336933|14337870|HELITRONY3|RC/Helitron|938	99.362	940	2	4	1619	2556	938	1	0	1700
cs1_1906:1401-5092	AT5TE51375|+|14336933|14337870|HELITRONY3|RC/Helitron|938	99.255	940	4	3	917	1855	938	1	0	1694
cs1_3361:1-3546	AT4TE48170|+|10536237|10537173|VANDAL5|DNA/MuDR|937	93.497	938	55	6	1970	2902	937	1	0	1389
cs1_1446:3769-5669	AT4TE15235|+|3337699|3341692|ATLANTYS1|LTR/Gypsy|3719	92.497	933	69	1	6	937	933	1	0	1334
cs1_1446:3769-5669	AT2TE22495|+|5560973|5565082|ATLANTYS1|LTR/Gypsy|3785	92.176	933	72	1	6	937	933	1	0	1317
cs1_235:1-3063	AT5TE51630|+|14372078|14373004|HELITRONY3|RC/Helitron|927	98.496	931	8	5	1628	2556	927	1	0	1637
cs1_235:1-3063	AT5TE51535|+|14361088|14362016|HELITRONY3|RC/Helitron|929	98.711	931	8	4	1628	2556	929	1	0	1650
cs1_235:1-3063	AT5TE51395|+|14339130|14340058|HELITRONY3|RC/Helitron|929	98.926	931	6	4	1628	2556	929	1	0	1661
cs1_235:1-3063	AT5TE51355|+|14334736|14335664|HELITRONY3|RC/Helitron|929	99.463	931	1	4	1628	2556	929	1	0	1688
cs1_235:1-3063	AT5TE51300|+|14328166|14329094|HELITRONY3|RC/Helitron|929	98.281	931	12	4	1628	2556	929	1	0	1628
cs1_198:1214-3271	AT1TE45960|-|13994018|13994948|ATCOPIA29|LTR/Copia|931	99.893	931	1	0	822	1752	931	1	0	1714
cs1_1906:1401-5092	AT5TE51630|+|14372078|14373004|HELITRONY3|RC/Helitron|927	98.389	931	10	5	926	1855	927	1	0	1631
cs1_1906:1401-5092	AT5TE51535|+|14361088|14362016|HELITRONY3|RC/Helitron|929	98.926	931	7	3	926	1855	929	1	0	1661
cs1_1906:1401-5092	AT5TE51395|+|14339130|14340058|HELITRONY3|RC/Helitron|929	98.818	931	8	3	926	1855	929	1	0	1655
cs1_1906:1401-5092	AT5TE51355|+|14334736|14335664|HELITRONY3|RC/Helitron|929	99.356	931	3	3	926	1855	929	1	0	1683
cs1_1906:1401-5092	AT5TE51300|+|14328166|14329094|HELITRONY3|RC/Helitron|929	98.174	931	14	3	926	1855	929	1	0	1622
cs1_4132:1-3253	AT2TE47070|+|10937984|10938911|BRODYAGA2|DNA/MuDR|928	99.677	930	0	3	361	1289	928	1	0	1698
cs1_4005:1-3290	AT1TE49435|-|15102111|15103242|ATREP18|DNA|1132	94.624	930	43	7	57	983	7	932	0	1434
cs1_4084:71-4075	AT4TE04415|-|860921|864078|ATIS112A|DNA/Harbinger|2565	98.493	929	13	1	362	1289	1	929	0	1637
cs1_4045:51-2363	AT4TE11520|+|2470299|2471300|HELITRONY3|RC/Helitron|1002	99.892	928	0	1	1	927	75	1002	0	1707
cs1_1638:1408-4423	AT5TE41115|+|11352732|11353959|ATHILA4|LTR/Gypsy|1228	90.733	928	82	4	6	931	303	1228	0	1234
cs1_3932:2805-6022	AT2TE11490|-|2536603|2537527|ARNOLDY2|DNA/MuDR|925	99.676	927	0	3	1184	2109	925	1	0	1692
cs1_4083:1-3237	AT5TE32360|+|8936510|8937428|ATREP11|RC/Helitron|919	98.488	926	0	14	1227	2145	1	919	0	1620
cs1_3900:1-2718	AT5TE86440|+|24028069|24029977|ATENSPM2|DNA/En-Spm|1909	99.568	926	0	4	1	926	922	1	0	1685
cs1_3900:1-2718	AT3TE59255|-|14456165|14457945|ATENSPM2|DNA/En-Spm|1781	98.704	926	5	7	1	926	919	1	0	1637
cs1_3652:1506-4656	AT2TE22505|+|5565096|5573068|ATHILA2|LTR/Gypsy|7973	98.38	926	11	3	2220	3143	1	924	0	1624
cs1_1119:2862-6085	AT2TE20530|-|5008305|5009227|ATREP10D|RC/Helitron|923	99.136	926	0	8	628	1548	923	1	0	1659
cs1_3652:1506-4656	AT3TE63540|-|15711476|15722693|ATHILA2|LTR/Gypsy|11218	97.73	925	20	1	2220	3143	1	925	0	1591
cs1_2593:1-4133	AT3TE30755|+|7318380|7319304|ATREP11|RC/Helitron|925	100	925	0	0	2588	3512	1	925	0	1709
cs1_3491:1-3234	AT5TE65565|-|18209486|18211562|ATREP10D|RC/Helitron|2077	99.134	924	0	8	1	922	1160	2077	0	1655
cs1_1963:174-2792	AT5TE44935|-|12687306|12689033|HELITRON1|RC/Helitron|1728	99.459	924	0	5	1	922	808	1728	0	1674
cs1_208:1-3223	AT4TE27045|+|6349187|6350310|ATREP10D|RC/Helitron|1124	99.892	923	1	0	2300	3222	1124	202	0	1700
cs1_3652:1506-4656	AT4TE16570|-|3742065|3750029|ATHILA6B|LTR/Gypsy|7965	99.241	922	7	0	2222	3143	3	924	0	1664
cs1_2892:838-5662	AT4TE09980|+|2101338|2102494|ATCOPIA28|LTR/Copia|952	99.892	922	0	1	245	1165	1	922	0	1696
cs1_2582:3-3638	AT2TE38110|+|9029775|9030696|ATREP1|RC/Helitron|922	100	922	0	0	2385	3306	922	1	0	1703
cs1_511:1-3145	AT1TE76215|+|23118240|23123214|ATCOPIA51|LTR/Copia|4975	99.566	921	0	4	2224	3144	1	917	0	1676
cs1_3762:1-6627	AT1TE47355|+|14390895|14392085|ATHILA5|LTR/Gypsy|1191	92.074	921	67	4	1	920	276	1191	0	1291
cs1_3762:1-6627	AT1TE47135|+|14345242|14346432|ATHILA5|LTR/Gypsy|1191	92.074	921	67	4	1	920	276	1191	0	1291
cs1_1646:1038-3466	AT3TE63090|+|15607643|15608557|ATREP15|RC/Helitron|915	97.177	921	13	10	282	1195	915	1	0	1544
cs1_511:1-3145	AT4TE25200|+|5987004|5991976|ATCOPIA51|LTR/Copia|4973	98.587	920	7	6	2226	3144	1	915	0	1622
cs1_4005:1-3290	AT1TE50535|-|15333047|15335354|ATREP18|DNA|2308	95.212	919	39	4	64	980	1	916	0	1448
cs1_2876:1957-4408	AT5TE31970|-|8830813|8831731|ATREP11|RC/Helitron|919	99.891	919	0	1	1429	2346	919	1	0	1690
cs1_1487:1-6030	AT2TE22015|+|5433469|5434387|HELITRONY3|RC/Helitron|919	100	919	0	0	2556	3474	919	1	0	1698
cs1_3361:1-3546	AT2TE19110|-|4610647|4615454|VANDAL5|DNA/MuDR|4827	91.721	918	41	12	1312	2210	4822	3921	0	1242
cs1_3807:3268-6554	AT2TE18715|+|4461786|4465949|ATHILA4|LTR/Gypsy|4164	99.782	917	0	2	1	916	3249	4164	0	1681
cs1_3149:300-2917	AT5TE41625|-|11515294|11517827|ATGP5|LTR/Gypsy|2534	95.202	917	44	0	1	917	1618	2534	0	1450
cs1_53:1-4011	AT1TE43070|-|13198033|13198946|ATREP4|RC/Helitron|914	99.782	916	0	2	192	1107	1	914	0	1679
cs1_2173:1-7563	AT2TE21545|-|5284602|5285513|ATHILA4C|LTR/Gypsy|912	99.563	916	0	4	1254	2169	912	1	0	1666
cs1_4084:71-4075	AT2TE41170|+|9653805|9654719|ATIS112A|DNA/Harbinger|915	99.891	915	0	1	362	1275	1	915	0	1683
cs1_4050:4200-8385	AT5TE27075|-|7488093|7488975|ATREP1|RC/Helitron|909	95.628	915	1	12	1907	2788	909	1	0	1432
cs1_3809:900-3196	AT2TE25470|-|6248273|6250339|ATREP8|RC/Helitron|1597	99.891	915	1	0	5	919	1597	683	0	1685
cs1_2618:1-5005	AT4TE14715|-|3217003|3217910|ATREP18|DNA|908	98.798	915	4	1	4085	4999	908	1	0	1622
cs1_1932:840-3072	AT1TE43070|-|13198033|13198946|ATREP4|RC/Helitron|914	99.891	914	0	1	1223	2135	1	914	0	1681
cs1_4234:1-6760	AT4TE17360|-|3987766|3997945|ATHILA|LTR/Gypsy|10208	98.138	913	6	9	1	910	9914	9010	0	1581
cs1_4234:1-6760	AT4TE16945|-|3864859|3877300|ATHILA|LTR/Gypsy|12442	98.028	913	8	8	1	911	10213	9309	0	1578
cs1_2356:1341-7360	AT5TE35865|+|9854903|9855815|HELITRONY3|RC/Helitron|913	100	913	0	0	2408	3320	913	1	0	1687
cs1_666:69-6896	AT3TE48555|+|11691624|11692551|Unassigned|Unassigned|928	85.401	911	90	18	4138	5047	870	2	0	905
cs1_3063:343-1960	AT5TE21400|-|5913967|5914877|ATREP4|RC/Helitron|911	100	911	0	0	82	992	911	1	0	1683
cs1_1692:597-4900	AT3TE45235|+|10877607|10878512|HELITRONY3|RC/Helitron|906	99.451	911	0	2	1196	2106	1	906	0	1650
cs1_1981:515-3065	AT3TE37705|+|9019589|9020614|ATREP3|RC/Helitron|1026	99.45	909	0	5	1	908	122	1026	0	1646
cs1_1195:1275-3776	AT3TE48555|+|11691624|11692551|Unassigned|Unassigned|928	84.928	909	94	28	741	1646	870	2	0	880
cs1_321:1446-2873	AT3TE45235|+|10877607|10878512|HELITRONY3|RC/Helitron|906	99.78	908	0	1	463	1370	906	1	0	1664
cs1_4123:4619-9164	AT5TE42005|-|11640344|11641246|ATREP8|RC/Helitron|903	99.559	907	0	4	801	1707	903	1	0	1650
cs1_3828:1-2394	AT5TE51725|-|14387348|14388267|ATREP10D|RC/Helitron|920	100	907	0	0	1487	2393	920	14	0	1676
cs1_353:2439-4817	AT3TE58620|+|14261689|14263320|ATHILA5|LTR/Gypsy|1632	90.628	907	63	5	1	888	729	1632	0	1184
cs1_3207:2517-4811	AT5TE49335|-|13840290|13851839|VANDAL2|DNA/MuDR|11550	96.913	907	24	2	1391	2294	5614	6519	0	1517
cs1_2530:636-6603	AT2TE09575|-|2093414|2094320|HELITRON4|RC/Helitron|907	100	907	0	0	1217	2123	907	1	0	1676
cs1_2537:3-4403	AT2TE06620|+|1435379|1437967|ATENSPM6|DNA/En-Spm|2589	95.916	906	27	6	3496	4400	2589	1693	0	1459
cs1_502:35-1827	AT1TE46575|-|14178069|14183542|ATHILA2|LTR/Gypsy|5454	100	905	0	0	1	905	4550	5454	0	1672
cs1_2997:3355-6722	AT5TE48980|-|13756612|13757514|ATMU11|DNA/MuDR|903	99.669	905	0	3	559	1462	1	903	0	1652
cs1_2997:3355-6722	AT5TE36140|-|9921543|9922445|ATMU11|DNA/MuDR|903	98.122	905	14	3	559	1462	1	903	0	1574
cs1_3682:638-3296	AT5TE35825|+|9848063|9848965|ATREP3|RC/Helitron|903	99.889	904	0	1	1296	2199	903	1	0	1663
cs1_2628:443-6599	AT3TE58835|+|14319827|14320766|ATREP11|RC/Helitron|940	100	904	0	0	3	906	37	940	0	1670
cs1_4224:1-4644	AT5TE40465|-|11183047|11184521|ATHILA|LTR/Gypsy|1475	97.121	903	23	3	60	960	511	1412	0	1520
cs1_2380:1-3065	AT4TE32295|-|7417935|7419008|ATREP15|RC/Helitron|1074	99.668	903	0	3	1	901	173	1074	0	1648
cs1_10:1-3437	AT3TE59085|-|14403947|14404848|ATHILA6B|LTR/Gypsy|902	99.557	903	0	4	20	919	1	902	0	1642
cs1_4386:37-5684	AT3TE18825|+|4467615|4468511|ATREP1|RC/Helitron|897	99.446	902	0	4	3107	4008	897	1	0	1633
cs1_4224:1-4644	AT1TE46710|+|14235751|14236844|ATHILA6B|LTR/Gypsy|1094	96.674	902	27	3	61	960	131	1031	0	1496
cs1_3029:1208-4524	AT3TE53030|+|12917700|12918585|ATIS112A|DNA/Harbinger|898	97.894	902	3	2	1533	2422	1	898	0	1546
cs1_1946:3244-6325	AT1TE44125|-|13482748|13490426|VANDAL6|DNA/MuDR|7695	99.001	901	8	1	1	900	1610	2510	0	1613
cs1_1774:1-3207	AT1TE37305|-|11525687|11527099|ATREP11|RC/Helitron|1413	99.111	900	0	8	2308	3206	1	893	0	1611
cs1_1083:1-3561	AT1TE46140|+|14044362|14045934|ATHILA|LTR/Gypsy|1573	99.778	900	0	2	1	899	899	1	0	1650
cs1_3459:1-4018	AT4TE33295|+|7612343|7613233|ATREP4|RC/Helitron|891	98.775	898	0	10	568	1461	891	1	0	1587
cs1_1521:1-2197	AT4TE43220|+|9563469|9564365|ATREP3|RC/Helitron|897	99.443	898	1	4	227	1121	1	897	0	1628
cs1_1901:2009-2914	AT5TE43275|+|12151734|12160420|ATHILA6A|LTR/Gypsy|7926	100	897	0	0	9	905	245	1141	0	1657
cs1_4050:4200-8385	AT1TE37790|-|11669320|11670243|ATREP1|RC/Helitron|924	94.749	895	32	14	1903	2788	889	1	0	1378
cs1_3210:3268-6569	AT1TE15090|-|4651559|4660722|ATREP10D|RC/Helitron|1481	99.553	895	0	4	274	1166	893	1	0	1628
cs1_1638:1408-4423	AT5TE43485|+|12238101|12239751|ATHILA4|LTR/Gypsy|1651	89.721	895	76	14	6	888	761	1651	0	1129
cs1_4050:4200-8385	AT3TE67580|+|16677400|16678516|ATREP1|RC/Helitron|1117	94.961	893	31	14	1907	2791	1102	216	0	1387
cs1_2782:10751-20464	AT1TE38945|-|12020228|12021118|ATREP10D|RC/Helitron|891	99.44	893	0	5	6795	7684	891	1	0	1616
cs1_2125:2493-5340	AT4TE67560|-|14280183|14288304|VANDAL6|DNA/MuDR|8130	98.992	893	8	1	393	1285	4771	3880	0	1598
cs1_4050:4200-8385	AT2TE06025|+|1321647|1325404|HELITRONY3|RC/Helitron|3758	95.067	892	31	13	1907	2791	326	1211	0	1391
cs1_2718:1-7281	AT5TE40435|-|11175919|11177253|ATHILA4|LTR/Gypsy|1368	98.991	892	2	7	5844	6732	1	888	0	1591
cs1_1638:1408-4423	AT5TE40175|-|11076521|11078225|ATHILA4|LTR/Gypsy|1705	90.135	892	79	8	1	888	819	1705	0	1151
cs1_4050:4200-8385	AT1TE30365|-|9418063|9419054|ATREP1|RC/Helitron|992	94.944	890	31	13	1907	2790	990	109	0	1382
cs1_3069:1315-3126	AT4TE20435|+|4906368|4907256|HELITRONY1D|RC/Helitron|889	99.663	890	0	3	80	967	1	889	0	1624
cs1_1741:1-3315	AT2TE10355|-|2236527|2240579|ATCOPIA30|LTR/Copia|4053	99.888	890	0	1	1	890	3165	4053	0	1637
cs1_2332:1-3041	AT1TE70615|+|21390067|21391113|HELITRONY1B|RC/Helitron|1047	86.277	889	97	13	1202	2085	878	10	0	942
cs1_1659:1-7482	AT5TE17150|-|4738310|4739198|ATREP6|RC/Helitron|889	99.55	889	0	4	3621	4505	889	1	0	1616
cs1_2473:3328-6535	AT5TE43255|-|12128971|12138053|ATHILA2|LTR/Gypsy|9087	96.396	888	32	0	2320	3207	872	1759	0	1463
cs1_2005:185-1065	AT3TE53745|+|13133275|13139033|VANDAL21|DNA/MuDR|5708	93.687	887	48	3	1	880	330	1215	0	1321
cs1_2005:185-1065	AT3TE52540|+|12775695|12783259|VANDAL21|DNA/MuDR|6294	94.701	887	37	5	1	880	164	1047	0	1369
cs1_2537:3-4403	AT1TE49370|-|15087874|15089939|ATREP18|DNA|2066	97.055	883	23	3	1109	1991	1	880	0	1483
cs1_2332:1-3041	AT1TE56775|-|17141640|17142928|ATREP4|RC/Helitron|1289	100	883	0	0	2158	3040	1	883	0	1631
cs1_3883:1-1842	AT2TE74725|+|16625761|16626817|SIMPLEHAT1|DNA/HAT|1057	98.753	882	1	10	965	1841	1057	181	0	1559
cs1_2903:7617-8499	AT5TE44265|-|12490508|12491694|HELITRON3|RC/Helitron|1187	99.887	882	0	1	1	882	1143	263	0	1622
cs1_1156:1-6023	AT1TE02980|+|912339|913217|ATREP15|RC/Helitron|879	99.546	881	0	4	5131	6009	1	879	0	1602
cs1_785:3910-7822	AT2TE09300|-|2027258|2028132|HELITRONY3|RC/Helitron|875	99.205	880	0	7	2864	3741	1	875	0	1580
cs1_1638:1408-4423	AT4TE17530|+|4049312|4051037|ATHILA4|LTR/Gypsy|1729	90.568	880	72	8	56	931	857	1729	0	1155
cs1_4070:106-2456	AT1TE49590|-|15127857|15128770|ATREP18|DNA|914	92.825	878	45	7	224	1098	1	863	0	1256
cs1_4050:4200-8385	AT3TE67015|-|16534379|16535303|ATREP1|RC/Helitron|925	94.869	877	29	16	1924	2791	878	9	0	1356
cs1_3600:1-4577	AT2TE12100|-|2734488|2735506|ATREP3|RC/Helitron|1019	99.658	877	0	3	1	874	877	1	0	1600
cs1_3710:1-5169	AT2TE23655|+|5806778|5807651|HELITRONY3|RC/Helitron|874	99.658	876	0	3	2987	3861	1	874	0	1598
cs1_3630:1-4919	AT1TE41710|+|12802801|12803671|ATREP9|RC/Helitron|871	97.26	876	17	6	3748	4622	870	1	0	1478
cs1_2320:2545-4023	AT4TE14965|-|3259336|3260203|ATREP18|DNA|868	91.438	876	53	9	539	1400	868	1	0	1182
cs1_1651:1535-3143	AT2TE09255|+|2017686|2018551|ATREP10B|RC/Helitron|866	98.858	876	0	9	499	1374	866	1	0	1554
cs1_3701:5083-9627	AT4TE24830|-|5895492|5896385|ATREP15|RC/Helitron|894	98.969	873	0	8	7	878	865	1	0	1554
cs1_3549:683-2864	AT2TE03205|-|736575|737445|ATREP11|RC/Helitron|871	99.771	873	0	2	1182	2054	871	1	0	1600
cs1_812:1-3522	AT4TE28370|+|6626389|6627258|ATREP10D|RC/Helitron|870	99.541	872	0	4	148	1017	870	1	0	1585
cs1_1752:1-5478	AT4TE21990|-|5283907|5284778|ARNOLDY1|DNA/MuDR|872	100	872	0	0	4601	5472	1	872	0	1611
cs1_1195:1275-3776	AT5TE46000|+|12921649|12922510|ATENSPM6|DNA/En-Spm|862	91.743	872	58	12	1240	2107	862	1	0	1199
cs1_666:69-6896	AT5TE46000|+|12921649|12922510|ATENSPM6|DNA/En-Spm|862	91.16	871	62	9	4633	5501	862	5	0	1168
cs1_390:3425-6870	AT2TE26140|-|6409366|6410233|SIMPLEGUY1|DNA/Harbinger|868	99.656	871	0	3	2181	3051	868	1	0	1589
cs1_153:454-3416	AT3TE59795|+|14607939|14608966|ATREP4|RC/Helitron|1028	99.885	870	0	1	1	869	870	1	0	1600
cs1_972:1-3583	AT1TE64185|-|19382035|19383006|ATREP15|RC/Helitron|972	99.77	868	0	1	1	868	869	4	0	1591
cs1_1638:1408-4423	AT2TE19580|+|4713537|4714827|ATHILA4A|LTR/Gypsy|1291	89.286	868	60	21	1446	2297	440	1290	0	1057
cs1_3641:6746-9060	AT1TE41745|+|12818273|12839582|VANDAL5|DNA/MuDR|18596	88.812	867	73	14	24	882	8533	9383	0	1042
cs1_2518:4052-8154	AT1TE76860|+|23327347|23328211|ATREP4|RC/Helitron|865	99.423	867	1	4	702	1566	1	865	0	1570
cs1_4182:1-3957	AT4TE15585|+|3431701|3443038|ATHILA4C|LTR/Gypsy|10182	99.192	866	2	5	1	862	9318	10182	0	1555
cs1_3641:6746-9060	AT4TE48215|+|10541505|10544314|VANDAL5|DNA/MuDR|2810	88.889	864	72	14	27	882	1	848	0	1042
cs1_2390:1-5816	AT1TE03930|+|1205740|1206603|ATREP3|RC/Helitron|864	99.537	864	2	1	1450	2311	864	1	0	1572
cs1_3588:1380-3421	AT5TE41320|+|11418506|11421081|ROMANIAT5|LTR/Copia|2576	90.023	862	79	6	502	1361	1325	469	0	1109
cs1_3588:1380-3421	AT3TE51895|-|12603266|12606828|ROMANIAT5|LTR/Copia|3563	90.835	862	72	7	502	1361	1336	480	0	1147
cs1_3588:1380-3421	AT1TE51360|-|15610627|15615403|ROMANIAT5|LTR/Copia|4777	90.603	862	74	7	502	1361	2551	1695	0	1136
cs1_2332:1-3041	AT4TE18415|+|4315376|4316227|ATREP4|RC/Helitron|852	84.437	861	111	17	2023	2869	1	852	0	826
cs1_3990:1-3371	AT5TE07195|+|1981368|1982222|HELITRONY3|RC/Helitron|855	99.419	860	0	4	1442	2301	855	1	0	1555
cs1_2852:3-862	AT4TE14540|-|3173943|3184236|ATHILA2|LTR/Gypsy|10295	99.07	860	0	7	1	859	3952	4804	0	1537
cs1_647:5287-10161	AT1TE14335|-|4413215|4414712|ATREP10D|RC/Helitron|1498	99.302	859	0	6	4017	4874	1498	645	0	1548
cs1_4237:74-3096	AT4TE36330|-|8214539|8215395|ATREP15|RC/Helitron|857	99.651	859	0	3	295	1152	857	1	0	1567
cs1_413:1-2905	AT1TE78765|-|23939918|23940948|SIMPLEGUY1|DNA/Harbinger|1031	99.417	858	2	3	1	858	855	1	0	1554
cs1_3857:294-3350	AT2TE08110|+|1741426|1757083|ARNOLD2|DNA/MuDR|15658	98.366	857	11	2	1	854	12822	13678	0	1502
cs1_3641:6746-9060	AT5TE50560|-|14158313|14172169|VANDAL5|DNA/MuDR|9089	88.915	857	71	14	34	882	1	841	0	1035
cs1_1639:5208-10401	AT1TE56235|+|16985002|16985852|SADHU|Unassigned|851	98.832	856	1	8	2702	3553	1	851	0	1517
cs1_4184:1892-4076	AT1TE44425|+|13570522|13571376|ATREP10B|RC/Helitron|855	99.883	855	0	1	937	1790	1	855	0	1572
cs1_4117:8260-11560	AT5TE46350|+|13037947|13039645|ATHILA3|LTR/Gypsy|1699	93.443	854	45	10	2457	3300	1699	847	0	1256
cs1_2537:3-4403	AT1TE50635|-|15350189|15351395|ATREP18|DNA|1207	91.218	854	63	9	538	1383	358	1207	0	1151
cs1_2537:3-4403	AT1TE50165|-|15252092|15253294|ATREP18|DNA|1203	91.218	854	63	9	538	1383	354	1203	0	1151
cs1_605:741-2165	AT4TE18415|+|4315376|4316227|ATREP4|RC/Helitron|852	99.883	853	0	1	182	1034	1	852	0	1568
cs1_2125:2493-5340	AT2TE43165|-|10085509|10093594|VANDAL6|DNA/MuDR|8127	99.296	852	5	1	1242	2092	4080	3229	0	1539
cs1_1809:1-3623	AT3TE39135|+|9366242|9367091|ATREP10D|RC/Helitron|850	99.882	851	0	1	1617	2467	1	850	0	1565
cs1_417:1-3937	AT1TE72400|+|21941897|21942745|ATREP5|RC/Helitron|849	100	849	0	0	2778	3626	1	849	0	1568
cs1_1445:118-2214	AT4TE31320|+|7195374|7196221|ATREP3|RC/Helitron|848	99.764	849	0	2	61	908	848	1	0	1555
cs1_4247:1-4822	AT4TE31320|+|7195374|7196221|ATREP3|RC/Helitron|848	99.764	848	0	1	3528	4373	848	1	0	1554
cs1_2618:1-5005	AT4TE14825|-|3233383|3234587|ATREP18|DNA|1205	94.799	846	30	5	1	832	846	1	0	1306
cs1_3864:1-2111	AT4TE26820|-|6304519|6305363|HELITRONY3|RC/Helitron|845	100	845	0	0	1134	1978	845	1	0	1561
cs1_2448:702-7480	AT1TE01405|-|432995|433837|ATLINE1A|LINE/L1|843	99.527	845	0	4	5733	6575	1	843	0	1535
cs1_1719:1-2369	AT1TE79030|+|24027108|24027951|ATREP11|RC/Helitron|844	100	844	0	0	1304	2147	1	844	0	1559
cs1_2624:2147-4934	AT3TE70525|+|17392517|17393357|ATGP2N|LTR/Gypsy|841	99.763	843	0	2	929	1771	1	841	0	1544
cs1_4337:2242-5283	AT3TE57110|+|13902135|13905745|ATHILA2|LTR/Gypsy|3611	94.055	841	48	2	2202	3041	2793	1954	0	1275
cs1_238:1-5942	AT3TE61425|-|15075643|15076479|ATREP10D|RC/Helitron|837	99.287	841	2	4	2066	2906	837	1	0	1517
cs1_1927:5959-6802	AT1TE45795|-|13947033|13950715|ATGP2|LTR/Gypsy|3377	93.333	840	55	1	1	839	840	1	0	1240
cs1_585:598-1830	AT2TE15425|-|3539391|3540227|ATHILA4B_LTR|LTR/Gypsy|837	91.538	839	64	7	360	1193	837	1	0	1149
cs1_230:1-2792	AT2TE25840|-|6329641|6344951|VANDAL2|DNA/MuDR|15311	97.497	839	18	3	1953	2791	5768	6603	0	1430
cs1_2075:1-3820	AT1TE01405|-|432995|433837|ATLINE1A|LINE/L1|843	99.642	839	0	3	2981	3819	843	8	0	1530
cs1_1605:1-4042	AT1TE02540|-|781194|782748|ATREP15|RC/Helitron|1555	99.762	839	0	2	1	839	837	1	0	1537	callus
cs1_3630:1-4919	AT1TE41680|-|12792759|12793590|ATREP1|RC/Helitron|832	96.181	838	25	6	3765	4601	1	832	0	1363
cs1_3444:1-1795	AT2TE21970|+|5423296|5427630|ATLINE1A|LINE/L1|1784	100	838	0	0	957	1794	1153	316	0	1548
cs1_1941:997-2660	AT3TE59780|+|14605333|14606906|ATREP3|RC/Helitron|1574	99.761	838	0	2	1	836	737	1574	0	1535
cs1_565:1889-4651	AT2TE20665|+|5029105|5029940|ATGP5|LTR/Gypsy|836	99.881	837	0	1	1297	2133	836	1	0	1539
cs1_2984:1-3744	AT5TE42335|+|11771883|11776713|ATHILA2|LTR/Gypsy|4831	98.686	837	11	0	1	837	912	1748	0	1485
cs1_23:1-4610	AT3TE60845|+|14910927|14913451|VANDAL18NB|DNA/MuDR|945	98.088	837	14	1	3459	4295	1	835	0	1456
cs1_1228:1-2850	AT2TE15425|-|3539391|3540227|ATHILA4B_LTR|LTR/Gypsy|837	100	837	0	0	1602	2438	1	837	0	1546
cs1_3999:2434-7039	AT5TE03860|+|1057264|1058099|ATREP10D|RC/Helitron|836	100	836	0	0	654	1489	836	1	0	1544
cs1_2984:1-3744	AT5TE42355|+|11777537|11782793|ATHILA2|LTR/Gypsy|5253	100	836	0	0	1	836	4418	5253	0	1544
cs1_2800:1-3055	AT5TE50570|+|14165797|14167691|VANDAL4|DNA/MuDR|1916	99.043	836	6	2	1416	2250	535	1369	0	1498
cs1_2800:1-3055	AT4TE48225|-|10544613|10546506|VANDAL4|DNA/MuDR|1913	98.565	836	10	2	1416	2250	533	1367	0	1476
cs1_2800:1-3055	AT1TE41765|-|12830337|12832135|VANDAL4|DNA/MuDR|1820	99.043	836	6	2	1416	2250	535	1369	0	1498
cs1_2800:1-3055	AT1TE28380|+|8793538|8794372|VANDAL4|DNA/MuDR|835	99.641	836	1	2	1416	2250	1	835	0	1526
cs1_1513:2193-4456	AT5TE50570|+|14165797|14167691|VANDAL4|DNA/MuDR|1916	98.923	836	7	2	275	1109	1369	535	0	1493
cs1_1513:2193-4456	AT4TE48225|-|10544613|10546506|VANDAL4|DNA/MuDR|1913	98.445	836	11	2	275	1109	1367	533	0	1471
cs1_1513:2193-4456	AT1TE41765|-|12830337|12832135|VANDAL4|DNA/MuDR|1820	98.923	836	7	2	275	1109	1369	535	0	1493
cs1_1513:2193-4456	AT1TE28380|+|8793538|8794372|VANDAL4|DNA/MuDR|835	99.761	836	0	2	275	1109	835	1	0	1531
cs1_3836:1761-5452	AT5TE38800|-|10660101|10660934|ATREP10D|RC/Helitron|834	99.641	835	0	3	266	1098	1	834	0	1522
cs1_3835:6410-12771	AT2TE10295|+|2226196|2227022|ATHPOGON3|DNA/Pogo|827	98.683	835	2	9	1303	2136	1	827	0	1472
cs1_1882:2102-6115	AT5TE57960|+|16049143|16051639|VANDAL2N1|DNA/MuDR|2503	94.371	835	39	3	1682	2510	1743	911	0	1275
cs1_1312:1-2863	AT2TE11780|+|2628285|2629677|ATREP3|RC/Helitron|1393	98.683	835	0	11	2034	2862	1	830	0	1471
cs1_3814:867-3559	AT1TE21575|+|6661663|6662494|HELITRONY1B|RC/Helitron|832	97.242	834	10	10	1332	2155	831	1	0	1400
cs1_814:1-5235	AT1TE41680|-|12792759|12793590|ATREP1|RC/Helitron|832	99.04	833	7	1	459	1291	832	1	0	1493
cs1_2498:1-1766	AT3TE67445|+|16635837|16647479|VANDAL7|DNA/MuDR|11643	100	833	0	0	933	1765	11643	10811	0	1539
cs1_2001:3484-9792	AT4TE09910|+|2087672|2090064|ATREP10D|RC/Helitron|2393	99.038	832	1	5	5479	6308	2393	1567	0	1485
cs1_1965:1-1987	AT5TE49770|+|13972629|13973773|ATGP8|LTR/Gypsy|1145	99.159	832	0	4	1	831	320	1145	0	1491
cs1_761:2307-6797	AT5TE47200|-|13317244|13328540|ATHILA2|LTR/Gypsy|11297	99.037	831	0	7	3660	4490	11297	10475	0	1483
cs1_3152:475-2835	AT3TE50940|-|12302109|12308742|ATHILA3|LTR/Gypsy|6634	97.714	831	15	1	1534	2360	6634	5804	0	1426
cs1_1177:1-3974	AT3TE70635|+|17429622|17437290|VANDAL6|DNA/MuDR|7678	99.759	831	0	2	1	830	6849	7678	0	1522
cs1_2495:1-4090	AT4TE13525|-|2903675|2904502|ATCOPIA45|LTR/Copia|828	99.759	829	0	2	1930	2757	1	828	0	1519
cs1_2263:1-4231	AT4TE05550|+|1091113|1091942|LIMPET1|DNA/MuDR|830	92.029	828	47	14	3125	3935	830	5	0	1146
cs1_758:1-3148	AT1TE41625|-|12768947|12780004|ATREP15|RC/Helitron|1638	91.536	827	53	8	389	1206	820	1638	0	1123
cs1_4050:4200-8385	AT3TE45325|+|10900843|10902022|ATREP1|RC/Helitron|1180	95.768	827	21	13	1889	2708	820	1	0	1321
cs1_3860:2349-5399	AT4TE08130|+|1595963|1597295|AT9TSD1|DNA/MuDR|1333	99.274	827	0	6	2229	3050	1333	508	0	1489
cs1_2590:3616-5743	AT3TE58725|-|14297041|14297867|ATREP8|RC/Helitron|827	99.274	827	0	6	42	862	1	827	0	1489
cs1_1797:1321-3884	AT5TE33235|+|9181650|9189417|ATGP1|LTR/Gypsy|7770	99.395	827	0	4	1739	2563	7770	6947	0	1495
cs1_4219:806-2882	AT3TE53820|+|13155268|13156093|ATMUN1|DNA/MuDR|826	100	826	0	0	1073	1898	1	826	0	1526
cs1_4394:1-4994	AT3TE12545|+|2988082|2988906|AT9TSD1|DNA/MuDR|825	100	825	0	0	162	986	1	825	0	1524
cs1_3630:1-4919	AT1TE41625|-|12768947|12780004|ATREP15|RC/Helitron|1638	96.242	825	24	6	3698	4521	820	1638	0	1345
cs1_3436:1-3791	AT5TE27825|+|7698082|7699572|ATREP3|RC/Helitron|1130	99.273	825	0	6	230	1052	1130	310	0	1485
cs1_2075:1-3820	AT1TE58625|+|17656787|17660319|ATLINE1A|LINE/L1|3533	98.422	824	10	3	2986	3809	3533	2713	0	1447
cs1_573:1173-3148	AT1TE45575|-|13894971|13895793|ATREP5|RC/Helitron|823	100	823	0	0	885	1707	1	823	0	1520
cs1_419:6592-10004	AT4TE19715|+|4688971|4690751|META1|LTR/Copia|1781	98.542	823	11	1	2590	3412	27	848	0	1452
cs1_3973:1995-6093	AT5TE72235|-|20059830|20061632|TA11|LINE/L1|1795	98.663	823	0	4	3277	4098	1795	983	0	1448
cs1_2448:702-7480	AT1TE58625|+|17656787|17660319|ATLINE1A|LINE/L1|3533	98.299	823	10	4	5750	6570	2713	3533	0	1439
cs1_1450:4569-6191	AT3TE51580|-|12514151|12515144|ATCOPIA37|LTR/Copia|994	99.878	822	0	1	1	821	173	994	0	1511
cs1_2601:2215-4527	AT3TE64355|+|15898580|15900362|ATLINE1A|LINE/L1|1783	91.108	821	51	10	284	1101	1783	982	0	1092
cs1_198:1214-3271	AT1TE45955|-|13991689|13994017|ROMANIAT5|LTR/Copia|2229	100	821	0	0	1	821	821	1	0	1517
cs1_1446:3769-5669	AT4TE17805|+|4111649|4115509|ATLANTYS1|LTR/Gypsy|3073	100	821	0	0	117	937	821	1	0	1517
cs1_1322:4378-8692	AT1TE78720|-|23926447|23931762|HELITRON2|RC/Helitron|4414	97.808	821	11	7	828	1644	2103	1286	0	1410
cs1_814:1-5235	AT1TE41625|-|12768947|12780004|ATREP15|RC/Helitron|1638	99.878	820	0	1	539	1358	1638	820	0	1507
cs1_2909:1-3751	AT5TE48715|+|13688514|13689423|ATREP15|RC/Helitron|910	100	817	0	0	1	817	817	1	0	1509
cs1_2789:33-2876	AT3TE24260|-|5771238|5772053|HELITRONY1E|RC/Helitron|816	99.877	816	0	1	1185	1999	1	816	0	1500
cs1_662:1-5076	AT1TE09820|-|3023386|3024890|ATREP6|RC/Helitron|1505	92.393	815	45	12	1735	2534	595	1407	0	1146
cs1_3859:1188-4033	AT1TE52350|-|15901346|15904093|ATREP10D|RC/Helitron|2748	98.034	814	9	6	1507	2315	1329	518	0	1408
cs1_3641:6746-9060	AT2TE19075|+|4604977|4607996|ATENSPM6|DNA/En-Spm|3022	99.631	814	0	2	1504	2314	3022	2209	0	1483
cs1_4259:1-3770	AT3TE41610|-|9996912|9997724|ATREP4|RC/Helitron|813	99.508	813	0	4	1052	1860	1	813	0	1476
cs1_508:922-3913	AT2TE31645|+|7677317|7678121|ATREP10D|RC/Helitron|805	98.892	812	0	7	103	912	805	1	0	1441
cs1_419:6592-10004	AT4TE22180|+|5326461|5331583|META1|LTR/Copia|6052	98.892	812	7	2	2602	3412	5124	5934	0	1448
cs1_1995:3475-6979	AT5TE38835|+|10670838|10672133|Unassigned|Unassigned|1296	99.754	812	0	2	6	816	486	1296	0	1487
cs1_2082:1-5977	AT1TE49140|-|14998919|14999727|ATREP10D|RC/Helitron|809	99.63	810	1	2	3996	4804	809	1	0	1478
cs1_3922:1-5083	AT5TE73320|-|20355474|20359002|ATREP3|RC/Helitron|1465	99.629	809	0	3	1904	2711	1	807	0	1474
cs1_758:1-3148	AT1TE41670|+|12786026|12786825|ATREP5|RC/Helitron|800	91.46	808	52	8	393	1191	800	1	0	1094
cs1_758:1-3148	AT1TE41630|+|12772373|12773172|ATREP5|RC/Helitron|800	91.46	808	52	8	393	1191	800	1	0	1094
cs1_4224:1-4644	AT5TE40455|-|11178876|11182634|ATHILA|LTR/Gypsy|3759	97.525	808	18	2	60	866	2953	3759	0	1380
cs1_4219:806-2882	AT3TE54095|-|13227323|13228362|ATREP3|RC/Helitron|1040	89.233	808	73	7	100	894	810	4	0	998
cs1_2537:3-4403	AT1TE50685|-|15358684|15360924|ATREP18|DNA|1969	88.614	808	70	15	204	999	727	1524	0	963
cs1_1365:4030-8097	AT4TE13250|+|2822645|2824348|VANDAL4|DNA/MuDR|1608	93.564	808	41	4	681	1479	1	806	0	1194
cs1_790:1-2620	AT1TE48775|+|14875416|14885131|ATHILA3|LTR/Gypsy|9443	94.672	807	29	7	1	796	6864	7667	0	1240
cs1_790:1-2620	AT1TE48730|-|14837664|14845083|ATHILA3|LTR/Gypsy|7439	94.672	807	29	7	1	796	4855	5658	0	1240
cs1_3303:1672-4239	AT2TE16005|+|3680276|3681190|ATHILA6A|LTR/Gypsy|915	99.876	807	0	1	1761	2567	915	110	0	1483
cs1_2263:1-4231	AT3TE09500|-|2258772|2259575|LIMPET1|DNA/MuDR|804	91.574	807	41	16	3125	3907	804	1	0	1088
cs1_422:12448-18755	AT4TE22395|-|5368686|5369485|ATHPOGON1|DNA/Pogo|800	98.387	806	2	11	171	971	800	1	0	1406
cs1_3630:1-4919	AT1TE41670|+|12786026|12786825|ATREP5|RC/Helitron|800	96.154	806	24	6	3702	4506	800	1	0	1310
cs1_3630:1-4919	AT1TE41630|+|12772373|12773172|ATREP5|RC/Helitron|800	96.154	806	24	6	3702	4506	800	1	0	1310
cs1_4249:3-4302	AT3TE09500|-|2258772|2259575|LIMPET1|DNA/MuDR|804	99.876	804	1	0	3446	4249	804	1	0	1480
cs1_2927:1-2916	AT5TE40190|+|11081827|11083547|ATHILA6B|LTR/Gypsy|1741	92.04	804	42	3	2	784	939	1741	0	1110
cs1_2927:1-2916	AT2TE18890|-|4517288|4518080|ATHILA6B|LTR/Gypsy|813	92.91	804	36	2	2	784	10	813	0	1149
cs1_2477:1269-3571	AT4TE74405|-|15595862|15596742|SIMPLEHAT2|DNA/HAT|881	87.313	804	65	28	1521	2302	881	93	0	885
cs1_353:2439-4817	AT4TE09060|-|1828621|1829890|ATHILA5|LTR/Gypsy|1210	99.626	803	1	1	1	803	285	1085	0	1465
cs1_1667:1-8526	AT2TE18890|-|4517288|4518080|ATHILA6B|LTR/Gypsy|813	92.154	803	41	9	5580	6360	9	811	0	1114
cs1_4123:4619-9164	AT5TE42000|-|11639045|11640343|HELITRONY3|RC/Helitron|1299	98.876	801	1	7	1	800	794	1	0	1423
cs1_3741:3045-6110	AT4TE22395|-|5368686|5369485|ATHPOGON1|DNA/Pogo|800	99.75	801	1	1	135	935	1	800	0	1467
cs1_3277:1-5460	AT3TE62955|-|15552107|15554973|ATENSPM2|DNA/En-Spm|2908	99.001	801	5	3	4660	5459	1	799	0	1432
cs1_1310:5066-10089	AT3TE48835|+|11725467|11726267|ATREP5|RC/Helitron|801	99.625	801	0	3	3664	4461	801	1	0	1459
cs1_51:1-2865	AT1TE01615|-|499135|501371|ATREP3|RC/Helitron|2237	99.625	800	2	1	2066	2864	2237	1438	0	1459
cs1_872:2-3950	AT3TE40920|-|9830077|9830872|HELITRONY2|RC/Helitron|796	99.625	799	0	3	2884	3682	1	796	0	1456
cs1_758:1-3148	AT1TE41710|+|12802801|12803671|ATREP9|RC/Helitron|871	91.98	798	46	9	439	1227	870	82	0	1103
cs1_3925:4-2365	AT3TE54345|+|13291264|13292059|HELITRONY2|RC/Helitron|796	96.617	798	24	3	507	1303	796	1	0	1321
cs1_612:1-6647	AT5TE26455|+|7319253|7320044|ATREP10D|RC/Helitron|792	98.995	796	0	8	2290	3081	1	792	0	1419
cs1_3640:1-3350	AT5TE62920|+|17419053|17419843|HELITRONY1D|RC/Helitron|791	98.744	796	0	10	267	1057	1	791	0	1406
cs1_475:3-4196	AT2TE05820|+|1286037|1287238|HELITRONY1E|RC/Helitron|1202	90.692	795	51	9	1062	1853	907	133	0	1037
cs1_2551:1-3221	AT4TE18485|-|4347796|4352258|ATHILA3|LTR/Gypsy|4465	92.579	795	53	6	1	791	793	1	0	1136
cs1_2551:1-3221	AT3TE52305|-|12705155|12708553|ATHILA3|LTR/Gypsy|3399	93.208	795	45	6	1	791	790	1	0	1160
cs1_1653:267-3665	AT1TE56400|+|17029606|17030400|ATLINE1_1|LINE/L1|795	99.874	795	0	1	622	1415	795	1	0	1461
cs1_538:1-8150	AT5TE68495|-|19044461|19045245|BRODYAGA2|DNA/MuDR|785	94.71	794	16	13	5847	6623	1	785	0	1210
cs1_589:1-4595	AT5TE90620|-|25191059|25191888|ATREP10D|RC/Helitron|830	99.243	793	0	6	3802	4594	830	44	0	1426
cs1_2693:1-6096	AT4TE25295|+|6005173|6005965|ATREP11|RC/Helitron|793	100	793	0	0	2314	3106	1	793	0	1465
cs1_3762:1-6627	AT5TE44740|-|12628823|12630499|ATHILA5|LTR/Gypsy|1538	99.241	791	4	2	1	791	278	1066	0	1426
cs1_3247:1886-3954	AT4TE15960|-|3560085|3560872|ATHILA4D_LTR|LTR/Gypsy|788	99.62	790	0	3	182	970	788	1	0	1439
cs1_4144:1-1853	AT3TE87630|-|21524501|21525289|ATREP5|RC/Helitron|789	100	789	0	0	299	1087	1	789	0	1458
cs1_42:285-1802	AT3TE46195|+|11101256|11102041|ATHILA4A|LTR/Gypsy|774	98.223	788	0	3	239	1026	774	1	0	1365
cs1_2138:2-2020	AT5TE33595|-|9289252|9290036|ATREP10D|RC/Helitron|785	99.619	788	0	3	1178	1965	1	785	0	1435
cs1_842:1-2669	AT3TE48070|+|11541283|11549498|VANDAL21|DNA/MuDR|8216	97.459	787	14	6	23	809	1240	2020	0	1338
cs1_4015:568-4662	AT3TE35190|-|8393422|8394671|ATREP3|RC/Helitron|1250	99.364	786	0	5	1	781	786	1	0	1419
cs1_3925:4-2365	AT3TE52890|-|12877986|12878790|HELITRONY3|RC/Helitron|805	95.293	786	34	3	1577	2361	1	784	0	1243
cs1_768:1-3309	AT3TE23330|-|5551509|5552376|ATREP10A|RC/Helitron|868	100	785	0	0	1	785	785	1	0	1450
cs1_471:1-2961	AT1TE65165|+|19717821|19718604|ATREP2A|RC/Helitron|784	99.49	785	1	3	1440	2222	1	784	0	1424
cs1_4005:1-3290	AT1TE50740|-|15368663|15372351|ATREP18|DNA|1350	95.669	785	25	4	1	778	567	1349	0	1253
cs1_4005:1-3290	AT1TE50270|-|15270566|15274254|ATREP18|DNA|1350	95.669	785	25	4	1	778	567	1349	0	1253
cs1_1738:1-2624	AT2TE15490|-|3547954|3552491|ATHILA|LTR/Gypsy|4549	97.197	785	21	1	1840	2623	4549	3765	0	1327
cs1_1667:1-8526	AT2TE18010|-|4287690|4288452|ATHILA6B|LTR/Gypsy|781	91.592	785	41	15	5584	6347	1	781	0	1061
cs1_1322:4378-8692	AT4TE22920|-|5470911|5472397|VANDALNX2|DNA/MuDR|1487	98.344	785	5	7	3534	4314	1478	698	0	1371
cs1_1322:4378-8692	AT1TE65210|+|19728521|19730000|ATDNA2T9B|DNA/MuDR|1480	99.108	785	0	7	3532	4314	1477	698	0	1404
cs1_1608:4952-9911	AT5TE63435|-|17547301|17548082|BRODYAGA2|DNA/MuDR|782	99.872	783	0	1	1582	2364	782	1	0	1439
cs1_998:1-3727	AT4TE31180|-|7170721|7171498|ATREP10D|RC/Helitron|778	99.488	782	0	4	1310	2091	1	778	0	1419
cs1_3029:1208-4524	AT3TE53035|-|12918700|12919529|ATHILA4A|LTR/Gypsy|830	98.721	782	5	4	2537	3316	830	52	0	1384
cs1_2320:2545-4023	AT4TE14690|-|3211883|3213790|ATREP18|DNA|1908	98.338	782	5	2	357	1131	1908	1128	0	1365
cs1_758:1-3148	AT1TE41680|-|12792759|12793590|ATREP1|RC/Helitron|832	91.293	781	50	9	456	1227	1	772	0	1050
cs1_662:1-5076	AT1TE03900|+|1194345|1195166|ATREP10D|RC/Helitron|822	91.293	781	48	10	1737	2501	777	1	0	1048
cs1_3887:886-3465	AT2TE52260|+|12003596|12004663|ATREP3|RC/Helitron|1068	99.36	781	1	4	1	780	778	1	0	1411
cs1_237:1-2866	AT3TE51440|+|12457389|12458153|ATMU9|DNA/MuDR|762	96.159	781	10	5	1162	1941	1	762	0	1258
cs1_529:1632-3708	AT3TE36235|+|8644607|8645385|ATREP2A|RC/Helitron|779	99.615	780	0	3	373	1150	1	779	0	1421
cs1_2225:1181-4555	AT2TE62390|+|14117883|14118659|ATREP5|RC/Helitron|777	98.974	780	0	8	2472	3246	1	777	0	1389
cs1_1547:1692-5115	AT1TE65710|+|19876248|19877040|ATREP15|RC/Helitron|793	100	780	0	0	1	780	14	793	0	1441
cs1_1322:4378-8692	AT2TE52165|-|11982481|11983952|ATDNA2T9B|DNA/MuDR|1472	97.949	780	7	9	3538	4314	1472	699	0	1343
cs1_1318:1-4189	AT1TE07300|-|2234389|2235176|ATREP3|RC/Helitron|788	98.846	780	6	3	1835	2612	10	788	0	1387
cs1_260:4605-12437	AT1TE45080|+|13751046|13757083|HELITRON1|RC/Helitron|6038	84.981	779	86	16	6980	7745	102	862	0	761
cs1_1322:4378-8692	AT5TE55375|-|15301077|15302865|ATDNA2T9B|DNA/MuDR|1789	98.203	779	7	7	3538	4314	1789	1016	0	1354
cs1_4117:8260-11560	AT3TE52300|-|12704087|12705151|ATHILA4C|LTR/Gypsy|1065	91.003	778	30	11	3	745	773	1	0	1013
cs1_313:2541-5646	AT1TE54015|+|16396140|16396969|ATHILA4A|LTR/Gypsy|830	100	778	0	0	2328	3105	1	778	0	1437
cs1_188:1-5969	AT4TE40110|+|8957687|8959287|ATREP11|RC/Helitron|1601	97.686	778	7	11	3324	4096	1063	292	0	1327
cs1_3739:375-5500	AT4TE37370|+|8421127|8422149|ATREP10D|RC/Helitron|1023	93.822	777	28	12	2532	3302	763	1	0	1151
cs1_3501:5281-6680	AT5TE48220|+|13578345|13579267|ATCOPIA29|LTR/Copia|923	100	777	0	0	1	777	777	1	0	1435
cs1_585:598-1830	AT5TE47000|+|13225245|13226055|ATHILA4B_LTR|LTR/Gypsy|811	91.237	776	52	9	1	775	799	39	0	1042
cs1_4314:4267-8519	AT4TE19140|+|4554235|4555010|ATHILA6A|LTR/Gypsy|776	99.742	776	1	1	962	1736	1	776	0	1421
cs1_3739:375-5500	AT5TE37120|+|10187458|10188287|ATREP3|RC/Helitron|830	94.201	776	29	9	2532	3302	40	804	0	1170
cs1_1322:4378-8692	AT1TE65225|+|19731890|19732662|HELITRON1|RC/Helitron|773	99.098	776	1	6	871	1643	773	1	0	1389
cs1_662:1-5076	AT5TE20980|-|5801316|5802155|ATREP15|RC/Helitron|840	91.226	775	49	9	1741	2499	69	840	0	1037
cs1_662:1-5076	AT4TE37370|+|8421127|8422149|ATREP10D|RC/Helitron|1023	91.742	775	48	10	1737	2497	780	8	0	1062
cs1_4425:855-9168	AT3TE55185|+|13566797|13567571|HELITRONY3|RC/Helitron|775	100	775	0	0	7498	8272	1	775	0	1432
cs1_3248:1208-3016	AT3TE44405|-|10687414|10688186|ATREP11|RC/Helitron|773	98.968	775	4	4	240	1012	773	1	0	1384
cs1_2616:1-3903	AT5TE17325|+|4788495|4791460|ATGP9B|LTR/Gypsy|2966	99.613	775	0	3	3130	3902	1	774	0	1411
cs1_1783:4804-11326	AT1TE65065|+|19682347|19683118|HELITRONY1B|RC/Helitron|772	99.097	775	0	6	1774	2544	772	1	0	1386
cs1_1424:1-3012	AT3TE47325|+|11365059|11365831|TNAT1A|DNA|773	99.742	775	0	2	604	1378	1	773	0	1419
cs1_1420:2-6144	AT4TE19135|+|4551533|4570003|ATENSPM3|DNA/En-Spm|5412	99.871	775	0	1	5354	6128	5412	4639	0	1424
cs1_4192:311-4311	AT1TE47325|+|14383838|14384611|ATHILA2|LTR/Gypsy|774	100	774	0	0	1464	2237	1	774	0	1430
cs1_3730:4092-5680	AT3TE59525|+|14515301|14519911|VANDAL4|DNA/MuDR|2247	99.612	774	0	3	818	1588	1	774	0	1410
cs1_2848:7211-11112	AT3TE63035|-|15575057|15585468|ATLANTYS2|LTR/Gypsy|10188	99.353	773	0	5	1	771	770	1	0	1395
cs1_4117:8260-11560	AT5TE45005|+|12710658|12720096|ATHILA3|LTR/Gypsy|9454	92.617	772	48	9	1429	2196	8842	8076	0	1101
cs1_713:4963-7030	AT1TE34210|+|10578441|10579208|ATREP11A|RC/Helitron|768	99.222	771	1	5	1	769	768	1	0	1386
cs1_2085:2-6849	AT1TE85640|-|26139772|26140541|HELITRONY1B|RC/Helitron|770	99.741	771	0	2	4901	5670	770	1	0	1411
cs1_188:1-5969	AT3TE19195|+|4551512|4552277|ATREP11|RC/Helitron|766	98.703	771	0	10	3364	4129	766	1	0	1360
cs1_1366:2239-5872	AT5TE56600|+|15655579|15656752|ATREP5|RC/Helitron|1174	84.176	771	72	25	1125	1871	1174	430	0	702
cs1_1141:3968-7881	AT1TE72325|+|21918286|21919763|ATREP1|RC/Helitron|912	99.351	771	1	4	3105	3875	146	912	0	1393
cs1_837:1327-3063	AT5TE39245|-|10790925|10794418|VANDAL8|DNA/MuDR|3494	100	770	0	0	967	1736	1	770	0	1423
cs1_3534:1-3835	AT5TE38725|+|10632794|10633563|ATLANTYS2|LTR/Gypsy|770	99.87	770	0	1	1610	2378	770	1	0	1415
cs1_580:899-1821	AT4TE15570|+|3423033|3427370|VANDAL16|DNA/MuDR|4347	100	769	0	0	154	922	1	769	0	1421
cs1_260:4605-12437	AT2TE19375|+|4662891|4663657|ATHPOGON2|DNA/Pogo|767	99.61	769	0	3	289	1056	1	767	0	1400
cs1_1446:3769-5669	AT5TE40215|+|11088150|11091875|ATLANTYS1|LTR/Gypsy|3303	94.928	769	28	2	7	774	759	1	0	1194
cs1_1638:1408-4423	AT4TE20640|+|4942545|4943618|ATHILA4A|LTR/Gypsy|1074	88.411	768	50	17	1545	2297	330	1073	0	889
cs1_3207:2517-4811	AT2TE25840|-|6329641|6344951|VANDAL2|DNA/MuDR|15311	97.784	767	16	1	1528	2294	5768	6533	0	1321
cs1_1853:1-4007	AT2TE19650|-|4737700|4738951|ATLINE1A|LINE/L1|1252	100	767	0	0	3240	4006	1252	486	0	1417
cs1_4429:1-2795	AT1TE82790|-|25228611|25229782|ATREP11|RC/Helitron|1172	99.608	766	0	3	2031	2794	1	765	0	1395
cs1_2778:4-2613	AT3TE71820|+|17729459|17731271|ATREP3|RC/Helitron|1813	99.478	766	1	3	1845	2609	1	764	0	1389
cs1_536:1-2964	AT3TE64120|-|15849060|15851833|ATGP3|LTR/Gypsy|2774	84.444	765	109	5	2196	2960	1307	2061	0	745
cs1_4277:3921-7346	AT1TE79980|-|24330367|24331130|ATREP11A|RC/Helitron|764	99.869	765	0	1	2003	2767	764	1	0	1406
cs1_260:4605-12437	AT2TE19400|+|4668852|4675676|HELITRON1|RC/Helitron|4963	99.738	764	0	2	6263	7026	1	762	0	1399
cs1_1054:1-2519	AT3TE69115|+|17050192|17051429|ATDNA2T9A|DNA/MuDR|1238	99.738	764	0	2	1755	2518	1	762	0	1399
cs1_3352:4041-8000	AT2TE05920|-|1302351|1303112|ATREP11|RC/Helitron|762	99.606	762	1	2	2454	3213	1	762	0	1389
cs1_1424:1-3012	AT3TE47345|+|11366607|11367365|AT9TSD1|DNA/MuDR|759	99.475	762	0	4	2160	2920	1	759	0	1382
cs1_4351:2660-5914	AT3TE57785|-|14098527|14100404|ATHILA6A|LTR/Gypsy|1878	98.292	761	11	1	13	771	1118	1878	0	1332
cs1_3646:1-3175	AT4TE81120|-|16863171|16865216|ATREP3|RC/Helitron|2046	98.949	761	0	8	2420	3174	1	759	0	1354
cs1_1947:914-3281	AT2TE41135|+|9644500|9645243|ATREP10D|RC/Helitron|744	97.766	761	0	16	1580	2340	1	744	0	1295
cs1_1573:4280-8367	AT3TE57785|-|14098527|14100404|ATHILA6A|LTR/Gypsy|1878	98.16	761	12	1	13	771	1118	1878	0	1327
cs1_10:1-3437	AT3TE92525|-|22695566|22700522|ATCOPIA78|LTR/Copia|4957	93.693	761	35	8	903	1651	761	2	0	1127
cs1_10:1-3437	AT3TE89830|+|22059535|22064329|ATCOPIA78|LTR/Copia|4814	93.693	761	35	8	903	1651	760	1	0	1127
cs1_10:1-3437	AT3TE54550|+|13369174|13374108|ATCOPIA78|LTR/Copia|4935	93.167	761	39	8	903	1651	760	1	0	1105
cs1_10:1-3437	AT1TE24850|+|7714708|7722547|ATCOPIA78|LTR/Copia|5428	92.641	761	43	7	903	1651	1198	439	0	1083
cs1_10:1-3437	AT1TE12295|+|3780765|3785721|ATCOPIA78|LTR/Copia|4957	93.693	761	35	8	903	1651	760	1	0	1127
cs1_894:5672-11486	AT1TE75065|+|22775861|22776617|TAG3N1|DNA/HAT|757	99.473	759	0	4	798	1554	757	1	0	1376
cs1_840:3552-7161	AT1TE60405|+|18233938|18234696|ATREP15|RC/Helitron|759	100	759	0	0	2674	3432	759	1	0	1402
cs1_3581:340-1165	AT4TE15785|-|3490412|3491401|ATHILA6A|LTR/Gypsy|990	99.868	757	0	1	69	825	1	756	0	1391
cs1_229:2476-6909	AT5TE39295|+|10808359|10812728|ATCOPIA45|LTR/Copia|4370	100	757	0	0	3677	4433	4370	3614	0	1399
cs1_1848:2908-5790	AT5TE80455|-|22353123|22353857|HELITRONY1E|RC/Helitron|735	95.509	757	5	9	1996	2745	1	735	0	1182
cs1_3242:1-6649	AT1TE16595|+|5130005|5130759|HELITRON2|RC/Helitron|755	99.868	756	0	1	3975	4730	1	755	0	1389
cs1_2266:1731-5107	AT1TE49165|+|15008630|15009556|ATREP3|RC/Helitron|927	98.413	756	9	3	2623	3376	927	173	0	1327
cs1_1867:1-3452	AT3TE71110|+|17554505|17555257|ATREP10A|RC/Helitron|753	97.619	756	1	8	965	1706	1	753	0	1280
cs1_1324:1-3024	AT2TE12020|-|2707345|2708993|ATHILA|LTR/Gypsy|1649	96.296	756	25	3	3	757	756	3	0	1238
cs1_2263:1-4231	AT3TE58775|+|14305455|14306244|LIMPET1|DNA/MuDR|790	96.954	755	12	6	3256	4001	753	1	0	1256
cs1_1324:1-3024	AT4TE18245|+|4239123|4249806|ATHILA|LTR/Gypsy|10667	95.894	755	29	2	3	757	753	1	0	1221
cs1_1324:1-3024	AT2TE19535|+|4695878|4699577|ATHILA|LTR/Gypsy|3609	97.086	755	20	2	3	757	2717	1965	0	1271
cs1_1324:1-3024	AT2TE17660|-|4186081|4188815|ATHILA|LTR/Gypsy|2735	96.291	755	26	2	3	757	1847	1095	0	1238
cs1_743:2-6709	AT2TE26535|+|6490648|6491401|TNAT1A|DNA|754	99.602	754	0	3	1490	2242	3	754	0	1373
cs1_679:607-5687	AT5TE96830|-|26880290|26881037|ATREP10B|RC/Helitron|748	99.204	754	0	6	1949	2702	748	1	0	1354
cs1_624:1-3240	AT5TE53650|-|14877235|14877984|ATREP11|RC/Helitron|750	99.469	753	1	2	639	1391	750	1	0	1365
cs1_4269:3507-7004	AT3TE38115|+|9119953|9120839|ATREP10A|RC/Helitron|887	99.602	753	0	3	2748	3497	1	753	0	1371
cs1_4134:1-3950	AT2TE19615|-|4729404|4737545|VANDAL21|DNA/MuDR|6387	99.602	753	0	3	3192	3944	1	750	0	1371
cs1_2761:3238-6491	AT2TE32320|+|7814789|7815541|ATHPOGON3|DNA/Pogo|753	100	753	0	0	1375	2127	1	753	0	1391
cs1_4123:4619-9164	AT5TE42015|-|11643341|11651273|ATHILA3|LTR/Gypsy|7949	98.271	752	0	9	3802	4545	7949	7203	0	1304
cs1_376:1240-4101	AT1TE65030|+|19665949|19666845|ATREP11|RC/Helitron|906	98.803	752	0	1	2119	2861	1	752	0	1330
cs1_2912:1-6112	AT2TE45250|-|10541093|10541839|BRODYAGA2|DNA/MuDR|747	98.67	752	0	8	3571	4317	1	747	0	1325
cs1_2999:1360-4100	AT4TE41060|+|9146067|9147273|ATREP2A|RC/Helitron|1207	99.733	750	0	2	1992	2740	1	749	0	1373
cs1_2320:2545-4023	AT4TE14685|-|3209342|3211217|ATREP18|DNA|1876	98.533	750	3	2	389	1131	1876	1128	0	1317
cs1_2320:2545-4023	AT4TE14665|-|3206769|3207751|ATREP18|DNA|983	98.4	750	4	2	389	1131	983	235	0	1312
cs1_213:1-3644	AT2TE07225|-|1572660|1573502|ATHPOGON3|DNA/Pogo|843	100	750	0	0	2894	3643	843	94	0	1386
cs1_2003:1-1618	AT5TE53650|-|14877235|14877984|ATREP11|RC/Helitron|750	99.867	750	0	1	532	1280	1	750	0	1378
cs1_4167:1787-3586	AT5TE35470|-|9759552|9760300|ATREP11|RC/Helitron|749	99.599	749	0	3	1027	1772	1	749	0	1363
cs1_4025:4678-9375	AT4TE59485|-|12740101|12740848|ATREP7|RC/Helitron|748	99.866	749	0	1	2450	3198	1	748	0	1376
cs1_4005:1-3290	AT1TE49630|-|15132729|15133866|ATREP18|DNA|1138	95.327	749	29	5	236	982	1	745	0	1184
cs1_4005:1-3290	AT1TE49595|-|15128771|15130450|ATREP18|DNA|1458	95.327	749	29	5	236	982	302	1046	0	1184
cs1_3389:2220-4339	AT5TE40545|-|11203512|11205075|ATHILA|LTR/Gypsy|1564	99.866	749	0	1	1371	2119	1	748	0	1376
cs1_2320:2545-4023	AT4TE14700|-|3214483|3215396|ATREP18|DNA|914	99.465	748	3	1	384	1131	914	168	0	1358
cs1_191:241-2837	AT2TE06680|-|1444124|1444870|ATN9_1|DNA/MuDR|747	99.599	748	0	3	85	830	1	747	0	1362
cs1_1324:1-3024	AT2TE12505|-|2855656|2857328|ATHILA|LTR/Gypsy|1673	96.658	748	23	2	10	757	746	1	0	1242
cs1_3375:1243-3750	AT4TE37475|+|8442800|8443539|ATN9_1|DNA/MuDR|746	99.062	746	0	2	1711	2449	746	1	0	1332
cs1_388:1-3185	AT3TE51275|+|12394083|12395860|ATCOPIA95|LTR/Copia|1778	93.96	745	43	2	1	743	562	1306	0	1125
cs1_3764:6851-13701	AT4TE39185|-|8774826|8775566|ATDNA2T9C|DNA/MuDR|741	98.121	745	2	12	2352	3088	741	1	0	1288
cs1_2718:1-7281	AT5TE46800|-|13144716|13148925|ATHILA4|LTR/Gypsy|4210	88.859	745	57	14	6454	7175	1470	2211	0	893
cs1_788:3237-10119	AT1TE41465|+|12728938|12729681|HELITRONY3|RC/Helitron|744	99.866	744	0	1	2129	2871	744	1	0	1367
cs1_1367:1-6241	AT2TE24335|-|5960275|5975813|ARNOLD2|DNA/MuDR|15577	99.059	744	6	1	4432	5175	625	1367	0	1334
cs1_975:636-5850	AT4TE27260|+|6394591|6395333|ATHPOGON1|DNA/Pogo|743	100	743	0	0	2219	2961	743	1	0	1373
cs1_3504:2188-8393	AT1TE63045|-|19028065|19028807|HELITRONY1E|RC/Helitron|743	99.865	743	0	1	2905	3646	1	743	0	1365
cs1_1188:1-1566	AT1TE42680|-|13069750|13070698|HELITRONY1A|RC/Helitron|949	99.596	743	0	3	823	1565	949	210	0	1352
cs1_2994:665-3184	AT2TE11075|+|2428201|2428942|TAG3N1|DNA/HAT|742	100	742	0	0	741	1482	742	1	0	1371
cs1_1465:1-3587	AT5TE44475|+|12557466|12558199|ATREP15|RC/Helitron|734	98.383	742	1	10	1832	2570	1	734	0	1293
cs1_3386:5717-9972	AT3TE34895|+|8320550|8321287|ATREP1|RC/Helitron|738	99.324	740	1	3	407	1144	1	738	0	1336
cs1_2572:3879-7783	AT4TE23310|-|5561767|5562477|ATHATN10|DNA/HAT|736	95.541	740	0	9	2479	3189	1	736	0	1153
cs1_254:1983-3645	AT5TE38955|+|10700385|10701826|Unassigned|Unassigned|1442	80.27	740	136	10	593	1328	326	1059	1.34e-155	549
cs1_2939:1-3103	AT3TE32695|-|7785696|7786607|ATREP11|RC/Helitron|912	99.323	739	1	4	2364	3102	912	178	0	1334
cs1_1195:1275-3776	AT4TE09780|-|2058251|2058983|ATENSPM9|DNA/En-Spm|733	93.775	739	25	13	1315	2039	733	2	0	1090
cs1_2045:119-2921	AT2TE20045|+|4832217|4836549|VANDAL13|DNA/MuDR|2179	99.458	738	0	1	2069	2802	1568	831	0	1338
cs1_2001:3484-9792	AT2TE23765|-|5828655|5829387|ATGP5|LTR/Gypsy|733	95.122	738	29	7	1321	2056	733	1	0	1157
cs1_519:1-3632	AT1TE84520|+|25779500|25780236|ATREP2|RC/Helitron|737	100	737	0	0	382	1118	1	737	0	1362
cs1_3162:1-3141	AT1TE30070|-|9326099|9327064|ATREP3|RC/Helitron|966	99.729	737	0	1	2404	3140	966	232	0	1349
cs1_2616:1-3903	AT4TE74240|-|15559245|15562588|ATGP9B|LTR/Gypsy|3344	98.236	737	8	4	3168	3902	53	786	0	1284
cs1_833:3914-7882	AT2TE10935|+|2372370|2373240|ATREP4|RC/Helitron|871	99.185	736	2	4	3234	3968	1	733	0	1323
cs1_3353:467-3954	AT4TE13325|+|2839666|2846533|VANDAL4|DNA/MuDR|1905	90.34	735	64	7	826	1556	1905	1174	0	957
cs1_1607:2282-4611	AT3TE40370|+|9680814|9681543|BRODYAGA2|DNA/MuDR|730	99.32	735	0	5	468	1202	730	1	0	1325
cs1_3361:1-3546	AT5TE50590|-|14172288|14173021|VANDAL4|DNA/MuDR|734	91.826	734	49	7	214	938	734	3	0	1013
cs1_3196:1-3114	AT1TE43730|-|13368517|13369371|ATREP15|RC/Helitron|855	99.591	734	0	3	1	732	123	855	0	1336
cs1_666:69-6896	AT4TE09780|-|2058251|2058983|ATENSPM9|DNA/En-Spm|733	100	733	0	0	4708	5440	733	1	0	1354
cs1_375:304-1641	AT1TE52025|+|15799514|15807462|ATGP1|LTR/Gypsy|7978	100	733	0	0	605	1337	7978	7246	0	1354
cs1_3361:1-3546	AT4TE48205|+|10540604|10541394|VANDAL4|DNA/MuDR|784	92.087	733	49	6	214	938	784	53	0	1024
cs1_2932:1-2149	AT3TE46235|-|11114480|11115218|ATREP11|RC/Helitron|739	97.131	732	9	6	1420	2148	739	17	0	1225
cs1_2537:3-4403	AT1TE50590|-|15344656|15345377|ATREP18|DNA|722	94.391	731	25	3	882	1612	7	721	0	1109
cs1_2500:345-2650	AT1TE94640|+|28935708|28936420|HELITRONY3|RC/Helitron|713	91.108	731	28	7	1351	2062	713	1	0	955
cs1_1638:1408-4423	AT3TE57965|+|14140317|14141529|ATHILA4B_LTR|LTR/Gypsy|1213	89.466	731	57	15	2298	3015	1	724	0	905
cs1_1638:1408-4423	AT3TE54675|+|13397646|13398863|ATHILA4B_LTR|LTR/Gypsy|1218	88.919	731	65	9	2298	3015	1	728	0	887
cs1_1638:1408-4423	AT3TE57870|+|14118216|14119439|ATHILA4B_LTR|LTR/Gypsy|1224	89.452	730	57	15	2299	3015	1	723	0	904
cs1_3709:1-6499	AT2TE30240|+|7387844|7388898|ATREP10D|RC/Helitron|1055	98.765	729	0	7	4	726	726	1	0	1288
cs1_333:3994-8016	AT1TE80810|+|24603054|24603779|ATREP1|RC/Helitron|726	99.314	729	1	4	333	1060	1	726	0	1315
cs1_2618:1-5005	AT4TE14845|-|3240366|3241093|ATREP18|DNA|728	94.65	729	24	6	118	832	728	1	0	1116
cs1_2582:3-3638	AT2TE38115|+|9030697|9031425|HELITRONY1A|RC/Helitron|729	99.863	729	0	1	1657	2384	729	1	0	1339
cs1_4125:1567-9824	AT2TE09785|-|2140024|2140750|ATREP6|RC/Helitron|727	99.863	728	0	1	4614	5341	727	1	0	1338
cs1_2662:1235-4045	AT5TE37525|-|10273974|10274804|ATHATN10|DNA/HAT|831	91.621	728	42	7	966	1677	732	8	0	989
cs1_662:1-5076	AT4TE88330|+|18232244|18233052|ATREP10D|RC/Helitron|809	91.197	727	44	10	1808	2519	809	88	0	970
cs1_2718:1-7281	AT5TE38635|+|10582666|10586640|ATHILA4|LTR/Gypsy|3975	90.096	727	67	5	6454	7178	1258	1981	0	939
cs1_2718:1-7281	AT4TE17885|-|4124223|4127306|ATHILA4|LTR/Gypsy|3084	89.271	727	73	5	6454	7178	1409	2132	0	905
cs1_2718:1-7281	AT1TE44250|-|13517763|13520558|ATHILA4|LTR/Gypsy|2796	89.821	727	69	5	6454	7178	59	782	0	928
cs1_4078:3419-6846	AT2TE85040|+|18721926|18722651|ATREP4|RC/Helitron|726	99.862	726	0	1	886	1610	1	726	0	1334
cs1_2335:1-4437	AT5TE42330|-|11765968|11771880|ATHILA5|LTR/Gypsy|5934	95.041	726	34	2	1	725	791	1515	0	1140
cs1_4016:2-2932	AT3TE60740|+|14892887|14895822|VANDAL17|DNA/MuDR|2233	99.448	725	0	1	78	802	721	1	0	1314
cs1_3570:1-3884	AT1TE77520|+|23542304|23543421|ATREP10D|RC/Helitron|1118	98.897	725	5	3	1	723	395	1118	0	1291
cs1_2428:283-4990	AT1TE57460|+|17340982|17341706|ATREP11|RC/Helitron|725	100	725	0	0	3185	3909	1	725	0	1339
cs1_2419:3410-6862	AT3TE51660|+|12535720|12539729|ATHILA2|LTR/Gypsy|4010	99.586	725	0	3	2731	3452	4010	3286	0	1319
cs1_83:127-3296	AT5TE24150|-|6662489|6663211|ATREP11|RC/Helitron|723	99.862	724	0	1	2444	3167	723	1	0	1330
cs1_3219:1-3661	AT4TE15945|-|3537291|3547183|ATHILA2|LTR/Gypsy|9893	99.724	724	0	2	1	723	723	1	0	1325
cs1_2662:1235-4045	AT2TE20165|+|4889269|4890107|ATHATN10|DNA/HAT|839	92.541	724	27	7	966	1676	710	1	0	1013
cs1_230:1-2792	AT5TE52200|+|14502433|14517642|VANDAL2|DNA/MuDR|15217	96.823	724	21	2	1	722	3831	4554	0	1208
cs1_230:1-2792	AT5TE51970|+|14443133|14449559|VANDAL2|DNA/MuDR|6434	96.823	724	21	2	1	722	3831	4554	0	1208
cs1_671:407-8116	AT1TE36960|-|11427691|11428401|HELITRONY3|RC/Helitron|723	97.925	723	0	4	77	784	1	723	0	1238
cs1_779:6058-8676	AT2TE12285|-|2786398|2788004|ATHILA2|LTR/Gypsy|1622	99.861	722	0	1	1	721	901	1622	0	1327
cs1_4204:1-1651	AT4TE82985|-|17213048|17214415|ARNOLDY1|DNA/MuDR|1368	99.584	722	0	2	1	722	650	1368	0	1314
cs1_3742:3150-6345	AT3TE09730|-|2313366|2314087|HELITRON4|RC/Helitron|722	99.861	722	0	1	1125	1845	722	1	0	1327
cs1_3549:683-2864	AT2TE03170|+|729171|729993|HELITRONY1E|RC/Helitron|823	94.321	722	33	8	1464	2181	1	718	0	1099
cs1_3480:2638-7724	AT3TE60720|+|14883336|14888715|ATCOPIA28|LTR/Copia|1224	99.861	722	0	1	3341	4062	721	1	0	1327
cs1_1638:1408-4423	AT5TE39810|+|10938377|10939556|ATHILA4B_LTR|LTR/Gypsy|1180	89.335	722	67	9	2299	3015	1	717	0	898
cs1_1638:1408-4423	AT2TE15425|-|3539391|3540227|ATHILA4B_LTR|LTR/Gypsy|837	89.474	722	66	8	2299	3015	2	718	0	904
cs1_4291:1777-3979	AT1TE00825|-|256075|256920|ATHPOGON3|DNA/Pogo|846	96.533	721	10	14	1	713	133	846	0	1179
cs1_1800:2-5685	AT1TE83210|-|25354201|25354919|ATREP15|RC/Helitron|719	99.861	719	0	1	3174	3891	1	719	0	1321
cs1_1778:1-3590	AT2TE42665|+|9970780|9971495|ATREP15|RC/Helitron|716	98.886	718	0	8	1042	1756	1	713	0	1275
cs1_740:5104-10233	AT4TE35795|-|8109193|8109907|ATGP6|LTR/Gypsy|715	99.721	716	0	2	1437	2151	715	1	0	1310
cs1_4224:1-4644	AT2TE19515|+|4693802|4694973|ATHILA|LTR/Gypsy|1170	99.581	716	0	2	1	715	457	1170	0	1303
cs1_4070:106-2456	AT1TE50220|-|15259927|15263897|ATREP18|DNA|1968	92.458	716	39	9	1133	1845	8	711	0	1009
cs1_3393:1187-5457	AT5TE38960|+|10700653|10701368|HARBINGER|DNA/Harbinger|716	100	716	0	0	780	1495	1	716	0	1323
cs1_2508:3641-7216	AT3TE07160|-|1702146|1702860|ATREP10D|RC/Helitron|715	99.302	716	0	5	910	1621	715	1	0	1290
cs1_3083:1-1883	AT1TE35305|-|10929425|10931699|VANDAL8|DNA/MuDR|797	99.86	715	0	1	636	1350	714	1	0	1314
cs1_1831:740-4139	AT4TE14295|-|3087019|3097887|ATHILA2|LTR/Gypsy|10857	93.706	715	33	7	1	706	7437	8148	0	1061
cs1_1324:1-3024	AT2TE16820|+|3948282|3949277|ATHILA|LTR/Gypsy|996	96.359	714	24	2	18	731	712	1	0	1173
cs1_4117:8260-11560	AT1TE48775|+|14875416|14885131|ATHILA3|LTR/Gypsy|9443	92.987	713	46	4	2591	3300	7667	6956	0	1037
cs1_4117:8260-11560	AT1TE48730|-|14837664|14845083|ATHILA3|LTR/Gypsy|7439	92.987	713	46	4	2591	3300	5658	4947	0	1037
cs1_2251:1-2389	AT1TE27295|+|8453486|8461797|VANDAL6|DNA/MuDR|8249	98.457	713	11	0	1	713	2325	3037	0	1256
cs1_1934:3805-7652	AT4TE22725|-|5430631|5431765|ATREP11|RC/Helitron|1135	99.439	713	0	4	1	711	425	1135	0	1291
cs1_4005:1-3290	AT1TE50100|-|15236925|15238028|ATREP18|DNA|1104	95.787	712	25	4	271	980	1	709	0	1144
cs1_3575:2-3179	AT1TE70735|-|21428116|21428825|ATREP13|RC/Helitron|710	99.579	712	0	3	1772	2482	710	1	0	1295
cs1_3177:8598-9310	AT2TE16235|-|3752536|3763203|ATLANTYS3|LTR/Gypsy|10668	99.438	712	3	1	1	712	1121	1831	0	1291
cs1_2706:2997-6008	AT4TE11585|+|2480235|2480982|ATREP10D|RC/Helitron|748	99.579	712	0	3	1	710	38	748	0	1295
cs1_421:1-2862	AT4TE00450|+|93027|93867|ATREP3|RC/Helitron|841	99.155	710	1	5	2154	2861	1	707	0	1273
cs1_4179:1-5615	AT1TE39865|-|12271744|12272453|HELITRONY1E|RC/Helitron|710	99.155	710	0	6	1109	1812	710	1	0	1273
cs1_3352:4041-8000	AT2TE05945|+|1304859|1305626|ATREP15|RC/Helitron|768	99.296	710	1	4	1	707	709	1	0	1280
cs1_4388:1241-4800	AT1TE20110|-|6218531|6219237|ATREP2|RC/Helitron|707	98.731	709	5	4	2718	3424	707	1	0	1256
cs1_2380:1-3065	AT4TE32305|+|7419747|7420455|ATDNA12T3_2|DNA|706	99.577	709	0	1	2245	2953	706	1	0	1290
cs1_4293:1-4905	AT5TE78050|+|21668187|21668894|ATREP4|RC/Helitron|708	100	708	0	0	331	1038	1	708	0	1308
cs1_2873:1-2883	AT2TE07415|-|1607033|1607740|ATCOPIA43|LTR/Copia|708	99.859	708	1	0	1213	1920	1	708	0	1303
cs1_2357:1-2339	AT5TE68105|+|18919594|18920301|ATREP13|RC/Helitron|708	100	708	0	0	19	726	708	1	0	1308
cs1_2025:1-6295	AT5TE45535|-|12837841|12838774|ATLANTYS1|LTR/Gypsy|934	99.011	708	0	7	4	710	233	934	0	1262
cs1_760:576-2145	AT3TE45250|+|10883376|10884081|ATREP15|RC/Helitron|706	98.868	707	5	3	318	1022	1	706	0	1258
cs1_4032:2-8578	AT2TE37435|-|8893463|8895164|ATREP12|RC/Helitron|1305	96.028	705	0	12	5361	6041	1	701	0	1122
cs1_1762:3642-7246	AT1TE52420|+|15911535|15917462|VANDAL11|DNA/MuDR|2707	99.433	705	1	3	1584	2287	1773	1071	0	1277
cs1_4311:1-3283	AT3TE51285|+|12398285|12399396|HELITRONY1A|RC/Helitron|1112	84.943	704	83	14	2192	2893	59	741	0	691
cs1_4005:1-3290	AT1TE49420|-|15097189|15097955|ATREP18|DNA|767	95.455	704	26	5	282	983	1	700	0	1118
cs1_3543:524-4380	AT4TE09855|-|2077605|2078303|HELITRONY3|RC/Helitron|699	99.289	703	0	5	1011	1712	1	699	0	1266
cs1_3451:1785-4566	AT4TE78250|+|16312582|16313281|HELITRONY1D|RC/Helitron|700	99.289	703	0	5	623	1323	700	1	0	1266
cs1_2495:1-4090	AT4TE13535|+|2904618|2905320|ATREP5|RC/Helitron|703	99.716	703	0	2	1114	1814	703	1	0	1286
cs1_339:3658-6918	AT1TE32905|+|10195904|10196603|HELITRONY1D|RC/Helitron|700	99.715	701	0	2	651	1350	1	700	0	1282
cs1_2071:674-3225	AT3TE62260|+|15320020|15331453|VANDAL2|DNA/MuDR|11443	98.573	701	9	1	1852	2551	2744	2044	0	1238	ddm1
cs1_1921:1-2327	AT2TE24390|-|5996553|5997248|ATIS112A|DNA/Harbinger|696	99.144	701	0	5	1495	2194	1	696	0	1256
cs1_1308:1-3612	AT1TE50795|-|15389288|15398355|ATREP18|DNA|3705	96.006	701	26	1	2913	3611	1491	791	0	1138
cs1_1308:1-3612	AT1TE50650|-|15352447|15354854|ATREP18|DNA|2183	95.15	701	30	3	2913	3611	1487	789	0	1103
cs1_1308:1-3612	AT1TE50365|-|15297361|15299719|ATREP18|DNA|2359	96.006	701	26	1	2913	3611	937	237	0	1138
cs1_1308:1-3612	AT1TE50175|-|15254282|15257277|ATREP18|DNA|2776	95.15	701	30	3	2913	3611	2007	1309	0	1103
cs1_1308:1-3612	AT1TE50105|-|15238029|15240421|ATREP18|DNA|2393	96.576	701	22	1	2913	3611	937	237	0	1160
cs1_1308:1-3612	AT1TE49435|-|15102111|15103242|ATREP18|DNA|1132	95.578	701	28	3	2913	3611	932	233	0	1120
cs1_1308:1-3612	AT1TE49430|-|15100967|15102110|ATREP18|DNA|1144	95.72	701	27	2	2913	3611	955	256	0	1125
cs1_1308:1-3612	AT1TE49425|-|15098440|15100966|ATREP18|DNA|2527	95.863	701	26	2	2913	3611	1972	1273	0	1131
cs1_1308:1-3612	AT1TE49420|-|15097189|15097955|ATREP18|DNA|767	95.863	701	26	2	2913	3611	700	1	0	1131
cs1_1308:1-3612	AT1TE49410|-|15095328|15098439|ATREP18|DNA|1859	95.578	701	28	2	2913	3611	1670	971	0	1120
cs1_408:2834-4510	AT3TE69070|-|17042053|17043012|TSCL|LINE?|960	99.571	700	1	2	977	1676	960	263	0	1275
cs1_2627:3585-7186	AT3TE32605|+|7766064|7766760|ATREP2|RC/Helitron|697	98.143	700	8	4	1787	2484	697	1	0	1216
cs1_2627:3585-7186	AT1TE87970|+|26880723|26881419|ATREP2|RC/Helitron|697	99.286	700	0	4	1787	2484	697	1	0	1260
cs1_1308:1-3612	AT1TE49630|-|15132729|15133866|ATREP18|DNA|1138	95.714	700	27	2	2914	3611	745	47	0	1123
cs1_1308:1-3612	AT1TE49595|-|15128771|15130450|ATREP18|DNA|1458	95.714	700	27	2	2914	3611	1046	348	0	1123
cs1_1308:1-3612	AT1TE49570|-|15124278|15127167|ATREP18|DNA|2665	95.714	700	27	2	2914	3611	1924	1226	0	1123
cs1_4337:2242-5283	AT4TE14540|-|3173943|3184236|ATHILA2|LTR/Gypsy|10295	95.994	699	27	1	1583	2281	3174	2477	0	1134
cs1_2028:154-3256	AT2TE14555|-|3355564|3356654|ATLINE1_6|LINE/L1|1091	100	699	0	0	2404	3102	1	699	0	1291
cs1_1989:1-3530	AT2TE18185|-|4326584|4327964|HELITRONY3|RC/Helitron|1381	89.127	699	71	4	2216	2912	7	702	0	865
cs1_637:5168-10260	AT2TE45640|-|10644602|10646056|ATREP10D|RC/Helitron|1455	93.696	698	33	6	4398	5092	479	1168	0	1035
cs1_1308:1-3612	AT1TE50535|-|15333047|15335354|ATREP18|DNA|2308	95.989	698	26	1	2916	3611	916	219	0	1133
cs1_1308:1-3612	AT1TE50100|-|15236925|15238028|ATREP18|DNA|1104	95.989	698	26	1	2916	3611	709	12	0	1133
cs1_2343:1884-4390	AT2TE32120|+|7777249|7782175|TA11|LINE/L1|4440	99.857	697	1	0	1735	2431	1	697	0	1282
cs1_1053:2-2842	AT5TE13605|+|3750498|3751194|ATHATN2|DNA/HAT|697	100	697	0	0	1417	2113	697	1	0	1288
cs1_2473:3328-6535	AT4TE14540|-|3173943|3184236|ATHILA2|LTR/Gypsy|10295	97.845	696	15	0	2185	2880	2477	3172	0	1203
cs1_1282:7230-14460	AT2TE25530|+|6262531|6263222|ATREP3|RC/Helitron|692	99.281	695	0	4	518	1210	1	692	0	1251
cs1_775:1-2999	AT3TE61895|+|15220272|15220965|ATHPOGON3|DNA/Pogo|694	100	694	0	0	420	1113	1	694	0	1282
cs1_4425:855-9168	AT4TE19710|-|4688082|4688791|Unassigned|Unassigned|710	93.372	694	43	2	6414	7107	691	1	0	1024
cs1_2333:1167-4944	AT2TE23155|-|5719721|5720413|ATREP11|RC/Helitron|693	99.856	694	0	1	2653	3346	693	1	0	1275
cs1_3092:560-3044	AT1TE57585|+|17390117|17390827|ATLINEIII|LINE/L1|711	99.278	693	0	4	1793	2484	1	689	0	1247
cs1_1728:1-3194	AT3TE58530|+|14233434|14234124|VANDAL21|DNA/MuDR|691	94.653	692	13	6	2225	2893	691	1	0	1051
cs1_4242:2-2033	AT5TE72635|-|20169822|20170514|ATREP9|RC/Helitron|693	99.566	691	2	1	46	735	691	1	0	1258
cs1_3163:9438-12957	AT5TE56665|-|15685038|15689976|ATCOPIA83|LTR/Copia|4939	98.842	691	0	8	2836	3519	1	690	0	1225
cs1_3163:9438-12957	AT5TE56645|-|15671474|15676400|ATCOPIA83|LTR/Copia|4927	98.698	691	1	8	2836	3519	1	690	0	1219
cs1_2713:3057-6121	AT2TE04800|+|1073745|1074640|ATLINE1_3A|LINE/L1|896	99.855	691	0	1	1	691	207	896	0	1269
cs1_1922:3015-6052	AT5TE38335|+|10512808|10513498|VANDAL1|DNA/MuDR|691	99.711	691	0	2	1899	2587	691	1	0	1264
cs1_2591:3498-7016	AT5TE38335|+|10512808|10513498|VANDAL1|DNA/MuDR|691	99.42	690	0	4	662	1349	691	4	0	1249
cs1_2551:1-3221	AT5TE44730|-|12623692|12628771|ATHILA3|LTR/Gypsy|3666	100	689	0	0	1	689	689	1	0	1273
cs1_4044:1274-3528	AT4TE45045|-|9923976|9924663|ATMUN1|DNA/MuDR|688	100	688	0	0	385	1072	688	1	0	1271
cs1_3855:1-2768	AT5TE50570|+|14165797|14167691|VANDAL4|DNA/MuDR|1916	100	688	0	0	2080	2767	1916	1229	0	1271
cs1_3855:1-2768	AT4TE48225|-|10544613|10546506|VANDAL4|DNA/MuDR|1913	98.837	688	7	1	2080	2767	1913	1227	0	1225
cs1_3361:1-3546	AT2TE19095|-|4609631|4610317|VANDAL4|DNA/MuDR|687	90.843	688	49	11	262	938	687	3	0	909
cs1_3259:2080-5552	AT1TE53395|+|16198717|16203798|ATHILA5|LTR/Gypsy|5082	99.855	688	0	1	1	688	4396	5082	0	1264
cs1_2080:2989-5893	AT5TE46800|-|13144716|13148925|ATHILA4|LTR/Gypsy|4210	99.855	688	0	1	1	687	3523	4210	0	1264
cs1_1846:726-2816	AT4TE44820|+|9874690|9876146|ATREP10D|RC/Helitron|1457	99.564	688	0	3	12	698	772	1457	0	1251
cs1_585:598-1830	AT3TE50555|+|12171590|12172283|ATHILA4B_LTR|LTR/Gypsy|694	93.886	687	37	4	1	686	683	1	0	1031
cs1_4240:4369-6945	AT4TE69650|+|14696490|14697172|HELITRONY1B|RC/Helitron|683	98.981	687	1	4	1545	2229	683	1	0	1225
cs1_1665:1-5456	AT5TE49510|-|13892074|13892758|ATREP2|RC/Helitron|685	99.563	687	1	2	1216	1902	1	685	0	1251
cs1_1617:1-2532	AT1TE97380|+|29770547|29771233|HELITRONY1B|RC/Helitron|687	99.854	687	0	1	70	755	1	687	0	1262
cs1_3390:389-1246	AT1TE46085|+|14031014|14032112|ATREP3|RC/Helitron|1099	88.192	686	48	15	116	796	1	658	0	787
cs1_2662:1235-4045	AT5TE44170|-|12450386|12451071|ATREP5|RC/Helitron|686	99.854	686	0	1	1840	2524	686	1	0	1260
cs1_4177:801-3413	AT5TE55320|-|15290260|15290943|HELITRONY1B|RC/Helitron|684	99.854	685	0	1	18	702	684	1	0	1258
cs1_1214:1790-3613	AT5TE72205|+|20050198|20050882|ATREP11|RC/Helitron|685	100	685	0	0	406	1090	1	685	0	1266
cs1_2595:1-4177	AT5TE55320|-|15290260|15290943|HELITRONY1B|RC/Helitron|684	99.561	684	0	3	1243	1923	684	1	0	1243
cs1_1147:184-2756	AT4TE11065|-|2376971|2377654|HELITRONY1D|RC/Helitron|680	98.977	684	0	4	262	942	1	680	0	1218
cs1_714:7-3171	AT1TE81145|+|24704182|24704959|HELITRONY1D|RC/Helitron|778	99.413	682	0	3	2483	3164	1	678	0	1234
cs1_4005:1-3290	AT1TE50015|-|15226234|15227237|ATREP18|DNA|1004	95.894	682	25	3	302	983	1	679	0	1101
cs1_4054:1066-4091	AT1TE63180|+|19067011|19067687|ATHPOGON3|DNA/Pogo|677	98.972	681	1	6	2275	2953	1	677	0	1214
cs1_3511:1751-3875	AT2TE53565|-|12282601|12283535|ATREP19|DNA|935	99.853	681	0	1	1444	2124	935	256	0	1251
cs1_2732:683-4665	AT3TE35830|+|8543560|8544240|HELITRONY3|RC/Helitron|681	100	681	0	0	2197	2877	681	1	0	1258
cs1_2618:1-5005	AT4TE14595|-|3194718|3195398|ATREP18|DNA|681	96.916	681	20	1	2223	2902	681	1	0	1140
cs1_536:1-2964	AT2TE25515|+|6258402|6259080|ATGP3|LTR/Gypsy|679	99.853	680	0	1	1496	2175	1	679	0	1249
cs1_3739:375-5500	AT5TE58590|+|16211008|16212045|ATREP11|RC/Helitron|1038	93.235	680	30	10	2532	3206	370	1038	0	987
cs1_3384:1-7927	AT1TE46085|+|14031014|14032112|ATREP3|RC/Helitron|1099	86.765	680	51	24	7205	7876	19	667	0	721
cs1_3855:1-2768	AT1TE28375|+|8791596|8792382|VANDAL4|DNA/MuDR|787	99.705	679	2	0	2089	2767	787	109	0	1243
cs1_3236:1-3674	AT1TE52205|+|15867721|15871376|ATENSPM1|DNA/En-Spm|3685	97.054	679	14	6	1564	2242	3013	3685	0	1138
cs1_1308:1-3612	AT1TE50015|-|15226234|15227237|ATREP18|DNA|1004	96.318	679	25	0	2913	3591	679	1	0	1116
cs1_124:6653-10072	AT5TE68760|+|19121062|19121866|ATREP9|RC/Helitron|805	99.411	679	0	4	1	675	679	1	0	1229
cs1_3839:745-3328	AT2TE15500|+|3554462|3556283|ATHILA2|LTR/Gypsy|1822	83.333	678	94	11	1325	1998	42	704	3.41e-173	608
cs1_860:6795-8724	AT3TE49975|+|11990585|11992144|ATREP4|RC/Helitron|1560	98.08	677	10	3	564	1239	1	675	0	1175
cs1_1907:1373-4401	AT2TE06490|-|1413821|1414493|ATHPOGON2|DNA/Pogo|673	99.409	677	0	1	1796	2472	1	673	0	1225
cs1_1457:1321-2646	AT5TE42470|+|11830762|11851813|ATHILA6A|LTR/Gypsy|21052	98.671	677	4	2	1	677	9652	8981	0	1195
cs1_3239:3751-6457	AT5TE52425|-|14586128|14586835|Unassigned|Unassigned|708	99.556	676	0	3	2034	2706	1	676	0	1229
cs1_838:1195-4017	AT5TE59390|-|16444760|16445434|HELITRONY1D|RC/Helitron|675	99.852	675	0	1	196	869	675	1	0	1240
cs1_3375:1243-3750	AT4TE10230|+|2169062|2169736|ATN9_1|DNA/MuDR|675	97.63	675	12	4	1711	2384	675	4	0	1155
cs1_922:3078-6183	AT2TE28975|-|7123574|7124245|HELITRON4|RC/Helitron|672	99.555	674	0	3	682	1354	1	672	0	1225
cs1_860:6795-8724	AT3TE49990|-|11994311|11994982|ATREP15|RC/Helitron|672	99.703	674	0	2	567	1240	672	1	0	1232
cs1_3699:2952-5880	AT2TE06275|-|1372545|1373218|ATHILA4|LTR/Gypsy|674	100	674	0	0	1051	1724	674	1	0	1245
cs1_2627:3585-7186	AT1TE87980|-|26881782|26882453|ATREP3|RC/Helitron|672	100	672	0	0	754	1425	1	672	0	1242
cs1_2001:3484-9792	AT2TE23755|-|5827897|5828564|ATGP5|LTR/Gypsy|668	95.982	672	22	5	1417	2087	668	1	0	1086
cs1_1231:1-2541	AT1TE56560|-|17093643|17094313|ATREP15|RC/Helitron|671	98.661	672	2	7	487	1152	671	1	0	1184
cs1_422:12448-18755	AT4TE22420|-|5373006|5373672|ATREP15|RC/Helitron|667	98.957	671	0	6	4490	5157	667	1	0	1194
cs1_4138:1635-7366	AT1TE47745|+|14493183|14493851|ATHILA6A|LTR/Gypsy|669	99.851	670	0	1	746	1415	1	669	0	1230
cs1_2050:1-4158	AT5TE57230|+|15856053|15856713|ATLANTYS2|LTR/Gypsy|661	95.97	670	18	6	73	742	661	1	0	1079
cs1_1592:3-3737	AT1TE64325|+|19420289|19420950|ATREP15|RC/Helitron|662	98.806	670	0	8	2920	3589	1	662	0	1186
cs1_4294:1453-3847	AT3TE49720|-|11939166|11940170|ATGP8|LTR/Gypsy|935	92.526	669	43	7	1727	2394	221	883	0	952
cs1_1639:5208-10401	AT1TE56230|+|16984450|16985111|BRODYAGA2|DNA/MuDR|662	98.655	669	1	7	2145	2812	1	662	0	1179
cs1_637:5168-10260	AT3TE54360|-|13294310|13294973|ATREP11|RC/Helitron|664	99.251	668	0	5	2462	3128	1	664	0	1201
cs1_4143:4394-8810	AT3TE18020|-|4274618|4275285|ATREP3|RC/Helitron|668	98.952	668	0	7	3672	4332	668	1	0	1188
cs1_2235:916-2469	AT2TE30965|+|7529642|7531113|ARNOLDY2|DNA/MuDR|1472	100	668	0	0	1	668	668	1	0	1234
cs1_2255:1209-3597	AT5TE75530|+|20966888|20967554|ATIS112A|DNA/Harbinger|667	99.85	667	0	1	345	1010	1	667	0	1225
cs1_3637:4252-8528	AT5TE21815|-|6027397|6028060|HELITRONY1D|RC/Helitron|664	99.55	666	0	3	1960	2624	664	1	0	1210
cs1_3296:698-1973	AT4TE76155|-|15922833|15924043|BRODYAGA2|DNA/MuDR|1211	100	666	0	0	610	1275	1	666	0	1230
cs1_2797:3068-6143	AT1TE72035|-|21824452|21825116|ATREP6|RC/Helitron|665	99.398	665	1	3	248	909	665	1	0	1203
cs1_2797:3068-6143	AT1TE71930|-|21788194|21788858|ATREP6|RC/Helitron|665	99.248	665	2	3	248	909	665	1	0	1197
cs1_4271:1-2209	AT5TE46790|+|13141113|13142242|ATCOPIA35|LTR/Copia|1130	100	664	0	0	1	664	467	1130	0	1227
cs1_2646:1-5812	AT4TE18870|+|4481878|4482536|ATDNA2T9A|DNA/MuDR|659	95.783	664	21	5	499	1160	1	659	0	1064
cs1_254:1983-3645	AT5TE38960|+|10700653|10701368|HARBINGER|DNA/Harbinger|716	80.572	664	120	9	593	1252	58	716	1.06e-141	503
cs1_1544:50-1471	AT1TE70885|-|21477448|21478566|HELITRONY1D|RC/Helitron|1119	100	664	0	0	758	1421	1119	456	0	1227
cs1_3793:3-2019	AT2TE17620|-|4174052|4175324|ATHILA0_I|LTR/Gypsy|1273	100	663	0	0	1	663	663	1	0	1225
cs1_3539:1491-4367	AT1TE57300|-|17290069|17290814|ATHATN3|DNA/HAT|746	85.52	663	71	20	4	650	654	1	0	669
cs1_1502:3192-6155	AT1TE46190|+|14059070|14060612|ATHILA2|LTR/Gypsy|1543	99.397	663	1	3	1	661	662	1	0	1199
cs1_1226:60-4091	AT4TE37020|+|8351049|8351708|ATREP3|RC/Helitron|660	99.548	663	0	3	171	833	1	660	0	1205
cs1_4311:1-3283	AT1TE45855|-|13968111|13979022|ATLINE2|LINE/L1|3973	99.849	662	0	1	630	1290	1	662	0	1216
cs1_612:1-6647	AT5TE26450|+|7317797|7318449|ATREP11|RC/Helitron|653	98.487	661	0	10	826	1484	1	653	0	1157
cs1_1667:1-8526	AT1TE46770|-|14255844|14257875|ATHILA2|LTR/Gypsy|2032	93.343	661	41	3	5754	6412	1	660	0	974
cs1_1037:397-4632	AT2TE26570|-|6498207|6498866|ATREP1|RC/Helitron|660	99.849	661	0	1	1133	1793	1	660	0	1214
cs1_804:7334-13393	AT2TE15500|+|3554462|3556283|ATHILA2|LTR/Gypsy|1822	82.853	659	93	12	5405	6059	42	684	2.93e-162	573
cs1_3830:20-2890	AT1TE35950|+|11125041|11125699|HELITRONY3|RC/Helitron|659	100	659	0	0	1852	2510	1	659	0	1218
cs1_4325:543-5722	AT1TE56825|+|17146109|17146765|ATREP3|RC/Helitron|657	99.696	658	0	2	4319	4975	657	1	0	1203
cs1_2624:2147-4934	AT3TE70520|+|17391430|17392246|ATLINEIII|LINE/L1|817	99.848	658	0	1	1	658	161	817	0	1208
cs1_2338:973-5289	AT4TE25100|+|5965693|5970901|ATCOPIA69|LTR/Copia|5149	99.848	658	1	0	3659	4316	5149	4492	0	1210
cs1_3149:300-2917	AT5TE41635|-|11517948|11520217|ATGP5|LTR/Gypsy|2270	95.282	657	30	1	1	656	1614	2270	0	1040
cs1_2287:5888-11797	AT4TE37020|+|8351049|8351708|ATREP3|RC/Helitron|660	99.543	657	0	3	4868	5521	657	1	0	1194
cs1_909:1-7589	AT2TE27945|+|6862001|6862656|ATREP4|RC/Helitron|656	100	656	0	0	4078	4733	656	1	0	1212
cs1_3149:300-2917	AT5TE41645|-|11520342|11521094|ATGP5|LTR/Gypsy|753	95.122	656	31	1	1	656	99	753	0	1033
cs1_1083:1-3561	AT1TE46120|-|14042047|14042700|META1|LTR/Copia|654	99.543	656	1	2	2558	3213	1	654	0	1194
cs1_1162:1-4125	AT2TE06535|+|1422127|1422779|ATLINE1_5|LINE/L1|653	99.542	655	1	2	214	868	1	653	0	1192
cs1_662:1-5076	AT2TE25530|+|6262531|6263222|ATREP3|RC/Helitron|692	92.813	654	41	5	1883	2534	24	673	0	942
cs1_1265:2137-5288	AT1TE46120|-|14042047|14042700|META1|LTR/Copia|654	100	654	0	0	895	1548	654	1	0	1208
cs1_860:6795-8724	AT3TE49995|+|11994984|11995632|ATHATN3|DNA/HAT|649	98.775	653	0	7	1242	1890	1	649	0	1155
cs1_3927:36-2439	AT1TE49870|-|15194676|15196996|ATREP18|DNA|2321	87.136	653	73	10	1402	2048	2291	1644	0	730
cs1_2637:4-3450	AT2TE35805|-|8554836|8556037|HELITRONY3|RC/Helitron|1202	97.703	653	7	8	1	647	651	1	0	1116
cs1_260:4605-12437	AT2TE19405|+|4669614|4670260|HELITRON1|RC/Helitron|647	99.081	653	0	6	7027	7679	1	647	0	1168
cs1_117:5-2894	AT4TE20645|+|4943619|4944682|ATHILA4B_LTR|LTR/Gypsy|2134	98.775	653	2	6	2240	2889	1064	415	0	1157
cs1_4262:4758-6917	AT5TE38190|-|10475496|10476146|ARNOLDY2|DNA/MuDR|651	99.54	652	0	3	252	901	651	1	0	1184
cs1_2184:1467-2902	AT1TE52075|+|15815569|15816220|ATGP8|LTR/Gypsy|652	100	652	0	0	475	1126	1	652	0	1205
cs1_1965:1-1987	AT5TE49785|+|13974279|13974933|ATREP11|RC/Helitron|655	99.846	649	0	1	1339	1986	1	649	0	1192
cs1_4419:4078-7820	AT3TE76010|+|18734249|18739393|META1|LTR/Copia|5150	98.765	648	6	2	3097	3742	1	648	0	1151
cs1_352:465-2012	AT5TE34745|-|9574274|9575059|ATHPOGON2|DNA/Pogo|786	100	648	0	0	1	648	139	786	0	1197
cs1_3072:1-5663	AT5TE80385|-|22334989|22335634|ATREP2|RC/Helitron|646	99.074	648	0	6	2451	3094	646	1	0	1158
cs1_2402:6052-8998	AT3TE04470|-|1063300|1063944|ATREP11|RC/Helitron|645	99.382	647	0	3	221	865	1	645	0	1170
cs1_1906:1401-5092	AT5TE51460|-|14352305|14352948|ATREP1|RC/Helitron|644	98.3	647	6	5	1207	1851	1	644	0	1129
cs1_1540:5132-10234	AT1TE49825|-|15174825|15175683|ATREP18|DNA|859	90.263	647	55	7	299	942	173	814	0	839
cs1_1540:5132-10234	AT1TE49780|-|15169118|15171671|ATREP18|DNA|1629	90.263	647	55	7	299	942	173	814	0	839
cs1_4419:4078-7820	AT1TE21710|+|6704197|6709404|META1|LTR/Copia|5213	100	646	0	0	3097	3742	1	646	0	1194
cs1_235:1-3063	AT5TE51460|-|14352305|14352948|ATREP1|RC/Helitron|644	98.762	646	4	4	1909	2552	1	644	0	1146
cs1_2818:165-807	AT2TE16645|-|3900549|3902230|ATGP1|LTR/Gypsy|1688	87.907	645	50	14	1	642	393	1012	0	734
cs1_2770:2046-6617	AT4TE70655|-|14886736|14887372|HELITRONY3|RC/Helitron|637	98.45	645	0	10	3207	3849	637	1	0	1127
cs1_1359:1-6734	AT5TE59590|-|16502920|16503563|ATREP15|RC/Helitron|644	99.535	645	0	3	4078	4720	1	644	0	1171
cs1_403:5022-10055	AT4TE24870|-|5901602|5902245|ATLANTYS2|LTR/Gypsy|644	100	644	0	0	3248	3891	1	644	0	1190
cs1_403:5022-10055	AT4TE24820|-|5892633|5893276|ATLANTYS2|LTR/Gypsy|644	99.224	644	5	0	3248	3891	1	644	0	1162
cs1_403:5022-10055	AT4TE24750|-|5875330|5875973|ATLANTYS2|LTR/Gypsy|644	99.534	644	3	0	3248	3891	1	644	0	1173
cs1_403:5022-10055	AT4TE24670|-|5858033|5858676|ATLANTYS2|LTR/Gypsy|644	99.534	644	3	0	3248	3891	1	644	0	1173
cs1_1317:1-1808	AT1TE35105|-|10867089|10867731|ATREP13|RC/Helitron|643	99.845	644	0	1	499	1142	1	643	0	1182
cs1_4005:1-3290	AT1TE49825|-|15174825|15175683|ATREP18|DNA|859	90.669	643	56	3	1043	1682	173	814	0	852
cs1_4005:1-3290	AT1TE49780|-|15169118|15171671|ATREP18|DNA|1629	90.669	643	56	3	1043	1682	173	814	0	852
cs1_1980:6604-11585	AT4TE25440|+|6037932|6039098|HELITRONY1E|RC/Helitron|1167	99.065	642	3	3	4341	4981	1167	528	0	1149
cs1_1308:1-3612	AT1TE49825|-|15174825|15175683|ATREP18|DNA|859	90.654	642	56	3	2215	2853	814	174	0	850
cs1_1308:1-3612	AT1TE49780|-|15169118|15171671|ATREP18|DNA|1629	90.654	642	56	3	2215	2853	814	174	0	850
cs1_4005:1-3290	AT1TE50550|-|15336921|15337560|ATREP18|DNA|640	96.1	641	22	2	26	664	1	640	0	1042
cs1_3542:2622-5571	AT3TE62270|+|15333930|15334569|ATCOPIA56|LTR/Copia|640	99.844	641	0	1	1344	1984	640	1	0	1177
cs1_282:1-6477	AT4TE74930|-|15698038|15698678|ATREP10D|RC/Helitron|641	100	641	0	0	5812	6452	1	641	0	1184
cs1_2537:3-4403	AT1TE49375|-|15089940|15091579|ATREP18|DNA|1470	92.824	641	26	12	1	623	525	1163	0	911
cs1_1285:1-1825	AT5TE44180|-|12451573|12453370|HELITRON3|RC/Helitron|1798	99.844	641	0	1	1	641	640	1	0	1177
cs1_4222:1-2272	AT1TE26665|-|8276495|8277489|HELITRONY3|RC/Helitron|995	99.531	640	1	2	1	639	639	1	0	1164
cs1_3710:1-5169	AT3TE51930|-|12613308|12620939|ATGP1|LTR/Gypsy|7632	95.156	640	26	3	4531	5168	7058	6422	0	1005
cs1_2514:2-1765	AT1TE51705|+|15699976|15701631|ATHILA|LTR/Gypsy|1656	98.75	640	6	2	1125	1763	1	639	0	1136
cs1_4173:25-4894	AT2TE54845|-|12554586|12556266|ATREP3|RC/Helitron|1681	92.801	639	37	8	3857	4487	1044	1681	0	917
cs1_3968:4747-6478	AT2TE17060|-|4023318|4024951|ATREP3|RC/Helitron|1634	97.806	638	11	3	1096	1731	755	119	0	1098
cs1_3927:36-2439	AT1TE50055|-|15232067|15233436|ATREP18|DNA|1370	86.207	638	69	14	1425	2048	673	41	0	673
cs1_350:1543-3640	AT4TE10950|-|2352367|2353004|ATREP1|RC/Helitron|638	100	638	0	0	690	1327	1	638	0	1179
cs1_2782:10751-20464	AT1TE38925|+|12013703|12014340|ATHAT7|DNA/HAT|612	95.611	638	0	3	277	912	1	612	0	998
cs1_1638:1408-4423	AT3TE52490|-|12761242|12762244|ATHILA4|LTR/Gypsy|1003	91.066	638	54	3	1	637	47	682	0	859
cs1_4188:1-6795	AT5TE35810|-|9844274|9844906|ATHATN2|DNA/HAT|633	99.058	637	1	5	1611	2246	1	633	0	1138
cs1_294:5400-10483	AT1TE31380|+|9744857|9745492|VANDAL4|DNA/MuDR|631	99.058	637	0	2	3489	4125	631	1	0	1138
cs1_823:312-3002	AT4TE21275|-|5121087|5121718|ATHILA4B_LTR|LTR/Gypsy|632	99.371	636	0	4	1772	2407	1	632	0	1149
cs1_4005:1-3290	AT1TE49560|-|15122536|15124277|ATREP18|DNA|956	94.497	636	31	3	144	777	293	926	0	977
cs1_3091:2051-10564	AT1TE37735|+|11656214|11656847|ATHPOGON1|DNA/Pogo|634	99.686	636	0	2	7364	7999	634	1	0	1162
cs1_4173:25-4894	AT5TE01260|-|355212|355844|ATHATN7|DNA/HAT|633	99.213	635	1	4	4038	4670	633	1	0	1142
cs1_4005:1-3290	AT1TE49615|-|15131230|15132421|ATREP18|DNA|1192	94.646	635	30	3	144	776	560	1192	0	981
cs1_3123:828-3445	AT3TE38115|+|9119953|9120839|ATREP10A|RC/Helitron|887	99.055	635	0	5	1	632	632	1	0	1134
cs1_4011:1-5933	AT1TE49825|-|15174825|15175683|ATREP18|DNA|859	90.694	634	55	3	5300	5930	814	182	0	841
cs1_4011:1-5933	AT1TE49780|-|15169118|15171671|ATREP18|DNA|1629	90.694	634	55	3	5300	5930	814	182	0	841
cs1_2977:1-2070	AT5TE58950|-|16321969|16329840|HELITRONY1B|RC/Helitron|1423	100	634	0	0	1207	1840	1	634	0	1171
cs1_2571:209-8391	AT2TE19945|+|4807338|4807961|ATREP5|RC/Helitron|624	98.423	634	0	10	5728	6361	1	624	0	1107
cs1_4234:1-6760	AT4TE16905|-|3843996|3844627|ATHILA2|LTR/Gypsy|632	99.368	633	0	4	5086	5715	632	1	0	1144
cs1_1050:1067-6219	AT2TE27095|+|6648449|6649077|ATGP8|LTR/Gypsy|629	99.052	633	0	6	1059	1689	1	629	0	1131
cs1_405:1-2296	AT1TE95450|+|29180295|29181036|ATDNA2T9C|DNA/MuDR|742	99.525	632	0	3	1	632	114	742	0	1147
cs1_2686:1-3714	AT3TE53000|+|12909037|12909667|VANDAL3|DNA/MuDR|631	99.209	632	2	3	1398	2027	1	631	0	1136
cs1_2349:3696-4643	AT5TE53975|-|14963559|14964872|ATLINE1_4|LINE/L1|1314	100	632	0	0	1	632	632	1	0	1168
cs1_2349:3696-4643	AT2TE58965|-|13423408|13424721|ATLINE1_4|LINE/L1|1314	99.684	632	2	0	1	632	632	1	0	1157
cs1_2349:3696-4643	AT2TE46755|+|10877431|10878744|ATLINE1_4|LINE/L1|1314	99.684	632	2	0	1	632	632	1	0	1157
cs1_1638:1408-4423	AT4TE20645|+|4943619|4944682|ATHILA4B_LTR|LTR/Gypsy|2134	88.608	632	50	4	2298	2907	1064	1695	0	749
cs1_1487:1-6030	AT2TE21620|+|5313261|5314936|ATREP10D|RC/Helitron|1676	85.918	632	55	20	3122	3748	605	3	0	643
cs1_2511:1-3323	AT1TE50150|-|15248315|15248945|ATREP18|DNA|631	96.355	631	22	1	1345	1974	1	631	0	1037
cs1_2125:2493-5340	AT4TE25050|-|5943242|5951590|VANDAL6|DNA/MuDR|8349	99.206	630	4	1	2219	2847	3087	2458	0	1134
cs1_2050:1-4158	AT3TE90545|-|22237510|22239187|ATLANTYS2|LTR/Gypsy|835	96.349	630	0	5	123	752	835	229	0	1014
cs1_2514:2-1765	AT4TE16910|-|3844628|3852229|ATHILA6A|LTR/Gypsy|7602	99.205	629	3	2	1136	1763	3	630	0	1133
cs1_70:1-3908	AT2TE09720|+|2133090|2134050|ATHAT2|DNA/HAT|961	97.134	628	0	12	1	625	613	1	0	1044
cs1_2530:636-6603	AT2TE09565|-|2091084|2092826|HELITRON2|RC/Helitron|1725	100	628	0	0	1	628	628	1	0	1160
cs1_2511:1-3323	AT1TE50055|-|15232067|15233436|ATREP18|DNA|1370	96.656	628	19	2	1	628	745	1370	0	1042
cs1_1966:1-4034	AT3TE53705|+|13124997|13125622|ATGP8|LTR/Gypsy|626	99.681	627	0	2	67	692	1	626	0	1146
cs1_1169:2975-5935	AT5TE58345|-|16144498|16145120|HELITRONY3|RC/Helitron|623	99.521	626	0	3	569	1194	623	1	0	1136
cs1_2770:2046-6617	AT2TE08645|+|1879065|1880386|ATREP4|RC/Helitron|1322	87.34	624	70	9	3414	4035	400	1016	0	706
cs1_1067:2-3326	AT4TE15695|-|3475730|3476516|ATLANTYS2|LTR/Gypsy|787	80.288	624	103	18	2715	3324	3	620	2.18e-126	453
cs1_4451:379-10923	AT1TE83175|-|25343349|25343969|ATLINE1_1|LINE/L1|621	99.358	623	0	4	6365	6985	621	1	0	1125
cs1_4076:2142-4731	AT1TE44625|-|13623933|13624551|ATREP13|RC/Helitron|619	99.037	623	0	5	224	844	619	1	0	1112
cs1_3918:1-5238	AT2TE37765|+|8956954|8957576|ATHATN3A|DNA/HAT|623	99.839	623	0	1	2596	3217	623	1	0	1144
cs1_3015:505-7891	AT2TE08645|+|1879065|1880386|ATREP4|RC/Helitron|1322	86.517	623	66	13	2340	2947	1019	400	0	669
cs1_2630:1-3104	AT4TE26700|-|6280555|6281175|ATHATN7|DNA/HAT|621	99.679	623	0	2	2230	2852	621	1	0	1138
cs1_2571:209-8391	AT4TE09735|+|2045187|2049417|TAT1_ATH|LTR/Gypsy|2033	79.615	623	95	17	7235	7845	2033	1431	1.96e-115	418
cs1_1963:174-2792	AT5TE44920|+|12685005|12686216|ATREP18|DNA|972	97.753	623	0	3	2010	2618	972	350	0	1061
cs1_2050:1-4158	AT4TE24820|-|5892633|5893276|ATLANTYS2|LTR/Gypsy|644	96.785	622	9	7	124	742	643	30	0	1027
cs1_2050:1-4158	AT4TE24750|-|5875330|5875973|ATLANTYS2|LTR/Gypsy|644	97.106	622	7	7	124	742	643	30	0	1038
cs1_2050:1-4158	AT4TE24670|-|5858033|5858676|ATLANTYS2|LTR/Gypsy|644	97.106	622	7	7	124	742	643	30	0	1038
cs1_4341:3870-6404	AT1TE44625|-|13623933|13624551|ATREP13|RC/Helitron|619	99.678	621	0	2	1648	2268	619	1	0	1134
cs1_3902:2-4581	AT1TE77025|+|23381620|23382240|ATREP9|RC/Helitron|621	100	621	0	0	3757	4377	621	1	0	1147
cs1_3644:1-9477	AT1TE51150|-|15535484|15536104|ATHILA8A|LTR/Gypsy|621	99.839	621	1	0	3683	4303	621	1	0	1142
cs1_2618:1-5005	AT4TE14770|-|3226269|3226889|ATREP18|DNA|621	98.551	621	8	1	2471	3090	621	1	0	1096
cs1_2568:5442-10009	AT1TE81230|-|24728747|24729366|ATDNA2T9C|DNA/MuDR|620	99.034	621	0	6	240	857	620	3	0	1109
cs1_2050:1-4158	AT4TE24870|-|5901602|5902245|ATLANTYS2|LTR/Gypsy|644	97.101	621	7	7	124	741	643	31	0	1037
cs1_1932:840-3072	AT1TE43080|-|13199078|13199696|HARBINGER|DNA/Harbinger|619	99.678	621	0	2	472	1092	1	619	0	1134
cs1_900:2489-4998	AT4TE25590|+|6067397|6072635|ATCOPIA49|LTR/Copia|5239	99.839	620	0	1	1891	2509	5239	4620	0	1138
cs1_4435:686-4675	AT5TE39855|-|10959970|10960593|ATENSPM6|DNA/En-Spm|624	88.387	620	58	7	2332	2941	624	9	0	734
cs1_4224:1-4644	AT2TE19530|+|4695260|4695877|ATHILA|LTR/Gypsy|618	99.516	620	0	3	1003	1621	1	618	0	1125
cs1_3927:36-2439	AT1TE50740|-|15368663|15372351|ATREP18|DNA|1350	86.774	620	68	10	1432	2048	1239	631	0	678
cs1_3927:36-2439	AT1TE50270|-|15270566|15274254|ATREP18|DNA|1350	86.774	620	68	10	1432	2048	1239	631	0	678
cs1_3110:131-4975	AT4TE48960|+|10692037|10692656|HELITRONY3|RC/Helitron|620	100	620	0	0	1674	2293	620	1	0	1146
cs1_3196:1-3114	AT1TE43725|-|13365669|13366757|ATREP10C|RC/Helitron|1089	98.708	619	4	4	2497	3113	1	617	0	1096
cs1_2868:521-3361	AT2TE04670|-|1047702|1048320|ATREP7|RC/Helitron|619	100	619	0	0	2087	2705	619	1	0	1144
cs1_2618:1-5005	AT4TE14615|-|3197546|3198164|ATREP18|DNA|619	99.838	619	1	0	2472	3090	619	1	0	1138
cs1_1718:1634-6468	AT1TE44625|-|13623933|13624551|ATREP13|RC/Helitron|619	99.838	619	0	1	1785	2402	1	619	0	1136
cs1_1446:3769-5669	AT4TE17800|+|4110672|4111304|TAT1_ATH|LTR/Gypsy|633	99.838	619	0	1	1282	1900	633	16	0	1136
cs1_1696:4807-9588	AT4TE18790|-|4444418|4445033|ATGP8|LTR/Gypsy|616	99.515	618	0	2	1082	1698	1	616	0	1122
cs1_143:5330-10622	AT4TE28035|+|6555519|6556639|ATREP3|RC/Helitron|1121	99.515	618	0	2	4675	5292	1121	507	0	1122
cs1_546:1-2688	AT5TE08210|-|2256600|2257215|ATREP4|RC/Helitron|616	99.19	617	0	5	1817	2429	1	616	0	1107
cs1_4023:1-3891	AT1TE45080|+|13751046|13757083|HELITRON1|RC/Helitron|6038	99.028	617	0	6	1	614	614	1	0	1101
cs1_303:475-3188	AT1TE58880|+|17727205|17727996|ATHPOGON3|DNA/Pogo|792	100	617	0	0	2097	2713	792	176	0	1140
cs1_3372:3188-6426	AT5TE37380|-|10248549|10249164|ATGP2|LTR/Gypsy|616	100	616	0	0	2181	2796	1	616	0	1138
cs1_3540:2330-7279	AT2TE27775|-|6806720|6807332|ATREP5|RC/Helitron|613	99.512	615	1	2	1773	2387	1	613	0	1118
cs1_1696:4807-9588	AT4TE18775|-|4436795|4441944|ATHILA6A|LTR/Gypsy|5168	99.675	615	0	2	4169	4781	1	615	0	1123
cs1_2514:2-1765	AT2TE16820|+|3948282|3949277|ATHILA|LTR/Gypsy|996	97.72	614	9	3	1151	1763	1	610	0	1051
cs1_3927:36-2439	AT1TE49715|-|15145720|15149691|ATREP18|DNA|2881	86.949	613	65	10	1442	2044	1841	1234	0	675
cs1_2572:3879-7783	AT4TE23300|-|5561138|5561744|BRODYAGA1|DNA/MuDR|607	99.021	613	0	3	3212	3824	1	607	0	1094
cs1_1460:156-1186	AT1TE35400|+|10959980|10960874|ATREP3|RC/Helitron|895	99.673	612	2	0	419	1030	1	612	0	1120
cs1_1667:1-8526	AT1TE46390|-|14125085|14127032|ATHILA6B|LTR/Gypsy|1992	93.617	611	36	3	5759	6367	1379	1988	0	909
cs1_1540:5132-10234	AT1TE49805|-|15172577|15173462|ATREP18|DNA|886	90.671	611	50	6	335	942	3	609	0	806
cs1_3858:3098-4973	AT5TE52750|-|14648283|14648892|HELITRON4|RC/Helitron|610	99.672	610	0	2	1130	1737	1	610	0	1114
cs1_3739:375-5500	AT1TE61755|-|18632331|18633937|ATREP13|RC/Helitron|1607	94.426	610	21	7	2532	3138	1008	1607	0	926
cs1_3372:3188-6426	AT5TE37400|-|10251348|10251957|ATGP2|LTR/Gypsy|610	99.836	610	1	0	2181	2790	1	610	0	1122
cs1_282:1-6477	AT4TE74945|-|15699653|15700261|HELITRONY1D|RC/Helitron|609	99.508	610	1	2	4227	4835	1	609	0	1109
cs1_2799:227-2791	AT4TE25805|+|6113710|6116485|AT9TSD1|DNA/MuDR|2228	100	610	0	0	1955	2564	1	610	0	1127
cs1_952:1-2779	AT2TE77780|-|17253101|17255275|ATREP3|RC/Helitron|2175	99.343	609	0	4	1	607	1569	2175	0	1099
cs1_3542:2622-5571	AT3TE62275|+|15334760|15335362|ATDNA2T9C|DNA/MuDR|603	98.686	609	0	8	547	1153	603	1	0	1074
cs1_1668:31-2923	AT5TE68100|+|18916914|18917520|ATREP10B|RC/Helitron|607	99.343	609	2	2	388	996	1	607	0	1101
cs1_3739:375-5500	AT3TE76770|+|18927172|18927777|ATREP3|RC/Helitron|606	99.013	608	0	6	1743	2346	1	606	0	1085
cs1_2537:3-4403	AT1TE50575|-|15342073|15344365|ATREP18|DNA|1995	86.513	608	55	18	2873	3459	547	1148	0	643
cs1_191:241-2837	AT2TE06660|+|1441857|1442963|ATREP8|RC/Helitron|1107	99.836	608	0	1	1990	2596	1107	500	0	1116
cs1_1707:1-3081	AT2TE52920|+|12149433|12150234|ATREP15|RC/Helitron|802	99.836	608	0	1	1	607	195	802	0	1116
cs1_852:6588-10983	AT3TE36020|-|8589947|8590551|ATREP5|RC/Helitron|605	98.682	607	1	7	653	1254	1	605	0	1070
cs1_829:144-3400	AT5TE51035|+|14280683|14281506|ATREP10D|RC/Helitron|824	80.89	607	60	27	2361	2927	231	821	1.29e-118	427
cs1_4011:1-5933	AT1TE49805|-|15172577|15173462|ATREP18|DNA|886	90.939	607	52	2	5300	5903	609	3	0	813
cs1_4005:1-3290	AT1TE49805|-|15172577|15173462|ATREP18|DNA|886	91.104	607	51	2	1079	1682	3	609	0	819
cs1_271:402-6884	AT1TE66090|-|19993687|19995733|ATREP3|RC/Helitron|2047	99.671	607	0	2	5876	6482	2047	1443	0	1109
cs1_1308:1-3612	AT1TE49805|-|15172577|15173462|ATREP18|DNA|886	91.104	607	51	2	2215	2818	609	3	0	819
cs1_4233:1073-5772	AT2TE89320|-|19584272|19584873|ATREP10D|RC/Helitron|602	99.34	606	0	1	3108	3713	602	1	0	1094
cs1_3922:1-5083	AT5TE73335|+|20359370|20359974|ATREP4|RC/Helitron|605	99.835	606	0	1	931	1536	605	1	0	1112
cs1_333:3994-8016	AT1TE80825|+|24604958|24605560|ATREP9|RC/Helitron|603	99.505	606	0	3	2247	2852	1	603	0	1099
cs1_2713:3057-6121	AT3TE61725|+|15187445|15188981|ATREP13|RC/Helitron|1537	86.139	606	40	21	1894	2456	1536	932	8.71e-175	614
cs1_3101:1950-3926	AT1TE44010|+|13456377|13456980|ATREP1|RC/Helitron|604	100	604	0	0	975	1578	604	1	0	1116
cs1_4070:106-2456	AT1TE49520|-|15116187|15116782|ATREP18|DNA|596	92.703	603	36	3	1604	2205	1	596	0	863
cs1_2805:2151-5969	AT5TE55715|-|15402905|15404219|ATREP15|RC/Helitron|1315	100	603	0	0	3216	3818	1315	713	0	1114
cs1_2677:1-910	AT3TE75575|-|18629746|18632620|ATDNA2T9A|DNA/MuDR|2224	99.005	603	3	3	1	602	601	1	0	1077
cs1_1575:5674-9865	AT1TE60400|+|18231957|18232559|BRODYAGA1|DNA/MuDR|603	100	603	0	0	1430	2032	603	1	0	1114
cs1_3530:974-2920	AT1TE51800|+|15730226|15730870|HELITRONY2|RC/Helitron|645	86.023	601	47	18	1199	1777	588	3	7.13e-174	610
cs1_3501:5281-6680	AT5TE48215|-|13577673|13578323|VANDAL6|DNA/MuDR|651	100	601	0	0	799	1399	1	601	0	1110
cs1_136:1-2027	AT1TE18370|+|5679268|5681449|TAG2|DNA/HAT|1751	99.002	601	5	1	810	1410	924	325	0	1075
cs1_3890:3-2122	AT1TE51415|+|15626585|15627240|TA11|LINE/L1|656	76.962	599	130	8	1182	1776	7	601	5.24e-91	335
cs1_3823:1-4732	AT4TE22935|-|5475880|5477918|Unassigned|Unassigned|2039	89.983	599	46	7	2257	2853	3	589	0	761
cs1_136:1-2027	AT1TE20315|-|6273523|6276128|TAG2|DNA/HAT|1746	98.831	599	6	1	810	1408	907	310	0	1066
cs1_1297:821-4114	AT3TE62430|+|15372139|15372738|VANDAL22|DNA/MuDR|600	96.327	599	19	3	1537	2133	598	1	0	981
cs1_2718:1-7281	AT4TE18015|-|4158055|4162124|ATHILA4|LTR/Gypsy|4070	89.799	598	54	7	6584	7178	1509	2102	0	760
cs1_1937:1-4784	AT3TE50235|+|12062918|12063514|ATREP13|RC/Helitron|597	95.819	598	18	3	4111	4702	597	1	0	959
cs1_4192:311-4311	AT1TE47110|+|14340694|14341290|ATHILA2|LTR/Gypsy|597	100	597	0	0	1641	2237	1	597	0	1103
cs1_4177:801-3413	AT5TE55330|+|15291228|15291824|ATCOPIA41|LTR/Copia|597	99.832	597	1	0	987	1583	1	597	0	1098
cs1_3603:1-4812	AT1TE69460|-|21038236|21038827|HELITRONY1D|RC/Helitron|592	92.965	597	36	5	3767	4362	1	592	0	865
[truncated: 55,055 more rows]
