# Supplementary material for: A comprehensive atlas of full-length Arabidopsis eccDNA populations identifies their genomic origins and epigenetic regulation
Source: PLoS Biol. 2025 Jul 15;23(7):e3003275. doi: 10.1371/journal.pbio.3003275 (PMC12273906; doi:10.1371/journal.pbio.3003275)
Supplement: S10 Table — EccDNAs from Col-0, heat-stress, control-stress, meristem-enriched, meristem non-enriched, callus tissues, and mutants dcl3, rdr6, ros1, and ddm1 have been mapped on Arabidopsis genome (tair10). Mapping was done using BLAST and various summary statistics are provided such as alignment length, start, and end sites, percentage identities, etc. (XLSX) [file pbio.3003275.s029.xlsx]

## Sheet: eccDNA_on_tair10_Chromosomes
S10 Table: EccDNA mapped on Arabidopsis genome:
qseqid	sseqid	pident	length	mismatch	gapopen	qstart	qend	sstart	send	evalue	bitscore
cs1_1403:2796-13944	Chr1	99.07	11182	47	56	1	11148	15453417	15442259	0	20020
cs1_4451:379-10923	Chr1	99.725	10561	2	27	1	10544	25336981	25347531	0	19317
cs1_14:555-10574	Chr1	99.481	10028	1	48	1	10019	17998715	17988730	0	18183
cs1_2782:10751-20464	Chr1	99.17	9762	3	75	1	9713	12013424	12023156	0	17507
cs1_3644:1-9477	Chr1	99.473	9487	6	40	1	9476	15531808	15541261	0	17202
cs1_3130:623-9467	Chr1	99.819	8855	2	13	1	8844	2441561	2450412	0	16251
cs1_3091:2051-10564	Chr1	99.777	8521	0	15	1	8513	11664209	11655700	0	15612
cs1_862:250-8555	Chr1	99.459	8316	4	40	1	8305	28939619	28947904	0	15069
cs1_654:1-8136	Chr1	99.362	8156	3	47	1	8135	24222719	24230846	0	14728
cs1_1565:8010-16004	Chr1	99.426	8017	1	45	1	7994	947813	939819	0	14508
cs1_3001:1600-9561	Chr1	98.364	8009	19	97	1	7961	27959982	27952038	0	13961
cs1_1523:1-7955	Chr1	99.862	7958	2	9	1	7954	18454744	18462696	0	14626
cs1_3253:8417-16266	Chr1	99.554	7854	1	29	7	7849	24815271	24823101	0	14279
cs1_2121:1-7787	Chr1	99.359	7805	0	47	1	7786	4709834	4702061	0	14091
cs1_671:407-8116	Chr1	99.767	7721	2	16	1	7709	11428478	11420762	0	14144
cs1_36:1-7618	Chr1	99.528	7629	2	34	1	7617	23311510	23303904	0	13858
cs1_1024:1-7341	Chr1	99.85	7348	3	8	1	7340	2796769	2789422	0	13501
cs1_157:1-7308	Chr1	99.59	7316	2	26	1	7307	23968782	23976078	0	13319
cs1_3380:1-7152	Chr1	99.289	7170	2	44	1	7151	25471993	25479132	0	12912
cs1_3370:1-7077	Chr1	99.788	7081	0	12	1	7076	12967958	12975028	0	12979
cs1_863:773-7649	Chr1	98.929	6911	3	67	1	6876	9821682	9814808	0	12286
cs1_3695:1884-8770	Chr1	99.768	6896	0	16	1	6886	6289606	6296495	0	12632
cs1_423:4-6873	Chr1	99.085	6888	25	27	1	6869	4909678	4916546	0	12336
cs1_788:3237-10119	Chr1	99.855	6886	2	8	1	6882	12731809	12724928	0	12654
cs1_2085:2-6849	Chr1	99.534	6860	1	30	1	6847	26134877	26141718	0	12462
cs1_3820:1-6791	Chr1	98.46	6820	6	95	1	6790	10867649	10860899	0	11921
cs1_2066:1-6790	Chr1	99.119	6814	3	51	1	6789	6692719	6685938	0	12198
cs1_2448:702-7480	Chr1	99.309	6802	3	43	1	6778	439579	432798	0	12261
cs1_2417:1-6674	Chr1	99.85	6679	2	8	1	6673	14350597	14357273	0	12272
cs1_3242:1-6649	Chr1	99.729	6651	5	10	1	6648	5126036	5132676	0	12170
cs1_3541:646-7272	Chr1	99.759	6636	2	13	1	6626	26693704	26687073	0	12153
cs1_311:6611-13198	Chr1	98.987	6615	4	61	1	6587	14114190	14107611	0	11786
cs1_1783:4804-11326	Chr1	99.176	6551	0	53	1	6522	19684899	19678374	0	11749
cs1_3496:1-6537	Chr1	99.893	6539	1	6	1	6536	29389147	29382612	0	12032
cs1_781:1931-8399	Chr1	99.106	6487	6	48	1	6468	2942481	2936028	0	11611
cs1_271:402-6884	Chr1	99.645	6478	5	18	10	6482	19987827	19994291	0	11819
cs1_4441:6408-12800	Chr1	99.486	6422	0	33	1	6392	4070473	4076891	0	11646
cs1_97:1117-7531	Chr1	98.645	6419	24	46	4	6414	5277607	5283970	0	11313
cs1_2200:1492-7828	Chr1	99.637	6339	0	21	1	6336	17007717	17001399	0	11557
cs1_3653:6215-12455	Chr1	99.664	6252	0	20	1	6240	26046610	26040368	0	11409
cs1_1367:1-6241	Chr1	99.728	6249	1	16	1	6240	11882999	11889240	0	11431
cs1_3504:2188-8393	Chr1	99.726	6211	4	13	1	6205	19031711	19025508	0	11363
cs1_893:6274-12459	Chr1	98.903	6196	10	46	1	6185	3672668	3666520	0	11012
cs1_4413:6121-12282	Chr1	99.53	6170	2	24	1	6161	3869419	3863268	0	11208
cs1_1352:1-6132	Chr1	99.561	6147	2	25	1	6131	17843092	17849229	0	11178
cs1_3937:2561-8660	Chr1	99.771	6110	2	12	1	6099	13178150	13172042	0	11195
cs1_427:1-6052	Chr1	99.374	6074	3	34	1	6051	557236	551175	0	10973
cs1_1111:2-6045	Chr1	99.489	6066	1	27	1	6043	3662339	3668397	0	11003
cs1_918:4-6045	Chr1	97.898	6042	0	123	1	6041	10751986	10757901	0	10336
cs1_1156:1-6023	Chr1	99.801	6026	1	10	1	6022	907212	913230	0	11051
cs1_1656:3468-9469	Chr1	98.937	6018	4	58	1	6001	21083367	21077393	0	10704
cs1_2082:1-5977	Chr1	99.732	5979	3	13	1	5976	14994928	15000896	0	10940
cs1_2663:158-6108	Chr1	99.832	5950	3	7	1	5950	10252344	10246402	0	10925
cs1_4011:1-5933	Chr1	99.882	5932	3	4	1	5932	15153540	15159467	0	10912
cs1_1900:8387-14276	Chr1	99.509	5902	0	27	1	5889	11601421	11607306	0	10711
cs1_2307:1-5872	Chr1	99.881	5871	1	6	1	5871	5916799	5922663	0	10798
cs1_1168:502-6367	Chr1	99.864	5868	2	4	1	5865	27711718	27705854	0	10787
cs1_1461:2-5814	Chr1	99.11	5842	8	41	1	5812	13849009	13843182	0	10460
cs1_894:5672-11486	Chr1	99.708	5824	0	17	1	5814	22777412	22771596	0	10645
cs1_1677:1-5816	Chr1	99.055	5821	1	49	1	5815	5651101	5645329	0	10395
cs1_3122:174-5992	Chr1	99.605	5819	18	3	1	5818	3812937	3818751	0	10613
cs1_2390:1-5816	Chr1	99.777	5817	8	4	1	5815	1208051	1202238	0	10665
cs1_3585:1-5810	Chr1	99.725	5812	2	13	1	5809	1918855	1913055	0	10632
cs1_2444:1022-6810	Chr1	99.793	5793	0	12	1	5788	6466276	6460491	0	10621
cs1_739:1-5782	Chr1	99.257	5788	21	21	1	5781	3147972	3142200	0	10430
cs1_4392:1-5743	Chr1	99.357	5758	1	36	1	5742	21178557	21184294	0	10395
cs1_2058:3688-9435	Chr1	99.896	5751	1	5	1	5747	7419504	7413755	0	10582
cs1_3655:799-6540	Chr1	99.078	5746	0	51	1	5741	22353029	22347332	0	10268
cs1_147:1-5730	Chr1	99.199	5741	8	36	1	5729	12674562	12680276	0	10312
cs1_1264:1-5732	Chr1	99.773	5735	1	12	1	5731	748448	754174	0	10508
cs1_4223:1-5723	Chr1	99.738	5731	2	13	1	5722	3843416	3849142	0	10488
cs1_1633:4-5728	Chr1	99.721	5729	0	16	1	5724	23867431	23873148	0	10477
cs1_385:1-5721	Chr1	99.686	5728	2	13	1	5720	29943825	29949544	0	10464
cs1_4138:1635-7366	Chr1	99.616	5727	1	14	12	5731	14492449	14498161	0	10434
cs1_4442:1-5716	Chr1	99.686	5725	5	8	1	5715	1315779	1321500	0	10460
cs1_1800:2-5685	Chr1	99.016	5692	5	49	1	5683	25358060	25352411	0	10154
cs1_3657:1-5628	Chr1	98.92	5649	10	48	1	5627	6121957	6127576	0	10046
cs1_4179:1-5615	Chr1	99.432	5637	3	29	1	5614	12270636	12276266	0	10205
cs1_1436:715-6338	Chr1	99.538	5629	0	26	1	5623	12728241	12722633	0	10227
cs1_1993:1-5609	Chr1	99.626	5615	2	19	1	5608	24881152	24875550	0	10235
cs1_165:475-6076	Chr1	99.893	5602	4	2	1	5601	10534976	10540576	0	10310
cs1_2488:1-5587	Chr1	99.374	5588	25	10	1	5586	6801313	6795734	0	10117
cs1_105:4416-9995	Chr1	99.695	5581	2	15	4	5579	10133422	10138992	0	10198
cs1_4006:5548-11104	Chr1	98.584	5579	7	68	1	5556	25168002	25162473	0	9799
cs1_1270:5545-11077	Chr1	99.657	5545	1	18	1	5532	13552911	13558450	0	10118
cs1_1326:1-5511	Chr1	99.692	5517	9	8	1	5510	3160733	3166248	0	10087
cs1_791:3008-8522	Chr1	99.837	5516	6	3	1	5514	29259286	29253772	0	10133
cs1_1536:2278-7789	Chr1	99.601	5516	0	22	1	5511	5483572	5478074	0	10045
cs1_3801:1-5501	Chr1	99.764	5501	1	11	1	5500	26726291	26731780	0	10076
cs1_4105:56-5551	Chr1	99.945	5496	1	2	1	5495	7988262	7982768	0	10131
cs1_3917:1410-6889	Chr1	99.927	5481	1	3	1	5479	5990694	5985215	0	10096
cs1_915:1-5474	Chr1	99.799	5476	0	11	1	5473	6283115	6288582	0	10041
cs1_1144:1-5433	Chr1	99.834	5433	4	5	1	5432	6531342	6536770	0	9978
cs1_1962:445-5849	Chr1	99.594	5419	3	18	1	5404	21772057	21766643	0	9867
cs1_3262:1-5381	Chr1	98.703	5399	15	53	1	5380	28571422	28576784	0	9531
cs1_1257:1-5365	Chr1	99.424	5380	5	25	1	5364	25138651	25144020	0	9740
cs1_168:5367-10741	Chr1	99.163	5376	1	43	1	5374	22425756	22431089	0	9638
cs1_2891:2-5361	Chr1	99.386	5372	8	19	1	5359	7618810	7624169	0	9714
cs1_1412:5324-10676	Chr1	99.534	5369	1	24	1	5352	13075372	13080733	0	9755
cs1_3343:59-5407	Chr1	99.346	5354	1	33	1	5348	9768902	9763577	0	9662
cs1_4288:5356-10694	Chr1	99.551	5347	3	21	1	5338	29955467	29960801	0	9721
cs1_4027:1-5338	Chr1	99.963	5337	2	0	1	5337	3532754	3538090	0	9845
cs1_3415:1-5318	Chr1	99.681	5326	4	13	1	5317	24665908	24671229	0	9729
cs1_4255:266-5567	Chr1	99.642	5306	0	15	1	5301	20849784	20844493	0	9675
cs1_178:1402-6706	Chr1	99.774	5306	2	10	1	5304	30379816	30374519	0	9723
cs1_4346:72-5339	Chr1	99.981	5267	0	1	1	5267	18208367	18203102	0	9720
cs1_2188:1-5220	Chr1	99.16	5235	5	38	1	5219	6298748	6293537	0	9387
cs1_814:1-5235	Chr1	99.771	5234	10	2	1	5234	12792301	12797532	0	9598
cs1_2763:5196-10392	Chr1	99.14	5231	4	40	1	5196	12050750	12055974	0	9372
cs1_3254:1-5199	Chr1	98.965	5218	1	45	1	5198	21271625	21266441	0	9287
cs1_1491:63-5277	Chr1	99.655	5214	0	16	1	5214	13130823	13125628	0	9513
cs1_1639:5208-10401	Chr1	99.27	5203	2	34	1	5193	16982311	16987487	0	9365
cs1_1262:1-5186	Chr1	99.596	5193	1	20	1	5185	21440643	21435463	0	9455
cs1_562:1-5180	Chr1	98.998	5188	12	26	1	5179	5693025	5687869	0	9256
cs1_4325:543-5722	Chr1	99.884	5183	0	6	1	5179	17151085	17145905	0	9533
cs1_1383:5136-10279	Chr1	98.86	5177	9	23	1	5143	7240870	7235710	0	9188
cs1_1940:1675-6839	Chr1	99.923	5164	0	3	1	5164	29286235	29281076	0	9511
cs1_2922:2610-7768	Chr1	99.477	5163	5	17	1	5158	13265716	13260571	0	9365
cs1_2890:53-5206	Chr1	99.845	5155	5	3	1	5153	3797026	3802179	0	9472
cs1_3842:293-5415	Chr1	99.805	5126	1	8	1	5122	23966416	23971536	0	9402
cs1_2385:6755-11859	Chr1	99.2	5122	1	39	1	5104	22553699	22558798	0	9195
cs1_1540:5132-10234	Chr1	99.433	5113	1	27	1	5102	15159772	15154677	0	9256
cs1_2707:11-5108	Chr1	99.216	5099	1	36	1	5097	13770946	13776007	0	9158
cs1_294:5400-10483	Chr1	99.686	5094	0	16	1	5083	9748985	9743897	0	9304
cs1_662:1-5076	Chr1	98.625	5090	27	31	1	5075	5801259	5796198	0	8972
cs1_3111:1-5083	Chr1	99.332	5089	3	30	1	5082	2744837	2749901	0	9180
cs1_2779:1-5081	Chr1	99.685	5086	3	11	1	5080	29969477	29974555	0	9291
cs1_2407:6140-11193	Chr1	98.623	5083	36	22	1	5053	3888431	3893509	0	8968
cs1_3658:5242-10304	Chr1	99.664	5064	8	8	1	5062	28928369	28923313	0	9249
cs1_4063:3518-8578	Chr1	99.881	5062	1	5	1	5060	25074576	25069518	0	9310
cs1_1666:2-5032	Chr1	98.61	5036	60	9	1	5030	5893899	5898930	0	8903
cs1_4332:5005-10008	Chr1	99.124	5025	7	36	1	5003	20809022	20814031	0	9001
cs1_3302:1-5014	Chr1	99.522	5023	12	12	1	5013	6801312	6796292	0	9132
cs1_371:1601-6592	Chr1	99.421	5006	10	9	1	4991	9051267	9056268	0	9066
cs1_3591:1-4995	Chr1	99.4	5004	1	17	1	4994	26564608	26569592	0	9047
cs1_570:797-5784	Chr1	99.359	4989	12	9	1	4987	3641555	3646525	0	9018
cs1_1950:60-5032	Chr1	99.819	4973	0	9	1	4972	29380598	29385562	0	9125
cs1_3869:1-4955	Chr1	99.798	4958	0	10	1	4954	769360	764409	0	9092
cs1_3204:3354-8278	Chr1	99.07	4947	1	41	1	4924	4835145	4840069	0	8839
cs1_3737:1188-6124	Chr1	99.474	4945	1	23	1	4936	13077860	13072932	0	8964
cs1_3216:1-4928	Chr1	99.231	4940	3	34	1	4927	18371782	18376699	0	8879
cs1_1918:1-4917	Chr1	99.411	4924	2	27	1	4916	17321302	17316398	0	8907
cs1_3630:1-4919	Chr1	99.756	4919	0	11	1	4918	12810825	12805918	0	9007
cs1_647:5287-10161	Chr1	99.549	4883	0	21	1	4874	4409199	4414068	0	8876
cs1_304:285-5138	Chr1	99.691	4858	3	10	1	4853	20874275	20879125	0	8877
cs1_2442:1664-6510	Chr1	99.381	4849	4	10	1	4846	3665493	3670318	0	8765
cs1_2589:1-4838	Chr1	98.556	4847	2	62	1	4837	19253521	19248733	0	8501
cs1_1718:1634-6468	Chr1	99.773	4838	2	9	1	4834	13626334	13621502	0	8865
cs1_3420:1-4815	Chr1	99.855	4814	6	1	1	4814	2979441	2974629	0	8850
cs1_1413:5092-9879	Chr1	99.355	4808	1	28	1	4787	11737656	11732858	0	8680
cs1_2872:1-4788	Chr1	99.603	4791	2	17	1	4787	9113862	9109085	0	8726
cs1_2941:1-4763	Chr1	99.623	4778	1	17	1	4762	7373354	7378130	0	8708
cs1_4446:4751-9509	Chr1	99.853	4764	0	6	1	4758	11251245	11256007	0	8752
cs1_3823:1-4732	Chr1	99.431	4745	2	24	1	4731	13867573	13862840	0	8589
cs1_205:4706-9440	Chr1	99.642	4745	1	15	1	4734	24795568	24790829	0	8654
cs1_3506:1-4737	Chr1	99.747	4741	0	12	1	4736	22273408	22278141	0	8678
cs1_4416:850-5583	Chr1	98.734	4738	3	56	1	4733	26341899	26337214	0	8364
cs1_3951:308-5032	Chr1	99.535	4732	0	22	1	4724	10078104	10073387	0	8597
cs1_742:1-4706	Chr1	99.321	4711	1	28	1	4705	9880696	9876011	0	8493
cs1_3535:744-5451	Chr1	98.938	4710	30	9	1	4707	7664479	7669171	0	8403
cs1_2428:283-4990	Chr1	99.745	4710	0	4	1	4707	17337797	17342497	0	8621
cs1_4428:3327-8013	Chr1	99.979	4686	0	1	1	4686	17357934	17353250	0	8647
cs1_1610:1-4685	Chr1	99.573	4684	0	18	1	4684	18558103	18562766	0	8521
cs1_184:1-4668	Chr1	99.85	4671	0	7	1	4667	14890485	14895152	0	8580
cs1_2410:4630-9292	Chr1	99.593	4664	1	17	1	4662	9712318	9716965	0	8492
cs1_2722:1-4658	Chr1	99.871	4662	0	6	1	4657	30150519	30155179	0	8571
cs1_3966:4643-9295	Chr1	99.185	4661	1	36	1	4652	10588975	10584343	0	8362
cs1_4130:370-5018	Chr1	99.442	4656	0	26	1	4648	12984054	12979417	0	8431
cs1_2564:4627-9266	Chr1	99.677	4644	0	15	1	4639	22531241	22526608	0	8479
cs1_382:1-4620	Chr1	96.187	4642	145	17	1	4619	16515006	16510374	0	7563
cs1_2145:2-4585	Chr1	99.608	4591	2	16	1	4583	14011008	14015590	0	8364
cs1_4136:1-4583	Chr1	99.608	4586	1	17	1	4582	26458008	26462580	0	8353
cs1_342:1-4585	Chr1	99.935	4584	1	2	1	4584	2179063	2183644	0	8447
cs1_2568:5442-10009	Chr1	99.563	4581	0	20	1	4567	24728508	24733082	0	8331
cs1_3902:2-4581	Chr1	99.869	4579	1	4	1	4579	23385991	23381418	0	8418
cs1_2426:4615-9187	Chr1	99.847	4575	2	5	3	4572	1004927	1009501	0	8405
cs1_3455:1-4564	Chr1	99.694	4571	1	13	1	4563	2181980	2186545	0	8351
cs1_432:1-4566	Chr1	99.672	4570	0	15	1	4565	1929500	1924941	0	8342
cs1_1672:1105-5653	Chr1	99.714	4551	1	12	3	4548	812430	807887	0	8322
cs1_4393:1-4538	Chr1	99.692	4540	4	8	1	4537	7019339	7023871	0	8298
cs1_330:1-4509	Chr1	98.983	4525	7	37	1	4508	516216	520718	0	8065
cs1_890:1308-5807	Chr1	99.667	4506	2	13	1	4499	22890175	22885676	0	8226
cs1_3252:2149-6644	Chr1	99.622	4498	2	10	4	4495	29989970	29994458	0	8198
cs1_4361:1-4493	Chr1	99.889	4496	1	4	1	4492	17909527	17905032	0	8272
cs1_2403:5633-10108	Chr1	99.799	4480	2	7	1	4475	19129468	19133945	0	8216
cs1_3532:153-4594	Chr1	99.011	4451	31	5	1	4441	6727869	6723422	0	7963
cs1_2335:1-4437	Chr1	95.772	4447	158	24	1	4436	16526626	16522199	0	7143
cs1_3416:2151-6588	Chr1	99.775	4438	1	8	1	4437	4492968	4488539	0	8131
cs1_4000:3484-7903	Chr1	99.683	4416	2	12	10	4419	29899764	29895355	0	8067
cs1_2537:3-4403	Chr1	99.818	4401	1	7	1	4400	15146327	15141933	0	8076
cs1_2044:1037-5411	Chr1	99.158	4394	7	22	1	4374	3226762	3231145	0	7882
cs1_190:24-4408	Chr1	99.248	4386	14	8	1	4384	28183495	28187863	0	7899
cs1_3281:1747-6107	Chr1	99.634	4367	2	14	1	4360	25528800	25533159	0	7963
cs1_3994:1-4350	Chr1	99.816	4353	1	7	1	4349	11278413	11274064	0	7987
cs1_4080:99-4439	Chr1	99.77	4345	0	10	1	4340	15732684	15737023	0	7960
cs1_3916:5891-10232	Chr1	99.885	4344	0	5	1	4341	6607476	6603135	0	7989
cs1_2895:1373-5702	Chr1	99.885	4331	1	4	1	4329	21231736	21227408	0	7967
cs1_1322:4378-8692	Chr1	99.261	4330	1	30	1	4314	19733532	19729218	0	7790
cs1_222:4338-8655	Chr1	99.653	4323	2	13	1	4317	18205761	18210076	0	7888
cs1_2846:4341-8644	Chr1	99.559	4313	0	19	1	4303	18831077	18826774	0	7841
cs1_3704:67-4371	Chr1	99.838	4309	0	7	1	4304	23967511	23963205	0	7912
cs1_3481:1601-5905	Chr1	99.489	4306	10	9	1	4304	3055633	3051338	0	7819
cs1_2310:1-4288	Chr1	99.279	4300	0	30	1	4287	22002759	22007040	0	7740
cs1_104:1-4294	Chr1	99.814	4295	0	6	1	4293	23635840	23631552	0	7880
cs1_278:718-4992	Chr1	98.552	4281	19	18	1	4274	4973524	4977768	0	7522
cs1_3572:966-5234	Chr1	99.111	4275	12	24	1	4268	27544190	27548445	0	7661
cs1_3693:3-4269	Chr1	99.578	4269	0	18	1	4266	214973	210720	0	7768
cs1_766:824-5078	Chr1	99.296	4262	1	29	1	4254	13815487	13819727	0	7677
cs1_880:2785-7013	Chr1	98.355	4255	15	44	1	4228	28282526	28286752	0	7419
cs1_1062:1-4249	Chr1	99.342	4255	3	24	1	4248	27324381	27328617	0	7679
cs1_2011:4698-8930	Chr1	99.882	4234	0	5	1	4232	30114711	30110481	0	7786
cs1_899:1359-5592	Chr1	99.811	4233	0	8	1	4233	24065566	24061342	0	7766
cs1_1076:1585-5811	Chr1	99.929	4226	3	0	1	4226	1912195	1916420	0	7788
cs1_3885:1-4198	Chr1	99.5	4198	9	9	1	4197	8116820	8121006	0	7625
cs1_475:3-4196	Chr1	99.571	4196	2	13	1	4193	11616425	11620607	0	7635
cs1_1575:5674-9865	Chr1	99.261	4196	1	29	1	4191	18233981	18229811	0	7550
cs1_1644:1-4187	Chr1	98.927	4194	2	42	1	4186	11171193	11167035	0	7456
cs1_4196:99-8485	Chr1	92.289	4189	237	64	776	4924	15081903	15086045	0	5867
cs1_2736:1-4171	Chr1	99.88	4173	0	5	1	4170	19076607	19080777	0	7673
cs1_954:4136-8290	Chr1	99.592	4168	0	16	1	4154	20960231	20964395	0	7587
cs1_1758:1-4149	Chr1	99.928	4151	0	3	1	4148	15615907	15620057	0	7646
cs1_1304:649-4798	Chr1	99.952	4151	0	2	1	4149	2485846	2489996	0	7653
cs1_1432:4181-8318	Chr1	99.807	4144	1	6	1	4137	23907303	23903160	0	7601
cs1_2886:969-5106	Chr1	99.71	4143	2	10	1	4137	26640247	26636109	0	7576
cs1_2844:1138-5278	Chr1	99.662	4141	2	12	4	4140	18118396	18114264	0	7559
cs1_3208:4146-8264	Chr1	99.297	4125	3	26	1	4118	8419792	8415687	0	7433
cs1_2976:6295-10396	Chr1	96.574	4116	119	15	1	4101	16518943	16514835	0	6800
cs1_819:298-4409	Chr1	99.465	4115	1	21	1	4111	26807319	26811416	0	7457
cs1_1795:1360-5467	Chr1	99.538	4111	2	17	1	4107	2165164	2161067	0	7470
cs1_2518:4052-8154	Chr1	99.708	4108	2	10	1	4102	23326646	23330749	0	7511
cs1_4295:1-4086	Chr1	98.465	4104	11	47	1	4085	8050113	8046043	0	7182
cs1_2268:4085-8187	Chr1	99.537	4104	1	18	4	4102	21865701	21869791	0	7457
cs1_1807:2980-7075	Chr1	99.146	4100	2	33	1	4095	6154638	6158709	0	7347
cs1_2256:4251-8330	Chr1	99.658	4090	0	14	1	4079	18212545	18216631	0	7463
cs1_1498:36-4091	Chr1	86.406	4090	503	36	7	4055	14661531	14657454	0	4423
cs1_830:2-4077	Chr1	99.363	4080	0	26	1	4075	19257562	19261620	0	7367
cs1_2781:2-4082	Chr1	99.02	4080	2	37	1	4080	23388247	23392288	0	7278
cs1_3129:4148-8204	Chr1	97.913	4072	14	69	4	4056	1337665	1333646	0	6983
cs1_1365:4030-8097	Chr1	99.14	4072	2	31	3	4067	15052997	15057042	0	7295
cs1_584:1-4067	Chr1	98.968	4069	22	6	1	4066	4540653	4544704	0	7263
cs1_2052:1-4056	Chr1	99.164	4065	9	13	1	4055	2490704	2486655	0	7295
cs1_256:110-4171	Chr1	98.005	4061	2	77	1	4061	27366744	27370725	0	6977
cs1_965:1-4051	Chr1	99.975	4051	0	1	1	4050	21282539	21278489	0	7474
cs1_207:3504-7550	Chr1	99.901	4049	1	3	1	4046	24175513	24171465	0	7452
cs1_1605:1-4042	Chr1	99.876	4041	1	4	1	4041	781912	785948	0	7432
cs1_1751:4452-8488	Chr1	99.727	4034	0	11	9	4036	1585825	1589853	0	7378
cs1_3852:2-4032	Chr1	99.95	4030	1	1	1	4030	10400353	10396325	0	7430
cs1_333:3994-8016	Chr1	99.503	4024	2	18	1	4022	24602723	24606730	0	7304
cs1_3520:4049-8068	Chr1	99.304	4022	6	22	6	4019	6020001	6024008	0	7252
cs1_3733:4081-8094	Chr1	99.179	4019	12	21	1	4013	28697189	28701192	0	7219
cs1_53:1-4011	Chr1	99.95	4010	0	2	1	4010	13199137	13195130	0	7393
cs1_3010:9311-13315	Chr1	99.401	4009	2	22	1	4004	21987011	21991002	0	7251
cs1_736:169-4181	Chr1	92.014	4007	289	10	7	4012	15081905	15085881	0	5598
cs1_4192:311-4311	Chr1	99.95	4000	1	1	1	4000	14339054	14343052	0	7374
cs1_2328:1-3983	Chr1	99.799	3983	6	2	1	3982	3079233	3075252	0	7310
cs1_2491:1-3978	Chr1	92.201	3975	275	14	4	3975	15086002	15082060	0	5590
cs1_4374:2809-6773	Chr1	99.824	3969	2	5	1	3964	26270335	26274303	0	7286
cs1_3453:522-4487	Chr1	99.924	3966	0	3	1	3965	2192357	2196320	0	7304
cs1_2749:1-3956	Chr1	98.738	3962	15	13	1	3955	28472191	28468258	0	7007
cs1_700:3802-7730	Chr1	96.464	3959	99	28	1	3928	16510952	16514900	0	6497
cs1_142:4015-7950	Chr1	99.746	3943	0	10	1	3935	29960374	29964314	0	7217
cs1_417:1-3937	Chr1	99.797	3942	0	7	1	3936	21939115	21943054	0	7228
cs1_3624:3946-7887	Chr1	99.695	3940	0	11	3	3941	27409864	27413792	0	7199
cs1_764:3913-7830	Chr1	99.39	3932	5	18	1	3917	17207764	17211691	0	7110
cs1_111:1-3928	Chr1	98.372	3931	36	16	1	3927	3484198	3488104	0	6879
cs1_1229:3995-7915	Chr1	99.211	3928	6	23	1	3920	5503600	5499690	0	7059
cs1_1141:3968-7881	Chr1	99.209	3921	3	28	1	3913	21915901	21919801	0	7044
cs1_73:3887-7798	Chr1	99.49	3918	1	19	1	3911	1515256	1519161	0	7107
cs1_128:3887-7789	Chr1	99.718	3906	5	6	3	3902	12680225	12676320	0	7147
cs1_3931:4076-7968	Chr1	98.872	3900	15	17	1	3892	4428554	4432432	0	6931
cs1_4023:1-3891	Chr1	99.179	3899	1	30	1	3890	13751659	13747783	0	6994
cs1_3570:1-3884	Chr1	99.589	3891	5	11	1	3883	23542698	23546585	0	7086
cs1_220:2062-5952	Chr1	99.846	3890	1	5	1	3890	30240087	30236203	0	7145
cs1_1635:247-4136	Chr1	99.254	3890	11	5	1	3889	294401	298273	0	7007
cs1_3156:525-4405	Chr1	99.845	3880	1	5	1	3880	28650685	28646811	0	7127
cs1_2650:23-3897	Chr1	99.458	3878	2	17	1	3874	17512661	17516523	0	7027
cs1_3879:4103-7966	Chr1	99.535	3867	12	6	1	3863	20004263	20000399	0	7036
cs1_2206:4186-8048	Chr1	99.767	3867	1	7	1	3862	16835563	16831700	0	7084
cs1_1253:2393-6256	Chr1	99.275	3863	1	26	3	3863	26468894	26472731	0	6953
cs1_2371:4434-8293	Chr1	99.948	3860	0	2	1	3859	22306503	22310361	0	7116
cs1_302:3833-7684	Chr1	99.844	3854	2	4	1	3851	3124986	3121134	0	7081
cs1_2432:1-3847	Chr1	99.221	3853	3	23	1	3846	24407489	24403657	0	6924
cs1_563:1-3842	Chr1	99.688	3845	1	11	1	3841	9306711	9302874	0	7023
cs1_251:6372-10213	Chr1	99.454	3845	1	20	1	3841	17920805	17916977	0	6966
cs1_440:1-3834	Chr1	99.194	3844	10	19	1	3833	228518	232351	0	6907
cs1_2376:1-3832	Chr1	99.323	3842	11	14	1	3831	8261757	8257920	0	6937
cs1_2365:3869-7697	Chr1	99.661	3833	1	12	1	3828	1491169	1494994	0	6996
cs1_3316:3429-7259	Chr1	99.791	3831	1	7	3	3830	10130712	10134538	0	7023
cs1_3708:23-3839	Chr1	99.425	3828	1	21	1	3816	17099773	17095955	0	6927
cs1_2423:2190-6011	Chr1	99.817	3823	0	7	1	3821	27516617	27520434	0	7014
cs1_2075:1-3820	Chr1	99.581	3823	1	15	1	3819	430019	433830	0	6957
cs1_4096:4813-9566	Chr1	99.184	3797	9	21	66	3854	17050018	17046236	0	6820
cs1_1486:2778-6567	Chr1	99.447	3795	0	21	1	3789	25958146	25961925	0	6872
cs1_3018:2105-5897	Chr1	99.736	3793	3	7	1	3792	539419	535633	0	6942
cs1_3145:3219-7001	Chr1	99.577	3785	4	9	1	3782	4053408	4049633	0	6890
cs1_4157:1-3776	Chr1	99.312	3778	11	15	1	3775	7772255	7768490	0	6818
cs1_892:1-3760	Chr1	99.497	3775	1	18	1	3759	16862488	16866260	0	6850
cs1_3035:1-3772	Chr1	99.841	3775	0	6	1	3771	5093215	5089443	0	6933
cs1_3301:1-3764	Chr1	99.523	3774	1	17	1	3763	7712051	7715818	0	6854
cs1_3904:1-3765	Chr1	99.761	3768	2	7	1	3764	14677403	14681167	0	6902
cs1_2769:3747-7503	Chr1	99.867	3760	0	5	1	3756	17339888	17336130	0	6911
cs1_4107:1-3740	Chr1	98.617	3759	23	24	1	3739	1818815	1822564	0	6626
cs1_3563:1-3738	Chr1	98.455	3755	22	25	1	3737	3173616	3169880	0	6580
cs1_4419:4078-7820	Chr1	99.92	3745	0	3	1	3742	6701098	6704842	0	6896
cs1_3934:1-3739	Chr1	99.706	3739	2	8	1	3738	2973572	2977302	0	6835
cs1_446:1-3731	Chr1	99.518	3735	0	17	1	3730	8359788	8356067	0	6782
cs1_1592:3-3737	Chr1	99.116	3734	2	30	1	3734	19417391	19421093	0	6684
cs1_2483:2758-6483	Chr1	99.598	3728	3	10	1	3725	11159357	11163075	0	6791
cs1_2181:7332-11026	Chr1	99.033	3724	1	32	1	3694	24567326	24571044	0	6645
cs1_1234:3703-7408	Chr1	98.95	3714	12	22	4	3705	2391460	2387762	0	6617
cs1_4275:1-3709	Chr1	99.784	3711	0	8	1	3708	16629676	16633381	0	6802
cs1_1833:1041-4749	Chr1	99.703	3708	1	5	1	3708	19258375	19262072	0	6778
cs1_2018:1-3705	Chr1	99.757	3707	0	9	1	3704	22124351	22128051	0	6787
cs1_2516:1-3702	Chr1	99.487	3705	0	17	1	3701	29368574	29364885	0	6719
cs1_3681:766-4458	Chr1	99.405	3699	2	19	1	3692	15665056	15668741	0	6691
cs1_2536:1-3698	Chr1	99.865	3698	0	5	1	3697	17648639	17644946	0	6796
cs1_3690:1818-5503	Chr1	99.459	3694	2	18	1	3685	23867818	23864134	0	6695
cs1_2966:1-3690	Chr1	99.837	3690	3	3	1	3689	3663608	3659921	0	6778
cs1_4213:3663-7341	Chr1	99.756	3683	4	5	1	3678	15750471	15746789	0	6746
cs1_531:1054-4721	Chr1	99.674	3676	0	12	1	3667	7645679	7649351	0	6711
cs1_1975:182-3849	Chr1	99.864	3669	1	4	1	3667	23010774	23007108	0	6745
cs1_2575:1-3668	Chr1	99.809	3668	0	7	1	3667	5296314	5292653	0	6728
cs1_3617:3710-7367	Chr1	99.727	3665	0	10	1	3657	21681051	21677389	0	6704
cs1_1525:1-3645	Chr1	99.753	3645	1	7	1	3644	20110500	20114137	0	6674
cs1_1288:2182-5825	Chr1	99.89	3644	0	4	1	3643	20739240	20735600	0	6704
cs1_2768:279-3913	Chr1	99.972	3635	0	1	1	3634	20525660	20522026	0	6706
cs1_519:1-3632	Chr1	99.972	3631	0	1	1	3631	25779119	25782748	0	6698
cs1_2128:1-3631	Chr1	99.752	3631	1	8	1	3630	12120595	12116972	0	6649
cs1_3116:1-3628	Chr1	99.862	3629	0	5	1	3627	13639864	13643489	0	6669
cs1_2353:1-3627	Chr1	99.917	3629	0	3	1	3626	11680191	11676563	0	6682
cs1_37:1-3628	Chr1	99.697	3628	1	10	1	3627	2133450	2129832	0	6630
cs1_2836:3735-7355	Chr1	99.697	3628	2	9	1	3620	25783586	25779960	0	6630
cs1_1057:1-3617	Chr1	99.173	3627	16	6	1	3616	4660186	4656563	0	6519
cs1_1780:1-3610	Chr1	99.447	3617	1	18	1	3609	15734163	15737768	0	6551
cs1_1308:1-3612	Chr1	99.834	3614	0	6	1	3611	15156622	15160232	0	6636
cs1_840:3552-7161	Chr1	99.917	3611	0	3	1	3609	18237370	18233761	0	6649
cs1_3928:1-3610	Chr1	99.557	3609	1	15	1	3609	27608399	27604806	0	6562
cs1_698:1-3607	Chr1	99.751	3608	0	9	1	3606	5464141	5460541	0	6604
cs1_551:1064-4671	Chr1	99.03	3608	19	5	1	3607	6771659	6768067	0	6455
cs1_1762:3642-7246	Chr1	99.695	3607	1	10	1	3604	15915629	15912030	0	6591
cs1_2303:9663-13258	Chr1	99.279	3606	2	24	4	3595	17908159	17904564	0	6493
cs1_2627:3585-7186	Chr1	99.723	3605	1	8	1	3601	26883205	26879606	0	6593
cs1_244:6097-9692	Chr1	99.501	3605	4	14	1	3595	17722269	17718669	0	6545
cs1_4360:3580-7178	Chr1	99.584	3603	7	6	1	3598	28556369	28559968	0	6564
cs1_1527:3555-7154	Chr1	99.695	3602	2	9	1	3599	18341170	18344765	0	6582
cs1_4270:1224-4824	Chr1	99.028	3600	19	13	1	3600	4682077	4685660	0	6440
cs1_1891:1-3598	Chr1	99.889	3598	2	2	1	3597	2120841	2124437	0	6621
cs1_334:1-3598	Chr1	99.917	3597	1	1	1	3597	19202588	19206182	0	6625
cs1_2586:1-3594	Chr1	99.722	3596	0	10	1	3593	28870354	28873942	0	6577
cs1_4243:1-3593	Chr1	99.944	3593	0	2	1	3592	6370323	6366732	0	6623
cs1_668:2285-5871	Chr1	99.722	3591	1	9	1	3586	20348121	20351707	0	6567
cs1_2502:1-3585	Chr1	99.833	3587	0	6	1	3584	21577985	21574402	0	6586
cs1_988:2-3575	Chr1	99.526	3585	2	15	1	3573	8007174	8010755	0	6512
cs1_3212:1351-4936	Chr1	99.916	3585	2	1	1	3585	6871968	6875551	0	6602
cs1_972:1-3583	Chr1	99.749	3583	0	8	1	3582	19382138	19385712	0	6558
cs1_4009:1-3582	Chr1	99.944	3582	0	2	1	3581	6136854	6133274	0	6602
cs1_3778:5123-8689	Chr1	99.468	3574	1	18	1	3566	7557216	7553653	0	6479
cs1_4388:1241-4800	Chr1	99.048	3573	6	28	3	3559	6215811	6219371	0	6384
cs1_2962:1-3567	Chr1	99.664	3573	0	11	1	3566	18995035	18998602	0	6521
cs1_2546:1-3572	Chr1	99.72	3572	1	9	1	3571	2865007	2861444	0	6532
cs1_1083:1-3561	Chr1	99.747	3564	2	7	1	3560	14045260	14041700	0	6525
cs1_1013:496-4058	Chr1	99.916	3563	1	2	1	3562	21946747	21950308	0	6562
cs1_1414:68-3628	Chr1	99.326	3562	0	22	1	3560	19056793	19060332	0	6423
cs1_4178:1-3556	Chr1	99.551	3561	0	14	1	3555	23040188	23043738	0	6473
cs1_2460:1-3531	Chr1	99.072	3557	0	31	1	3530	791797	788247	0	6355
cs1_166:6944-10489	Chr1	99.325	3557	3	20	1	3545	23790495	23786948	0	6416
cs1_4209:921-4475	Chr1	99.916	3554	2	1	1	3554	28365501	28369053	0	6545
cs1_3021:2915-6416	Chr1	96.904	3553	38	51	1	3501	29706340	29702808	0	5886
cs1_1307:63-3608	Chr1	99.718	3546	0	9	3	3545	5243460	5246998	0	6484
cs1_2556:6507-10023	Chr1	98.955	3540	3	32	1	3516	7522286	7525815	0	6301
cs1_3081:3-3535	Chr1	99.774	3535	1	7	1	3532	17837665	17834135	0	6477
cs1_180:2322-5856	Chr1	98.444	3535	1	53	3	3534	1878774	1882257	0	6174
cs1_853:2888-6407	Chr1	99.886	3522	0	4	1	3519	30112375	30108855	0	6479
cs1_1211:1-3514	Chr1	99.488	3519	7	10	1	3513	28884763	28881250	0	6388
cs1_176:744-4258	Chr1	99.943	3514	0	2	1	3514	24515806	24519317	0	6477
cs1_2104:3-3505	Chr1	99.116	3506	0	29	1	3502	23062492	23065970	0	6274
cs1_857:3509-7004	Chr1	99.401	3504	3	16	1	3495	25183246	25179752	0	6338
cs1_3757:3676-7176	Chr1	99.914	3501	2	1	1	3500	1496197	1499697	0	6447
cs1_2802:1-3498	Chr1	99.229	3501	19	7	1	3497	30149055	30152551	0	6309
cs1_3076:3476-6976	Chr1	99.914	3500	1	1	1	3500	26880507	26877010	0	6445
cs1_4405:1-3495	Chr1	99.628	3498	6	5	1	3494	2420325	2416831	0	6381
cs1_3353:467-3954	Chr1	99.628	3496	1	12	1	3487	16030139	16026647	0	6373
cs1_141:1-3474	Chr1	99.427	3490	0	19	1	3473	17865228	17861742	0	6316
cs1_3923:3-3481	Chr1	99.341	3488	8	9	1	3478	1840493	1843975	0	6300
cs1_3361:1-3546	Chr1	92.504	3482	210	38	1	3442	12827784	12824314	0	4937
cs1_4452:3468-6941	Chr1	99.827	3477	0	6	1	3473	2848613	2845139	0	6383
cs1_3259:2080-5552	Chr1	99.885	3475	0	4	1	3472	16203112	16206585	0	6392
cs1_2701:1-3468	Chr1	99.913	3468	1	2	1	3467	13489955	13486489	0	6386
cs1_3073:1-3463	Chr1	99.971	3462	1	0	1	3462	29893090	29889629	0	6388
cs1_1874:1-3448	Chr1	99.306	3459	4	11	1	3447	29953252	29949802	0	6237
cs1_2854:5936-9383	Chr1	99.102	3453	1	20	1	3447	7704618	7701190	0	6178
cs1_393:1-3446	Chr1	99.565	3451	2	13	1	3445	13625052	13628495	0	6277
cs1_3193:1-3441	Chr1	99.71	3447	1	9	1	3440	26542408	26545852	0	6301
cs1_686:1-3439	Chr1	99.303	3444	2	22	1	3438	4102269	4105696	0	6207
cs1_3131:1-3437	Chr1	99.477	3441	3	14	1	3436	5570860	5574290	0	6240
cs1_4277:3921-7346	Chr1	99.505	3435	0	16	1	3425	24328360	24331787	0	6233
cs1_2504:1-3433	Chr1	98.253	3435	12	22	1	3432	27096646	27100035	0	5967
cs1_1657:6564-9992	Chr1	99.65	3432	0	12	1	3428	12464076	12460653	0	6261
cs1_2047:1-3425	Chr1	99.708	3427	0	10	1	3424	27016387	27019806	0	6264
cs1_608:1-3421	Chr1	99.796	3424	0	6	1	3420	27165703	27169123	0	6277
cs1_1547:1692-5115	Chr1	99.942	3424	1	1	1	3423	19876261	19879684	0	6311
cs1_1004:3309-6727	Chr1	96.96	3421	95	9	1	3418	16518943	16515529	0	5733
cs1_419:6592-10004	Chr1	99.649	3417	4	8	1	3412	6538410	6541823	0	6237
cs1_780:3412-6820	Chr1	99.766	3415	0	8	1	3408	18702999	18699586	0	6255
cs1_1654:117-3532	Chr1	99.883	3415	0	4	1	3415	11878252	11874842	0	6281
cs1_678:3359-6755	Chr1	99.442	3405	4	15	1	3396	1353178	1349780	0	6168
cs1_1653:267-3665	Chr1	99.794	3403	0	7	1	3398	17031020	17027620	0	6239
cs1_3093:53-3448	Chr1	99.706	3400	1	9	1	3395	6580452	6583847	0	6215
cs1_1831:740-4139	Chr1	91.176	3400	234	31	11	3399	14181413	14178069	0	4556
cs1_1330:1-3391	Chr1	99.882	3393	1	3	1	3390	29193335	29189943	0	6240
cs1_4376:1-3388	Chr1	99.794	3390	1	6	1	3387	25530555	25533941	0	6216
cs1_1528:1-3388	Chr1	99.882	3388	2	2	1	3387	4330433	4333819	0	6233
cs1_2783:7530-10889	Chr1	99.406	3368	0	20	1	3359	28433682	28430326	0	6091
cs1_62:1803-5148	Chr1	99.195	3354	1	25	1	3345	19518973	19515637	0	6021
cs1_1811:1-3352	Chr1	99.91	3351	0	3	1	3351	948969	952316	0	6168
cs1_1683:41-3380	Chr1	99.85	3341	1	4	1	3339	11877801	11874463	0	6139
cs1_1841:4729-8063	Chr1	99.341	3340	4	15	1	3334	4031413	4028086	0	6030
cs1_3899:5220-8554	Chr1	99.311	3339	11	10	1	3334	3270843	3267512	0	6028
cs1_866:3498-6827	Chr1	99.16	3335	0	27	1	3329	29795898	29792586	0	5978
cs1_412:1-3332	Chr1	99.79	3334	0	7	1	3331	6194154	6190825	0	6111
cs1_3782:3311-6639	Chr1	99.88	3329	0	4	1	3328	26211074	26207749	0	6122
cs1_1184:1-3317	Chr1	99.459	3328	1	17	1	3316	8851130	8854452	0	6030
cs1_398:2123-5447	Chr1	99.94	3325	0	2	1	3324	25120672	25117349	0	6128
cs1_2511:1-3323	Chr1	99.97	3323	0	1	1	3322	15259263	15255941	0	6130
cs1_359:1521-4834	Chr1	96.623	3317	99	13	1	3313	16509816	16513123	0	5493
cs1_1520:3264-6570	Chr1	99.487	3313	1	16	1	3306	473414	476717	0	6010
cs1_3210:3268-6569	Chr1	99.697	3304	1	9	1	3301	4659557	4662854	0	6037
cs1_2458:91-3389	Chr1	99.031	3304	2	29	1	3298	18880989	18877710	0	5897
cs1_4448:1-3301	Chr1	99.939	3300	0	2	1	3300	13011032	13014329	0	6082
cs1_4437:3517-6832	Chr1	99.909	3300	0	3	16	3315	28827622	28830918	0	6074
cs1_4005:1-3290	Chr1	99.696	3290	0	10	1	3289	15160513	15157233	0	6011
cs1_1663:1-3284	Chr1	99.757	3288	3	5	1	3283	7218112	7214825	0	6023
cs1_4311:1-3283	Chr1	99.817	3285	0	5	1	3282	13979650	13976369	0	6028
cs1_2654:3293-6573	Chr1	99.452	3282	4	14	1	3280	3355103	3358372	0	5949
cs1_943:153-3428	Chr1	99.908	3278	0	3	1	3275	15953652	15956929	0	6034
cs1_629:1-3277	Chr1	99.695	3277	1	9	1	3276	348956	345688	0	5987
cs1_1913:1-3274	Chr1	99.664	3276	3	8	1	3273	4297543	4294273	0	5982
cs1_1378:958-4224	Chr1	99.266	3270	0	24	1	3266	28884019	28887268	0	5884
cs1_336:1-3265	Chr1	99.786	3269	0	6	1	3264	5549746	5553012	0	5991
cs1_1493:1-3268	Chr1	99.419	3269	3	13	1	3267	28769389	28772643	0	5917
cs1_2098:1-3268	Chr1	99.878	3268	2	2	1	3267	14678720	14681986	0	6011
cs1_680:3265-6528	Chr1	99.847	3263	1	4	3	3263	25077332	25080592	0	5995
cs1_339:3658-6918	Chr1	99.816	3263	0	6	1	3260	10195254	10198513	0	5987
cs1_4154:3240-6491	Chr1	99.203	3262	1	23	1	3251	7862211	7858964	0	5856
cs1_160:3219-6450	Chr1	98.589	3261	12	13	1	3231	30168160	30164904	0	5736
cs1_1463:6966-10214	Chr1	99.54	3261	0	15	1	3248	5540067	5543325	0	5925
cs1_2859:784-4039	Chr1	99.908	3255	1	2	1	3255	16544771	16541519	0	5993
cs1_3020:2-3251	Chr1	99.446	3251	3	15	1	3249	1926224	1929461	0	5890
cs1_2023:1-3244	Chr1	99.692	3244	0	10	1	3243	4270286	4273520	0	5927
cs1_1151:5046-8276	Chr1	99.629	3237	1	11	1	3230	2057545	2054313	0	5901
cs1_1375:3196-6405	Chr1	99.471	3213	5	12	1	3209	28777288	28780492	0	5829
cs1_1774:1-3207	Chr1	99.408	3208	0	18	1	3206	11529397	11526207	0	5801
cs1_2520:802-4008	Chr1	99.969	3206	0	1	1	3206	28823665	28826869	0	5914
cs1_1743:1774-4970	Chr1	98.562	3200	10	29	1	3196	403505	400338	0	5622
cs1_3946:3-3197	Chr1	99.969	3194	1	0	1	3194	13607450	13610643	0	5893
cs1_4028:4158-8315	Chr1	99.436	3191	2	14	974	4157	2800702	2797521	0	5779
cs1_3738:3157-6324	Chr1	98.464	3191	13	31	1	3167	26686760	26683582	0	5589
cs1_2917:1968-5152	Chr1	99.56	3185	4	10	1	3184	21865342	21862167	0	5795
cs1_641:3168-6348	Chr1	99.749	3184	1	7	1	3180	8108552	8105372	0	5829
cs1_3575:2-3179	Chr1	99.686	3180	0	9	1	3177	21426346	21429518	0	5808
cs1_3772:2595-5771	Chr1	99.528	3178	13	2	1	3176	28550566	28547389	0	5784
cs1_158:1-3177	Chr1	99.874	3177	1	3	1	3176	28458967	28455793	0	5842
cs1_2369:3157-6329	Chr1	99.811	3175	3	3	1	3172	12821232	12824406	0	5827
cs1_2875:3146-6312	Chr1	99.748	3173	1	6	1	3166	6134050	6137222	0	5808
cs1_2381:52-3223	Chr1	99.874	3172	0	3	1	3171	28235663	28232495	0	5832
cs1_794:4097-7256	Chr1	99.747	3166	0	7	1	3159	28260531	28257367	0	5795
cs1_714:7-3171	Chr1	99.653	3166	0	10	1	3164	24701703	24704859	0	5775
cs1_4344:4045-7203	Chr1	99.526	3166	0	15	1	3158	28570337	28573495	0	5749
cs1_2344:1157-4323	Chr1	99.937	3166	2	0	1	3166	29905369	29908534	0	5836
cs1_1455:1-3162	Chr1	99.747	3165	1	7	1	3161	15531600	15528439	0	5794
cs1_1589:1-3161	Chr1	99.747	3164	2	5	1	3160	18204116	18200955	0	5794
cs1_1796:3213-6349	Chr1	98.576	3160	2	34	1	3136	29261444	29258304	0	5546
cs1_3784:3184-6334	Chr1	99.367	3159	1	18	1	3150	23489188	23486040	0	5705
cs1_3612:1-3142	Chr1	98.639	3159	1	42	1	3141	24474793	24477927	0	5557
cs1_3604:1-3156	Chr1	99.778	3159	0	7	1	3155	21111831	21114986	0	5788
cs1_1767:1-3159	Chr1	99.873	3159	3	1	1	3158	8892333	8889175	0	5810
cs1_1222:27-3179	Chr1	99.873	3155	0	4	1	3152	4180853	4177700	0	5801
cs1_374:1-3152	Chr1	99.873	3152	0	4	1	3151	25076111	25072963	0	5795
cs1_1265:2137-5288	Chr1	99.683	3151	0	10	1	3151	14041155	14044295	0	5755
cs1_758:1-3148	Chr1	99.682	3148	2	8	1	3147	12811430	12808290	0	5751
cs1_349:3116-6258	Chr1	99.65	3146	1	10	1	3142	24128543	24125404	0	5740
cs1_511:1-3145	Chr1	99.555	3145	0	14	1	3144	23116025	23119156	0	5718
cs1_2037:7328-10460	Chr1	98.218	3143	14	25	1	3132	29422624	29419513	0	5456
cs1_3162:1-3141	Chr1	99.936	3140	0	1	1	3140	9323696	9326833	0	5786
cs1_4324:1-3133	Chr1	99.618	3139	2	10	1	3132	13645535	13642400	0	5722
cs1_4281:1-3132	Chr1	98.981	3139	2	25	1	3131	11358835	11355719	0	5592
cs1_3956:3107-6243	Chr1	99.331	3139	11	10	1	3136	29637326	29634195	0	5672
cs1_3371:1-3136	Chr1	99.777	3138	2	5	1	3135	1108330	1105195	0	5751
cs1_499:666-3799	Chr1	99.904	3133	2	1	1	3133	16835423	16838554	0	5768
cs1_102:3375-6505	Chr1	99.808	3132	0	6	1	3130	29164401	29167528	0	5746
cs1_3360:1-3113	Chr1	91.472	3131	230	20	1	3112	15085186	15082074	0	4268
cs1_3751:7034-10157	Chr1	98.88	3126	8	19	3	3123	1135836	1138939	0	5553
cs1_3128:1-3118	Chr1	99.648	3125	1	9	1	3117	12402458	12399336	0	5701
cs1_2636:3214-6436	Chr1	91.212	3118	251	11	106	3222	15081905	15085000	0	4218
cs1_3196:1-3114	Chr1	99.487	3117	4	12	1	3113	13369249	13366141	0	5657
cs1_586:1-3109	Chr1	99.166	3116	2	22	1	3108	30345483	30348582	0	5589
cs1_1063:1-3106	Chr1	99.518	3114	1	14	1	3105	18855364	18858472	0	5655
cs1_4382:3093-6201	Chr1	99.839	3113	0	5	1	3108	3949169	3952281	0	5716
cs1_1145:3115-6224	Chr1	99.807	3113	0	5	1	3109	18372	21482	0	5710
cs1_404:1-3109	Chr1	99.871	3110	1	3	1	3108	19510701	19507593	0	5718
cs1_4034:298-3397	Chr1	99.453	3110	1	14	3	3099	23302442	23305548	0	5635
cs1_4280:2-3102	Chr1	91.894	3109	223	16	1	3100	15082320	15085408	0	4318
cs1_313:2541-5646	Chr1	99.968	3104	0	1	3	3105	16393814	16396917	0	5725
cs1_255:1-3102	Chr1	99.581	3104	4	8	4	3101	27597771	27600871	0	5651
cs1_3490:14-3108	Chr1	99.709	3095	6	3	1	3094	3342779	3339687	0	5662
cs1_2797:3068-6143	Chr1	99.16	3094	2	24	1	3075	21824201	21827289	0	5548
cs1_2341:1-3085	Chr1	99.418	3094	0	18	1	3084	8604281	8607366	0	5598
cs1_18:3106-6204	Chr1	99.45	3091	0	14	11	3098	10185997	10189073	0	5598
cs1_3848:2-3075	Chr1	99.578	3081	1	12	1	3073	12195254	12198330	0	5607
cs1_2472:1-3080	Chr1	99.87	3081	0	4	1	3079	25234178	25237256	0	5664
cs1_1946:3244-6325	Chr1	100	3081	0	0	1	3081	8455098	8458178	0	5690
cs1_4232:3131-6209	Chr1	99.708	3080	0	6	1	3078	22596596	22593524	0	5629
cs1_2683:3059-6134	Chr1	99.708	3080	1	8	1	3075	14496080	14499156	0	5631
cs1_1910:1-3078	Chr1	99.675	3077	0	10	1	3077	17430454	17427388	0	5618
cs1_2645:504-3567	Chr1	99.902	3065	1	2	1	3063	13446933	13443869	0	5642
cs1_3053:232-3199	Chr1	92.978	3062	85	47	1	2967	8181549	8178523	0	4344
cs1_2888:1424-4486	Chr1	99.543	3061	7	7	4	3062	1325829	1322774	0	5568
cs1_1742:1336-4398	Chr1	98.595	3061	0	37	2	3062	2579400	2576383	0	5374
cs1_799:1-3060	Chr1	99.837	3060	2	3	1	3059	19179344	19176287	0	5620
cs1_516:1-3058	Chr1	99.248	3060	0	22	1	3057	10866638	10863599	0	5502
cs1_2936:3006-6064	Chr1	99.739	3060	0	8	1	3058	24311305	24308252	0	5600
cs1_2800:1-3055	Chr1	98.986	3058	12	18	1	3054	8792128	8795170	0	5457
cs1_4103:2973-6002	Chr1	98.788	3054	3	33	1	3029	20350266	20353310	0	5404
cs1_4315:3004-6050	Chr1	99.77	3046	0	2	1	3046	12102630	12099592	0	5579
cs1_2110:204-3247	Chr1	99.836	3042	1	4	3	3043	8594782	8597820	0	5587
cs1_2332:1-3041	Chr1	99.967	3040	1	0	1	3040	17145085	17142046	0	5609
cs1_729:3019-6057	Chr1	99.21	3039	11	4	1	3038	6857597	6854571	0	5467
cs1_479:2977-6012	Chr1	98.485	3036	2	37	1	3035	29111583	29108591	0	5312
cs1_415:1283-4318	Chr1	99.934	3036	1	1	1	3035	20486314	20483279	0	5594
cs1_2435:3636-6665	Chr1	99.638	3036	1	10	1	3029	687120	690152	0	5537
cs1_1689:1969-4993	Chr1	97.494	3033	31	23	1	3024	3414806	3411810	0	5138
cs1_276:1677-4702	Chr1	98.912	3032	4	28	3	3025	1499378	1502389	0	5389
cs1_4054:1066-4091	Chr1	99.472	3030	1	14	1	3025	19064740	19067759	0	5493
cs1_3896:2110-5143	Chr1	99.669	3025	0	8	10	3033	19047065	19044050	0	5522
cs1_3822:3517-6534	Chr1	99.736	3025	0	8	1	3017	16603342	16606366	0	5535
cs1_1197:3219-6232	Chr1	99.503	3017	6	8	1	3013	30189901	30192912	0	5480
cs1_2429:1400-4415	Chr1	99.967	3015	0	1	1	3015	18334929	18337942	0	5561
cs1_1471:1-3016	Chr1	99.867	3015	0	4	1	3015	24456908	24459918	0	5542
cs1_1178:1-3006	Chr1	99.635	3010	1	10	1	3005	13024963	13021959	0	5489
cs1_2820:1-3009	Chr1	99.501	3009	1	6	1	3008	4076946	4079941	0	5461
cs1_3476:3005-6002	Chr1	99.8	3002	1	5	1	2997	20225185	20222184	0	5505
cs1_2103:1-3001	Chr1	99.967	3000	0	1	1	3000	7902738	7899740	0	5533
cs1_1598:1-2996	Chr1	99.7	2999	0	9	1	2995	21638262	21641255	0	5480
cs1_4245:1088-4085	Chr1	99.9	2998	1	2	1	2997	19513067	19510071	0	5518
cs1_3749:1-2995	Chr1	99.9	2995	1	2	1	2994	17863096	17866089	0	5513
cs1_2383:3107-6100	Chr1	99.933	2995	0	2	1	2993	326362	323368	0	5518
cs1_1582:2981-5969	Chr1	99.599	2995	3	9	1	2988	2744245	2741253	0	5456
cs1_1071:1-2991	Chr1	99.733	2994	0	8	1	2990	19786725	19783736	0	5478
cs1_3565:292-3282	Chr1	99.799	2990	1	4	1	2990	21972380	21975364	0	5483
cs1_1196:853-3831	Chr1	98.562	2990	15	9	1	2978	3422900	3419927	0	5258
cs1_1221:1-2982	Chr1	98.628	2989	1	26	1	2981	30236535	30239491	0	5256
cs1_4171:43-2995	Chr1	95.538	2981	77	27	1	2952	7852367	7855320	0	4717
cs1_4296:3629-6603	Chr1	99.328	2975	1	17	6	2974	20501618	20504579	0	5365
cs1_1066:1-2976	Chr1	99.798	2975	1	2	1	2975	12576116	12579085	0	5456
cs1_3975:426-3400	Chr1	99.966	2974	0	1	1	2974	11037279	11034307	0	5485
cs1_1502:3192-6155	Chr1	99.328	2974	1	18	1	2963	14059731	14056766	0	5363
cs1_4002:2-2974	Chr1	98.924	2973	1	27	1	2972	1032524	1035466	0	5284
cs1_3200:2386-5354	Chr1	99.563	2973	1	12	1	2968	24420713	24423678	0	5408
cs1_3497:3-2971	Chr1	99.697	2971	5	4	1	2968	3990454	3993423	0	5433
cs1_471:1-2961	Chr1	99.595	2965	3	9	1	2960	19716381	19719341	0	5400
cs1_248:528-3487	Chr1	99.764	2962	0	7	1	2959	22307524	22310481	0	5424
cs1_2478:171-3133	Chr1	99.899	2962	3	0	1	2962	9161273	9158312	0	5454
cs1_4316:1-2953	Chr1	99.121	2959	2	23	1	2952	725097	728038	0	5299
cs1_1235:386-3341	Chr1	99.289	2955	21	0	1	2955	8699516	8702470	0	5341
cs1_4445:1-2940	Chr1	99.898	2939	2	1	1	2939	10669843	10672780	0	5409
cs1_3851:76-3014	Chr1	99.83	2939	1	4	1	2938	10468093	10465158	0	5397
cs1_3472:2931-5863	Chr1	99.694	2938	1	7	1	2932	12332986	12330051	0	5369
cs1_4290:874-3776	Chr1	96.149	2934	28	38	1	2902	1495888	1498768	0	4713
cs1_2579:3097-6014	Chr1	98.704	2931	14	24	1	2917	2321487	2318567	0	5180
cs1_4303:1-2926	Chr1	99.795	2925	1	1	1	2925	21528205	21525286	0	5363
cs1_1817:149-3072	Chr1	100	2923	0	0	1	2923	28448631	28445709	0	5398
cs1_3278:1-2917	Chr1	99.691	2917	2	7	1	2916	470385	473295	0	5330
cs1_4368:1-2893	Chr1	98.49	2913	16	20	1	2892	27687407	27684502	0	5110
cs1_3289:68-2973	Chr1	99.587	2908	2	8	1	2905	10551523	10554423	0	5295
cs1_4365:666-3535	Chr1	96.523	2905	28	28	1	2869	1494855	1497722	0	4737
cs1_413:1-2905	Chr1	99.656	2904	4	6	1	2904	23940094	23942991	0	5302
cs1_705:943-3842	Chr1	99.69	2901	0	9	1	2899	25610208	25607315	0	5299
cs1_3340:98-2993	Chr1	99.31	2900	2	18	1	2895	403399	400513	0	5228
cs1_1089:2-2902	Chr1	99.966	2900	0	1	1	2900	23963282	23966180	0	5349
cs1_495:1740-4622	Chr1	99.413	2895	0	17	1	2882	24657606	24660496	0	5236
cs1_3857:294-3350	Chr1	97.478	2895	65	7	1	2891	11898813	11901703	0	4935
cs1_555:1257-4147	Chr1	99.896	2892	1	2	1	2890	29222320	29225211	0	5323
cs1_4049:1195-4088	Chr1	99.931	2891	1	1	4	2893	20946921	20944031	0	5326
cs1_3217:3-10408	Chr1	99.792	2885	2	4	3328	6210	24275844	24272962	0	5291
cs1_186:434-3304	Chr1	99.27	2877	5	16	1	2870	3392544	3389677	0	5182
cs1_2750:1752-4628	Chr1	98.957	2876	1	28	1	2876	8020724	8017878	0	5118
cs1_1043:2067-4942	Chr1	99.513	2876	1	13	1	2875	3854186	3857049	0	5221
cs1_3830:20-2890	Chr1	99.861	2873	1	3	1	2870	11123187	11126059	0	5280
cs1_2048:1-3016	Chr1	96.689	2869	68	22	2	2866	16016559	16013714	0	4747
cs1_395:1-2841	Chr1	97.629	2868	30	17	1	2840	7741803	7738946	0	4885
cs1_51:1-2865	Chr1	99.826	2866	2	3	1	2864	497070	499934	0	5262
cs1_3721:5213-8066	Chr1	99.372	2865	3	15	1	2853	29508156	29505295	0	5177
cs1_15:2886-5746	Chr1	99.406	2864	6	8	4	2860	6335499	6332640	0	5184
cs1_376:1240-4101	Chr1	99.86	2861	1	3	1	2861	19663834	19666691	0	5258
cs1_908:1255-4102	Chr1	98.351	2851	20	23	1	2847	27630081	27632908	0	4979
cs1_206:3603-6447	Chr1	99.052	2849	4	14	6	2844	4989184	4992019	0	5090
cs1_3865:5765-8594	Chr1	99.017	2847	7	7	1	2829	28154515	28157358	0	5083
cs1_4142:1-2841	Chr1	99.086	2846	0	26	1	2840	20817279	20814454	0	5088
cs1_2125:2493-5340	Chr1	99.859	2846	0	4	4	2847	8458784	8455941	0	5230
cs1_2766:1683-4528	Chr1	99.965	2845	0	1	1	2845	23324199	23327042	0	5247
cs1_1176:95-2931	Chr1	99.578	2842	3	9	1	2836	221876	219038	0	5173
cs1_2640:269-3107	Chr1	99.542	2841	4	9	1	2838	5870221	5873055	0	5166
cs1_2877:1-2837	Chr1	99.683	2840	0	8	1	2836	28746806	28743972	0	5186
cs1_2112:3138-5965	Chr1	99.19	2840	5	13	1	2827	28055530	28058364	0	5101
cs1_1477:969-3811	Chr1	99.613	2840	5	5	3	2842	1493276	1496109	0	5179
cs1_1435:1-2833	Chr1	99.506	2835	6	8	1	2832	6938157	6935328	0	5151
cs1_3977:75-2899	Chr1	99.788	2825	1	5	1	2824	13474078	13471258	0	5179
cs1_1804:862-3686	Chr1	99.929	2825	0	2	1	2824	19813065	19810242	0	5204
cs1_4053:1113-3935	Chr1	100	2822	0	0	1	2822	26072553	26075374	0	5212
cs1_4214:913-3734	Chr1	99.22	2821	0	22	1	2821	19843753	19846551	0	5068
cs1_655:959-3769	Chr1	99.29	2817	5	15	1	2810	11293878	11291070	0	5077
cs1_1320:855-3666	Chr1	99.929	2812	0	2	1	2811	21354487	21351677	0	5180
cs1_1757:3180-5974	Chr1	98.824	2806	9	24	1	2794	21289002	21291795	0	4977
cs1_230:1-2792	Chr1	96.642	2799	82	8	1	2791	9687426	9684632	0	4638
cs1_4429:1-2795	Chr1	99.75	2798	0	7	1	2794	25231812	25229018	0	5121
cs1_3434:6434-9228	Chr1	99.535	2798	4	9	1	2794	1232510	1235302	0	5086
cs1_1956:91-2886	Chr1	99.678	2796	0	9	1	2795	25548151	25545364	0	5105
cs1_1554:7639-10419	Chr1	99.677	2788	1	8	1	2780	14364779	14361992	0	5092
cs1_1739:2848-5632	Chr1	99.785	2785	1	4	1	2784	3525572	3522792	0	5105
cs1_1124:1816-4598	Chr1	99.928	2783	1	1	1	2782	9909155	9911937	0	5127
cs1_3458:1-2782	Chr1	99.533	2782	1	12	1	2781	21823279	21820509	0	5055
cs1_2847:298-3079	Chr1	99.892	2781	0	3	1	2781	13890624	13887847	0	5116
cs1_2438:1-2779	Chr1	99.856	2781	0	4	1	2778	18554332	18557111	0	5110
cs1_1926:1-2781	Chr1	99.856	2781	1	3	1	2780	27937006	27939784	0	5110
cs1_1945:1-2777	Chr1	99.748	2778	3	4	1	2776	1078989	1081764	0	5088
cs1_884:45-2813	Chr1	99.314	2771	0	13	1	2768	20370123	20372877	0	4994
cs1_324:3195-5959	Chr1	99.747	2765	1	6	3	2764	29914152	29916913	0	5062
cs1_3049:1-2763	Chr1	99.276	2763	12	8	1	2762	3562916	3565671	0	4985
cs1_3329:1454-4214	Chr1	99.928	2761	1	1	1	2760	23952685	23955445	0	5086
cs1_2345:1028-3786	Chr1	99.71	2761	4	4	1	2758	26916031	26913272	0	5051
cs1_1370:1247-4005	Chr1	99.638	2761	4	6	1	2758	22535326	22532569	0	5038
cs1_22:1-2759	Chr1	99.927	2758	1	1	1	2758	16776759	16774003	0	5081
cs1_691:1-2756	Chr1	99.891	2756	0	3	1	2755	29956689	29953936	0	5070
cs1_664:307-3056	Chr1	99.746	2755	0	7	1	2749	20139676	20142429	0	5042
cs1_1624:300-3044	Chr1	99.673	2752	0	9	1	2744	30008229	30005479	0	5024
cs1_486:513-3264	Chr1	99.964	2751	1	0	1	2751	30005480	30008230	0	5075
cs1_2565:1174-3919	Chr1	99.818	2750	0	2	1	2745	978370	975621	0	5046
cs1_2814:1-2750	Chr1	99.964	2749	0	1	1	2749	16289842	16287095	0	5070
cs1_2666:2244-4971	Chr1	96.866	2744	18	21	1	2727	2412334	2415026	0	4529
cs1_1974:859-3601	Chr1	99.927	2742	0	2	1	2742	3861907	3864646	0	5051
cs1_1002:1173-3914	Chr1	99.526	2742	1	7	1	2741	10281698	10278968	0	4981
cs1_2279:1-2737	Chr1	99.562	2738	2	10	1	2736	11592455	11595184	0	4981
cs1_2242:7867-10600	Chr1	99.562	2737	5	6	1	2733	27103633	27100900	0	4981
cs1_1844:1403-4130	Chr1	99.598	2734	0	11	1	2727	26281177	26278448	0	4977
cs1_3616:1-2731	Chr1	99.89	2731	1	2	1	2730	22217746	22215017	0	5025
cs1_1889:910-3639	Chr1	99.89	2731	1	2	1	2729	27535068	27532338	0	5025
cs1_3814:867-3559	Chr1	98.271	2718	12	31	4	2692	6663833	6661122	0	4726
cs1_159:530-3247	Chr1	99.853	2718	0	3	1	2717	13608760	13606046	0	4994
cs1_303:475-3188	Chr1	99.926	2714	0	2	1	2713	17730092	17727380	0	5000
cs1_2077:404-3114	Chr1	99.631	2712	0	10	1	2710	1674657	1671954	0	4944
cs1_769:1-2708	Chr1	99.926	2707	0	2	1	2707	6023731	6021027	0	4987
cs1_2665:1-2705	Chr1	99.668	2707	0	9	1	2704	11609957	11607257	0	4940
cs1_2937:3816-6517	Chr1	99.593	2706	4	7	1	2701	19286782	19289485	0	4929
cs1_2406:1-2704	Chr1	99.963	2703	0	1	1	2703	4628464	4625763	0	4985
cs1_3824:2228-4917	Chr1	99.777	2693	1	5	1	2689	1016492	1013801	0	4935
cs1_1295:1-2687	Chr1	99.369	2693	4	12	1	2686	8790273	8787587	0	4867
cs1_1694:4-2677	Chr1	99.701	2674	1	7	1	2673	10348106	10345439	0	4887
cs1_826:95-2761	Chr1	99.85	2666	1	3	1	2666	29674308	29676970	0	4898
cs1_3336:418-3081	Chr1	99.962	2662	0	1	3	2663	11801028	11803689	0	4909
cs1_2801:1513-4177	Chr1	99.737	2662	1	2	3	2664	17956203	17958858	0	4872
cs1_3717:4110-6756	Chr1	99.246	2654	5	15	1	2646	30068913	30066267	0	4776
cs1_1902:2713-5353	Chr1	98.228	2653	9	15	1	2640	28755359	28752732	0	4604
cs1_3997:3492-6137	Chr1	99.434	2650	0	15	1	2645	25300238	25302877	0	4796
cs1_2099:1303-3927	Chr1	99.924	2625	0	2	1	2624	24714640	24712017	0	4835
cs1_3652:1506-4656	Chr1	97.706	2616	39	13	1	2602	15189053	15191661	0	4479
cs1_4336:2316-4930	Chr1	99.962	2614	1	0	1	2614	16288023	16290636	0	4822
cs1_3187:1-2612	Chr1	100	2611	0	0	1	2611	24304318	24301708	0	4822
cs1_4364:1-2603	Chr1	99.77	2607	1	5	1	2602	26064256	26066862	0	4776
cs1_3412:1485-4086	Chr1	99.616	2604	4	6	1	2601	15211571	15208971	0	4748
cs1_1798:780-3383	Chr1	99.846	2604	0	4	1	2603	25560936	25558336	0	4783
cs1_614:2261-4864	Chr1	100	2603	0	0	1	2603	13021516	13018914	0	4807
cs1_3346:841-3439	Chr1	99.885	2600	1	2	1	2598	27002950	27005549	0	4783
cs1_2124:2602-5199	Chr1	99.923	2599	0	2	1	2597	16190982	16188384	0	4787
cs1_4076:2142-4731	Chr1	99.422	2595	0	14	1	2589	13623708	13626293	0	4695
cs1_3274:2462-5052	Chr1	99.305	2591	2	15	1	2590	26778976	26776401	0	4671
cs1_1394:1-2590	Chr1	99.653	2590	1	8	1	2589	16530382	16527800	0	4726
cs1_3867:2433-5017	Chr1	99.806	2581	0	4	4	2584	21629757	21632332	0	4734
cs1_616:1-2572	Chr1	99.767	2574	1	5	1	2571	7394372	7391801	0	4715
cs1_553:138-2710	Chr1	99.961	2572	0	1	1	2572	27829276	27826706	0	4743
cs1_3154:5287-7836	Chr1	98.831	2566	6	10	1	2549	7259116	7261674	0	4551
cs1_3876:3243-5802	Chr1	99.298	2565	5	13	1	2559	7478396	7480953	0	4625
cs1_4117:8260-11560	Chr1	91.732	2564	154	35	746	3300	14098634	14101148	0	3507
cs1_1903:1-2562	Chr1	99.922	2562	0	2	1	2561	5882694	5880134	0	4719
cs1_1231:1-2541	Chr1	99.023	2560	2	23	1	2540	17093156	17095712	0	4567
cs1_917:1-2557	Chr1	99.766	2559	3	2	1	2556	26992129	26994687	0	4689
cs1_2774:494-3054	Chr1	99.805	2559	3	2	3	2560	1983636	1986193	0	4697
cs1_2127:3028-5586	Chr1	99.14	2557	12	10	4	2558	29182442	29184990	0	4591
cs1_4040:1402-3955	Chr1	99.922	2553	0	2	1	2553	17200501	17197951	0	4702
cs1_2071:674-3225	Chr1	99.843	2551	0	4	1	2551	9686689	9689235	0	4686
cs1_2767:1-2549	Chr1	99.961	2548	1	0	1	2548	14107561	14105014	0	4700
cs1_249:1338-3881	Chr1	99.843	2544	1	3	1	2543	18884908	18882367	0	4673
cs1_1819:1393-3929	Chr1	97.558	2539	14	6	1	2536	5915918	5913425	0	4301
cs1_4341:3870-6404	Chr1	99.685	2537	0	8	1	2534	13622286	13624817	0	4634
cs1_4001:1-2531	Chr1	99.33	2536	4	12	1	2530	378826	376298	0	4577
cs1_4024:1-2510	Chr1	98.303	2534	15	8	1	2509	9470675	9473205	0	4416
cs1_1617:1-2532	Chr1	99.803	2534	1	4	1	2531	29770478	29773010	0	4649
cs1_1323:1028-3550	Chr1	99.25	2532	0	18	1	2522	12983840	12986362	0	4553
cs1_1386:1-2523	Chr1	99.168	2523	20	1	1	2522	9449754	9447232	0	4542
cs1_3939:3517-6038	Chr1	99.841	2521	1	3	1	2521	26792302	26789785	0	4630
cs1_4278:3022-5540	Chr1	99.802	2519	2	3	1	2518	6825850	6823334	0	4621
cs1_3813:1996-4510	Chr1	99.722	2514	0	7	1	2514	15281001	15283507	0	4597
cs1_1971:90-2601	Chr1	99.602	2512	0	9	1	2511	1363421	1360919	0	4575
cs1_4274:3724-6227	Chr1	99.561	2508	0	10	1	2503	16778956	16776455	0	4560
cs1_2648:1-2507	Chr1	99.641	2507	2	6	1	2506	21940505	21938005	0	4573
cs1_2916:1009-3511	Chr1	99.561	2504	2	9	1	2502	22900183	22902679	0	4554
cs1_3307:1-2501	Chr1	99.081	2503	9	10	1	2500	1950450	1952941	0	4482
cs1_2690:3-2496	Chr1	99.441	2503	1	13	1	2493	21273754	21276253	0	4532
cs1_2094:1-2501	Chr1	99.76	2503	2	4	1	2500	392521	395022	0	4586
cs1_3594:1021-3512	Chr1	99.519	2495	0	11	1	2491	18874318	18876804	0	4530
cs1_2541:54-2549	Chr1	99.92	2495	1	1	1	2495	17961476	17958983	0	4595
cs1_745:49-2539	Chr1	99.719	2493	2	5	1	2490	6887035	6884545	0	4560
cs1_394:3137-5626	Chr1	99.88	2491	0	3	1	2489	27861759	27859270	0	4580
cs1_1832:1-2487	Chr1	99.759	2487	0	5	1	2486	7395630	7398111	0	4554
cs1_3092:560-3044	Chr1	99.396	2485	0	13	1	2484	17388335	17390805	0	4492
cs1_2329:2-2483	Chr1	99.758	2482	0	6	1	2481	24648815	24651291	0	4545
cs1_1449:1653-4125	Chr1	99.757	2474	2	3	1	2472	8119666	8122137	0	4532
cs1_1851:1-2472	Chr1	99.757	2473	0	6	1	2471	22842211	22839743	0	4529
cs1_601:2136-4620	Chr1	99.837	2454	2	2	31	2484	7313399	7310948	0	4508
cs1_1715:2047-4500	Chr1	99.919	2454	1	1	1	2453	6510621	6508168	0	4519
cs1_1274:1-2442	Chr1	99.836	2442	0	4	1	2441	4157131	4159569	0	4484
cs1_3144:4233-6667	Chr1	97.213	2440	56	12	1	2434	16516435	16518868	0	4119
cs1_1123:2-2433	Chr1	99.918	2431	0	2	1	2431	24439559	24441987	0	4477
cs1_1478:811-3234	Chr1	98.722	2425	3	28	1	2423	9275556	9277954	0	4281
cs1_1315:4419-6836	Chr1	99.628	2417	1	8	1	2417	7407367	7404959	0	4407
cs1_3995:3320-5735	Chr1	99.917	2415	0	2	1	2415	2880465	2878053	0	4447
cs1_1998:857-3265	Chr1	97.639	2414	13	28	1	2408	4539482	4541857	0	4102
cs1_599:599-3006	Chr1	99.543	2407	0	10	3	2407	4632906	4635303	0	4373
cs1_4158:1018-3421	Chr1	99.334	2403	12	4	1	2403	3907943	3910341	0	4346
cs1_3927:36-2439	Chr1	99.875	2402	0	3	3	2403	15426425	15428824	0	4416
cs1_4328:6652-9052	Chr1	99.375	2400	1	3	1	2400	27471412	27473797	0	4337
cs1_410:468-2867	Chr1	99.833	2400	2	2	1	2399	19877052	19879450	0	4409
cs1_1883:5274-7673	Chr1	99.833	2400	1	3	1	2399	25717395	25714998	0	4407
cs1_2907:902-3290	Chr1	98.708	2399	15	7	1	2388	9381377	9378984	0	4244
cs1_2074:1-2398	Chr1	99.75	2399	0	5	1	2397	20266116	20268510	0	4392
cs1_3442:1-2395	Chr1	99.875	2397	0	3	1	2394	16071437	16073833	0	4407
cs1_875:1-2389	Chr1	99.248	2395	1	17	1	2388	4972622	4975006	0	4307
cs1_1243:640-3031	Chr1	99.457	2395	1	12	1	2391	10070900	10073286	0	4340
cs1_4070:106-2456	Chr1	86.717	2394	228	43	13	2350	15267237	15264878	0	2577
cs1_1091:1-2364	Chr1	98.412	2393	1	37	1	2363	23366650	23364265	0	4174
cs1_1550:893-3276	Chr1	99.916	2383	0	1	1	2383	26092035	26089655	0	4388
cs1_3439:1-2382	Chr1	99.916	2381	2	0	1	2381	2930606	2928226	0	4386
cs1_31:1065-3437	Chr1	99.622	2381	0	9	1	2372	19009457	19011837	0	4338
cs1_1618:1-2374	Chr1	99.832	2377	0	4	1	2373	6536043	6538419	0	4364
cs1_1250:5-2344	Chr1	91.035	2376	173	10	1	2339	14221661	14219289	0	3171
cs1_3355:1-2373	Chr1	100	2372	0	0	1	2372	17057361	17059732	0	4381
cs1_1719:1-2369	Chr1	98.945	2369	0	5	1	2368	24025828	24028172	0	4213
cs1_1382:1-2363	Chr1	99.789	2366	0	5	1	2362	11976462	11974098	0	4337
cs1_3785:1-2360	Chr1	99.279	2359	3	10	1	2359	703005	700661	0	4250
cs1_2531:3097-5436	Chr1	98.933	2342	5	20	3	2339	16803001	16805327	0	4169
cs1_397:1-2338	Chr1	96.453	2340	64	17	1	2337	12820060	12822383	0	3843
cs1_4298:1-2339	Chr1	99.914	2338	0	2	1	2338	26818198	26815863	0	4305
cs1_2500:345-2650	Chr1	96.433	2327	41	12	1	2305	28937773	28935467	0	3799
cs1_4252:1-2321	Chr1	100	2320	0	0	1	2320	24518083	24520402	0	4285
cs1_1042:1-2317	Chr1	99.914	2317	0	2	1	2316	10625047	10622732	0	4266
cs1_3888:5-2310	Chr1	99.133	2306	3	13	1	2305	17521567	17523856	0	4132
cs1_3286:11108-13385	Chr1	97.829	2303	15	21	1	2277	1171004	1168711	0	3943
cs1_3207:2517-4811	Chr1	96.827	2301	66	3	1	2294	9687002	9684702	0	3838
cs1_405:1-2296	Chr1	99.652	2296	0	8	1	2295	29180408	29182696	0	4189
cs1_1:328-2618	Chr1	99.303	2296	9	2	1	2290	26631462	26629168	0	4145
cs1_1036:530-2815	Chr1	98.955	2296	1	20	1	2285	11404551	11406834	0	4085
cs1_1090:872-3164	Chr1	99.956	2292	1	0	1	2292	10317312	10315021	0	4228
cs1_716:2965-5244	Chr1	99.912	2280	0	2	1	2279	22482891	22480613	0	4198
cs1_2924:1-2279	Chr1	99.912	2279	1	1	1	2278	28222564	28224842	0	4196
cs1_4222:1-2272	Chr1	99.516	2275	4	7	1	2271	8276851	8279122	0	4133
cs1_3226:2798-5072	Chr1	99.912	2275	1	1	1	2274	24423055	24420781	0	4189
cs1_778:43-2313	Chr1	99.824	2272	2	2	1	2270	24421407	24423678	0	4172
cs1_4357:1648-3916	Chr1	99.647	2268	0	8	1	2268	17710487	17712746	0	4137
cs1_1513:2193-4456	Chr1	99.338	2265	0	12	1	2263	8794644	8792393	0	4085
cs1_2596:1-2258	Chr1	99.558	2261	3	7	1	2257	112472	110215	0	4113
cs1_69:1303-3543	Chr1	98.98	2256	3	20	1	2240	28332108	28334359	0	4021
cs1_16:2-2255	Chr1	99.911	2254	0	2	1	2253	9962537	9960285	0	4150
cs1_1059:3-2251	Chr1	99.556	2253	0	10	1	2248	26199364	26201611	0	4096
cs1_1892:4787-7033	Chr1	99.778	2251	0	4	1	2246	8171512	8169262	0	4124
cs1_1194:3850-6088	Chr1	99.822	2241	1	3	1	2238	26203550	26201310	0	4113
cs1_1932:840-3072	Chr1	99.732	2236	0	5	1	2232	13200169	13197936	0	4091
cs1_797:1512-3746	Chr1	99.776	2235	1	3	1	2234	24283701	24285932	0	4096
cs1_3845:694-2932	Chr1	99.955	2235	1	0	4	2238	5684926	5682692	0	4122
cs1_3104:1828-4061	Chr1	100	2233	0	0	1	2233	6739352	6741584	0	4124
cs1_2101:1-2232	Chr1	99.597	2231	0	9	1	2231	919003	921224	0	4061
cs1_906:905-3137	Chr1	99.955	2229	0	1	4	2232	2141196	2138969	0	4109
cs1_3304:1-2227	Chr1	99.776	2229	0	5	1	2226	15657218	15659444	0	4084
cs1_258:1-2227	Chr1	99.326	2227	0	14	1	2226	23889715	23891927	0	4015
cs1_1509:1-2226	Chr1	99.91	2226	1	1	1	2225	1874789	1877014	0	4098
cs1_3016:38-2255	Chr1	99.146	2225	1	12	1	2217	27759615	27757401	0	3988
cs1_2772:685-2903	Chr1	99.91	2219	0	2	1	2218	278004	280221	0	4085
cs1_2280:1-2210	Chr1	99.006	2214	7	15	1	2209	3818762	3816559	0	3952
cs1_869:813-3026	Chr1	99.277	2213	6	9	1	2213	29805407	29807609	0	3989
cs1_4291:1777-3979	Chr1	98.055	2211	23	18	1	2202	256788	254589	0	3827
cs1_2950:6070-8272	Chr1	99.864	2204	1	2	1	2202	18868746	18870949	0	4052
cs1_1549:3640-5829	Chr1	98.358	2192	8	14	1	2189	2567298	2565132	0	3823
cs1_4184:1892-4076	Chr1	99.863	2186	0	3	1	2184	13569587	13571771	0	4017
cs1_1865:286-2472	Chr1	100	2186	0	0	1	2186	3838413	3840598	0	4037
cs1_307:696-2878	Chr1	99.725	2185	1	5	1	2182	3104557	3106739	0	3997
cs1_91:870-3054	Chr1	99.634	2183	0	8	4	2184	5784882	5787058	0	3980
cs1_3545:122-2300	Chr1	99.954	2178	1	0	1	2178	29940848	29943025	0	4017
cs1_3666:1-2170	Chr1	99.908	2169	1	1	1	2169	21443558	21441391	0	3993
cs1_3290:1-2166	Chr1	100	2165	0	0	1	2165	3390550	3388386	0	3999
cs1_1790:1-2165	Chr1	99.954	2164	0	1	1	2164	12382881	12385043	0	3989
cs1_2384:1-2159	Chr1	100	2158	0	0	1	2158	12679550	12677393	0	3986
cs1_202:4888-7040	Chr1	99.444	2158	2	10	1	2152	27969594	27967441	0	3910
cs1_2633:1587-3736	Chr1	99.768	2151	0	5	4	2149	4850060	4847910	0	3940
cs1_2277:1523-3674	Chr1	100	2151	0	0	1	2151	2442331	2444481	0	3973
cs1_3203:1974-4120	Chr1	99.86	2146	0	3	1	2146	29904880	29902738	0	3943
cs1_3294:4090-6221	Chr1	99.719	2134	0	6	1	2131	4132037	4129907	0	3903
cs1_2366:2951-5083	Chr1	99.812	2132	1	2	1	2132	24686899	24689027	0	3912
cs1_3536:1-2129	Chr1	99.906	2128	0	2	1	2128	10049542	10047417	0	3917
cs1_4282:1022-3149	Chr1	100	2127	0	0	1	2127	21954194	21956320	0	3928
cs1_1539:3669-5794	Chr1	99.953	2125	0	1	1	2125	8863496	8865619	0	3917
cs1_4168:315-2438	Chr1	99.812	2124	0	4	1	2123	23471368	23469248	0	3897
cs1_4102:3959-6064	Chr1	84.906	2120	254	44	1	2105	14822592	14824660	0	2082
cs1_1996:2988-5107	Chr1	99.481	2120	5	6	1	2119	9151827	9153941	0	3849
cs1_1148:2083-4195	Chr1	98.395	2118	5	26	1	2112	3125429	3123335	0	3696
cs1_3157:1-2113	Chr1	99.858	2113	0	3	1	2112	1928066	1930176	0	3882
cs1_356:1-2111	Chr1	98.722	2112	3	22	1	2110	2042852	2040763	0	3729
cs1_3238:3673-5778	Chr1	98.389	2111	23	11	1	2105	4013187	4015292	0	3699
cs1_3650:757-2866	Chr1	99.621	2109	0	8	1	2109	2731952	2734052	0	3843
cs1_4372:1113-3220	Chr1	99.81	2107	3	1	1	2107	7562110	7564215	0	3868
cs1_3300:781-2885	Chr1	99.858	2107	0	3	1	2104	15421952	15424058	0	3871
cs1_1314:1202-3293	Chr1	99.857	2093	0	3	1	2091	11470501	11472592	0	3845
cs1_1075:3889-5978	Chr1	99.809	2091	1	3	1	2089	355286	353197	0	3836
cs1_3684:1-2086	Chr1	99.808	2086	1	3	1	2085	4811267	4809184	0	3827
cs1_2949:13997-16076	Chr1	99.712	2082	0	6	1	2079	28633818	28631740	0	3807
cs1_2375:597-2674	Chr1	97.357	2081	15	13	3	2077	8097719	8099765	0	3502
cs1_713:4963-7030	Chr1	99.469	2071	1	10	1	2067	10579208	10577144	0	3755
cs1_1117:756-2824	Chr1	99.71	2070	0	6	1	2068	25380591	25378526	0	3784
cs1_3257:204-2272	Chr1	99.903	2069	1	1	1	2068	5713065	5710997	0	3808
cs1_1379:758-2827	Chr1	100	2069	0	0	1	2069	19782754	19784822	0	3821
cs1_1562:1-2067	Chr1	99.903	2067	1	1	1	2066	4208380	4206314	0	3805
cs1_3342:697-2761	Chr1	99.903	2065	0	2	1	2064	9511426	9509363	0	3801
cs1_198:1214-3271	Chr1	99.903	2058	1	1	1	2057	13993197	13995254	0	3788
cs1_3811:1793-3847	Chr1	99.951	2054	0	1	1	2054	22672999	22675051	0	3786
cs1_2719:1-2046	Chr1	99.756	2049	1	4	1	2045	23537361	23535313	0	3753
cs1_1302:1679-3715	Chr1	99.559	2040	4	5	1	2036	2032632	2034670	0	3712
cs1_2505:3148-5185	Chr1	99.755	2038	1	4	1	2037	19962200	19960166	0	3733
cs1_3446:1984-4007	Chr1	99.606	2028	0	8	1	2023	5281172	5283196	0	3694
cs1_136:1-2027	Chr1	99.901	2026	0	2	1	2026	23241266	23243289	0	3729
cs1_2186:1-2013	Chr1	99.901	2012	1	1	1	2012	24882592	24880582	0	3703
cs1_1808:1414-3414	Chr1	97.066	2011	46	7	1	2000	6954603	6952595	0	3374
cs1_2108:1-2002	Chr1	99.651	2006	0	7	1	2001	23905856	23903853	0	3659
cs1_772:3726-5727	Chr1	99.651	2005	0	7	1	2001	11827448	11825447	0	3657
cs1_542:278-2281	Chr1	99.9	2003	1	1	1	2003	29001260	28999259	0	3687
cs1_2009:1029-3030	Chr1	99.85	2002	2	1	1	2001	197343	199344	0	3679
cs1_425:925-2924	Chr1	99.6	2000	1	7	1	1999	24593621	24591628	0	3642
cs1_3964:1281-3279	Chr1	99.7	1998	6	0	1	1998	1326076	1324079	0	3657
cs1_3425:1088-3083	Chr1	99.95	1995	0	1	1	1995	18638144	18636151	0	3677
cs1_2576:2313-4302	Chr1	99.598	1990	0	7	1	1989	21772684	21770702	0	3624
cs1_1233:918-2907	Chr1	99.95	1990	0	1	1	1989	13384551	13386540	0	3668
cs1_146:1017-3003	Chr1	99.748	1987	2	3	1	1986	10811804	10809820	0	3639
cs1_3198:1645-3622	Chr1	99.798	1978	1	3	1	1977	20038463	20036488	0	3627
cs1_3101:1950-3926	Chr1	99.899	1977	0	2	1	1976	13457954	13455979	0	3639
cs1_4431:1-1963	Chr1	98.026	1976	20	8	1	1962	28257687	28259657	0	3415
cs1_1268:787-2761	Chr1	99.089	1976	10	3	1	1974	5388486	5386517	0	3542
cs1_573:1173-3148	Chr1	100	1975	0	0	1	1975	13896677	13894703	0	3648
cs1_2443:522-2495	Chr1	97.314	1973	40	3	1	1973	4388078	4386119	0	3338
cs1_858:1261-3228	Chr1	100	1967	0	0	1	1967	24857245	24859211	0	3633
cs1_2347:589-2555	Chr1	99.593	1967	0	7	1	1966	24921830	24923789	0	3581
cs1_1660:2-1967	Chr1	99.186	1966	8	7	1	1965	3414432	3416390	0	3535
cs1_3609:1361-3322	Chr1	98.573	1962	6	17	1	1961	25789964	25791904	0	3448
cs1_734:1788-3740	Chr1	99.234	1959	1	14	1	1952	9798371	9796420	0	3522
cs1_1051:3915-5873	Chr1	99.642	1958	1	4	1	1958	10283386	10285337	0	3572
cs1_3276:1-1954	Chr1	99.59	1953	1	7	3	1953	24650014	24651961	0	3555
cs1_291:6-1953	Chr1	100	1947	0	0	1	1947	4537618	4539564	0	3596
cs1_3685:1884-3826	Chr1	99.537	1945	0	8	1	1942	16606868	16608806	0	3533
cs1_1799:1922-3859	Chr1	99.794	1941	0	4	1	1937	10421342	10419402	0	3559
cs1_3445:1-1937	Chr1	99.226	1938	1	14	1	1936	24167007	24165082	0	3483
cs1_1341:1307-3243	Chr1	99.174	1936	0	16	1	1936	25077197	25079116	0	3472
cs1_439:5-2140	Chr1	99.328	1934	5	1	1	1934	13821963	13823888	0	3493
cs1_2965:1000-2928	Chr1	99.533	1929	4	3	1	1928	5844521	5846445	0	3507
cs1_123:1191-3119	Chr1	99.637	1928	4	2	1	1928	5846444	5844520	0	3518
cs1_649:75-1995	Chr1	100	1920	0	0	1	1920	16096563	16094644	0	3546
cs1_4227:1855-3772	Chr1	99.844	1918	2	1	1	1917	29887764	29885847	0	3524
cs1_1779:854-2771	Chr1	99.948	1915	1	0	3	1917	23007605	23009519	0	3531
cs1_3965:1314-3228	Chr1	99.948	1914	1	0	1	1914	2084633	2082720	0	3530
cs1_2957:776-2686	Chr1	99.948	1911	0	1	1	1910	23234114	23232204	0	3522
cs1_4095:1218-3124	Chr1	99.948	1906	1	0	1	1906	19071486	19073391	0	3515
cs1_3421:1-1907	Chr1	100	1906	0	0	1	1906	17002262	17000357	0	3520
cs1_1915:1-1902	Chr1	100	1901	0	0	1	1901	11855512	11853612	0	3511
cs1_726:1-1901	Chr1	100	1900	0	0	1	1900	11079549	11081448	0	3509
cs1_2615:1-1900	Chr1	99.842	1899	1	2	1	1899	3345508	3343612	0	3489
cs1_2990:323-2218	Chr1	99.947	1895	0	1	1	1895	21084381	21086274	0	3493
cs1_1626:63-1957	Chr1	99.683	1895	1	5	1	1894	20113079	20111189	0	3461
cs1_3083:1-1883	Chr1	99.894	1882	0	2	1	1882	10930351	10932230	0	3463
cs1_4176:1-1870	Chr1	95.003	1881	49	22	1	1869	4304042	4305889	0	2911
cs1_904:1717-3585	Chr1	97.122	1876	27	21	1	1868	4359075	4357219	0	3140
cs1_1006:1-1874	Chr1	99.68	1876	0	5	1	1873	8839715	8841587	0	3426
cs1_2056:297-2169	Chr1	99.947	1872	0	1	1	1872	26527981	26526111	0	3450
cs1_4065:1406-3269	Chr1	99.839	1863	1	2	1	1863	22120547	22118687	0	3422
cs1_4264:1-1860	Chr1	99.892	1860	1	1	1	1859	6498406	6500265	0	3422
cs1_2342:1-1857	Chr1	99.892	1856	1	1	1	1856	5405162	5407016	0	3415
cs1_2411:540-2385	Chr1	99.892	1845	0	2	1	1845	11610932	11609090	0	3395
cs1_485:1486-3329	Chr1	99.837	1843	2	1	1	1843	10645164	10643323	0	3386
cs1_3855:1-2768	Chr1	98.256	1835	21	4	943	2767	8793537	8791704	0	3201
cs1_3477:5067-6902	Chr1	99.564	1835	2	6	1	1835	18781765	18779937	0	3339
cs1_3502:430-2262	Chr1	99.891	1834	0	2	1	1832	2141749	2143582	0	3374
cs1_1010:141-1972	Chr1	99.891	1832	0	2	1	1831	6747576	6745746	0	3371
cs1_928:5348-7166	Chr1	99.452	1826	0	10	1	1818	11440859	11439036	0	3308
cs1_2325:1-1817	Chr1	99.45	1817	0	9	1	1816	21899084	21897277	0	3291
cs1_1129:1-1813	Chr1	99.945	1812	1	0	1	1812	2959392	2961203	0	3341
cs1_1317:1-1808	Chr1	99.779	1807	0	4	1	1807	10868227	10866425	0	3312
cs1_2760:236-2042	Chr1	98.948	1806	18	1	2	1806	15052790	15050985	0	3229
cs1_1472:908-2711	Chr1	99.889	1804	0	2	1	1803	137259	139061	0	3319
cs1_4312:629-2426	Chr1	99.889	1797	0	1	1	1797	12037272	12035478	0	3306
cs1_502:35-1827	Chr1	99.833	1795	0	2	1	1792	14178973	14177179	0	3295
cs1_3038:1-4766	Chr1	98.881	1788	12	6	1	1783	9006619	9004835	0	3184
cs1_530:1718-3505	Chr1	100	1787	0	0	1	1787	6621850	6623636	0	3301
cs1_1794:1288-3075	Chr1	100	1787	0	0	1	1787	12332299	12330513	0	3301
cs1_1081:1-1788	Chr1	99.944	1787	1	0	1	1787	11760526	11758740	0	3295
cs1_1737:594-2375	Chr1	99.215	1784	4	10	1	1781	14368003	14366227	0	3208
cs1_63:1-1784	Chr1	99.944	1783	0	1	1	1783	4870581	4868800	0	3286
cs1_450:1263-3042	Chr1	99.888	1780	1	1	1	1779	25011585	25009806	0	3275
cs1_328:2300-4078	Chr1	100	1778	0	0	1	1778	24363806	24365583	0	3284
cs1_2405:777-2554	Chr1	100	1777	0	0	1	1777	20105509	20103733	0	3282
cs1_3815:3093-4856	Chr1	97.626	1769	26	9	1	1763	8544961	8546719	0	3020
cs1_3740:1-1768	Chr1	99.604	1768	3	4	1	1767	1961059	1959295	0	3223
cs1_2809:1836-3601	Chr1	99.094	1766	5	7	1	1765	4902400	4900645	0	3162
cs1_3906:1-1766	Chr1	99.773	1765	2	1	1	1765	436626	438388	0	3236
cs1_2102:1289-3052	Chr1	99.207	1765	5	7	3	1763	10228558	10226799	0	3173
cs1_1577:1035-2797	Chr1	100	1762	0	0	1	1762	9617224	9618985	0	3254
cs1_3525:1-1756	Chr1	99.886	1755	1	1	1	1755	12138161	12139914	0	3229
cs1_2475:1-1747	Chr1	99.657	1750	1	5	1	1746	8428894	8430642	0	3193
cs1_3791:4178-5923	Chr1	99.485	1746	0	9	4	1745	8717754	8716014	0	3166
cs1_289:4468-6203	Chr1	99.312	1743	0	12	1	1735	6879589	6881327	0	3142
cs1_3968:4747-6478	Chr1	97.181	1738	38	11	1	1731	12329818	12328085	0	2928
cs1_710:1-1731	Chr1	100	1730	0	0	1	1730	26563988	26562259	0	3195
cs1_3391:912-2638	Chr1	99.71	1726	1	3	1	1726	16442004	16443725	0	3157
cs1_4058:1347-3070	Chr1	99.826	1723	3	0	1	1723	21419305	21421027	0	3166
cs1_1039:1089-2808	Chr1	99.942	1720	0	1	1	1719	22262593	22264312	0	3169
cs1_732:1564-3272	Chr1	99.474	1710	5	3	1	1708	29808730	29810437	0	3105
cs1_2691:672-2367	Chr1	99.472	1703	1	1	1	1695	8978611	8976909	0	3088
cs1_817:1236-2936	Chr1	99.941	1700	1	0	1	1700	14849556	14851255	0	3134
cs1_1679:287-1981	Chr1	99.528	1696	4	4	1	1694	27321361	27319668	0	3085
cs1_3468:852-2541	Chr1	99.292	1694	1	11	1	1689	8451675	8449988	0	3051
cs1_677:1202-2894	Chr1	99.704	1692	4	1	1	1692	4696726	4695036	0	3096
cs1_2879:777-2469	Chr1	100	1692	0	0	1	1692	26355417	26357108	0	3125
cs1_4139:1-1669	Chr1	98.807	1676	1	19	1	1668	25606528	25604864	0	2966
cs1_1880:1635-3300	Chr1	99.641	1669	0	6	1	1665	19096088	19097754	0	3044
cs1_746:1-1663	Chr1	99.339	1665	2	9	1	1662	6852113	6853771	0	3005
cs1_4397:1639-3303	Chr1	100	1664	0	0	1	1664	3699635	3701298	0	3073
cs1_1638:1408-4423	Chr1	88.522	1664	161	20	1	1656	13783297	13781656	0	1988
cs1_254:1983-3645	Chr1	99.639	1663	1	5	1	1662	16356503	16354845	0	3033
cs1_3185:3490-7002	Chr1	98.857	1662	18	1	1852	3512	15052790	15051129	0	2963
cs1_3267:463-2124	Chr1	99.819	1661	0	3	1	1661	19014157	19015814	0	3048
cs1_438:1428-3087	Chr1	100	1656	0	0	4	1659	10511138	10509483	0	3059
cs1_1613:1586-3394	Chr1	98.851	1654	17	1	1	1652	15701629	15699976	0	2948
cs1_901:593-2235	Chr1	98.785	1646	2	16	1	1642	26693224	26694855	0	2913
cs1_3124:1642-3278	Chr1	99.452	1643	1	8	1	1636	10654265	10655906	0	2977
cs1_1697:1296-2931	Chr1	99.451	1639	4	5	1	1635	18721458	18723095	0	2972
cs1_3920:1587-3220	Chr1	99.816	1634	0	3	1	1633	6391947	6393578	0	2998
cs1_4030:1386-3018	Chr1	99.877	1632	0	2	1	1632	5285742	5287371	0	3001
cs1_2887:1312-2942	Chr1	100	1630	0	0	1	1630	23879456	23881085	0	3011
cs1_1698:1151-2777	Chr1	99.815	1626	1	2	1	1626	16241132	16242755	0	2985
cs1_48:4804-6428	Chr1	99.569	1623	0	7	3	1624	4965297	4966913	0	2952
cs1_1585:3074-4696	Chr1	99.938	1623	0	1	1	1622	3427814	3429436	0	2990
cs1_2020:1-1620	Chr1	98.023	1619	10	7	1	1619	2629884	2628288	0	2793
cs1_3279:1-1618	Chr1	100	1617	0	0	1	1617	22013005	22011389	0	2987
cs1_1496:906-2522	Chr1	99.938	1616	1	0	1	1616	19462048	19460433	0	2979
cs1_966:1500-3113	Chr1	100	1613	0	0	1	1613	11559596	11557984	0	2979
cs1_1469:3749-5365	Chr1	98.387	1612	0	26	5	1616	7843083	7844668	0	2809
cs1_3773:280-1887	Chr1	99.377	1606	6	4	3	1607	6808103	6809705	0	2907
cs1_1997:35-1640	Chr1	99.751	1605	0	4	1	1605	11662163	11660563	0	2939
cs1_552:1883-3487	Chr1	100	1604	0	0	1	1604	4722873	4724476	0	2963
cs1_1747:332-1921	Chr1	100	1589	0	0	1	1589	5141937	5143525	0	2935
cs1_1113:149-1735	Chr1	99.497	1589	1	7	1	1586	25150362	25151946	0	2883
cs1_2989:1-1589	Chr1	100	1588	0	0	1	1588	5914989	5913402	0	2933
cs1_3103:1508-3090	Chr1	99.874	1582	1	1	1	1582	2083423	2085003	0	2909
cs1_3607:6363-7929	Chr1	99.49	1569	1	7	1	1566	24181773	24183337	0	2846
cs1_1188:1-1566	Chr1	99.426	1567	0	8	1	1565	13068930	13070489	0	2835
cs1_3799:1497-3053	Chr1	99.487	1558	2	6	1	1556	1695614	1697167	0	2828
cs1_3120:1403-2959	Chr1	100	1556	0	0	1	1556	24842264	24843819	0	2874
cs1_795:1489-3038	Chr1	99.355	1550	2	7	1	1549	6322574	6321032	0	2800
cs1_2386:800-2344	Chr1	99.806	1544	0	3	1	1544	17488158	17486618	0	2832
cs1_2795:1278-2820	Chr1	99.741	1542	1	3	1	1542	25285606	25284068	0	2822
cs1_2351:1-1538	Chr1	99.351	1541	0	10	1	1537	21080103	21081637	0	2782
cs1_287:1148-2686	Chr1	99.415	1539	1	8	4	1538	577929	576395	0	2785
cs1_2114:1274-2804	Chr1	99.673	1531	0	4	1	1530	24406118	24407644	0	2795
cs1_4329:3006-4524	Chr1	99.934	1518	0	1	1	1518	6844320	6845836	0	2796
cs1_1120:658-2162	Chr1	100	1504	0	0	1	1504	1093720	1095223	0	2778
cs1_1976:1-1490	Chr1	99.531	1491	2	5	1	1489	19382264	19380777	0	2710
cs1_2584:1-1485	Chr1	99.933	1484	1	0	1	1484	26022987	26024470	0	2736
cs1_790:1-2620	Chr1	93.995	1482	77	9	1	1472	14347651	14349130	0	2233
cs1_4199:1017-2492	Chr1	99.594	1477	0	6	1	1475	6758889	6757417	0	2689
cs1_4349:4872-6341	Chr1	99.932	1470	0	1	1	1469	17327902	17326433	0	2708
cs1_1171:1-1465	Chr1	99.182	1467	6	5	1	1464	5732918	5734381	0	2638
cs1_3423:316-1833	Chr1	78.523	1462	296	15	1	1454	10358768	10360219	0	944
cs1_1597:478-1930	Chr1	99.794	1453	0	3	1	1452	687328	685878	0	2663
cs1_2184:1467-2902	Chr1	99.93	1435	0	1	1	1435	15815095	15816528	0	2643
cs1_1544:50-1471	Chr1	100	1421	0	0	1	1421	21476691	21478111	0	2625
cs1_3633:666-2086	Chr1	99.366	1420	8	1	1	1420	3138398	3136980	0	2571
cs1_1492:4794-6206	Chr1	99.576	1415	0	6	1	1412	17553806	17555217	0	2575
cs1_3172:1031-2441	Chr1	99.929	1411	0	1	1	1410	15689724	15688314	0	2599
cs1_40:219-1622	Chr1	99.857	1403	0	1	1	1403	13380134	13381534	0	2579
cs1_1357:1298-2694	Chr1	99.358	1401	1	8	1	1396	22459640	22461037	0	2531
cs1_4110:1226-2608	Chr1	99.209	1390	2	2	1	1382	27557607	27556219	0	2497
cs1_2737:333-1718	Chr1	99.928	1386	0	1	1	1385	822747	824132	0	2553
cs1_3589:820-2203	Chr1	99.278	1385	0	10	1	1383	14979673	14978297	0	2494
cs1_1115:1-1375	Chr1	99.201	1376	9	1	1	1374	6739961	6741336	0	2479
cs1_4234:1-6760	Chr1	98.247	1369	11	12	1	1364	15701336	15699976	0	2383
cs1_1318:1-4189	Chr1	98.61	1367	13	6	1835	3196	2235167	2233802	0	2414
cs1_877:1-1345	Chr1	99.332	1348	0	9	1	1344	24335088	24336430	0	2431
cs1_375:304-1641	Chr1	99.925	1337	1	0	1	1337	15808066	15806730	0	2464
cs1_2522:1126-2446	Chr1	98.95	1333	1	12	1	1320	26422557	26423889	0	2372
cs1_1371:1266-2602	Chr1	100	1331	0	0	6	1336	12508450	12509780	0	2459
cs1_718:1457-2777	Chr1	100	1320	0	0	1	1320	27667460	27668779	0	2438
cs1_3484:1580-2888	Chr1	98.244	1310	20	3	1	1308	15051183	15052491	0	2289
cs1_3912:1753-3050	Chr1	79.205	1308	246	22	1	1297	14538748	14540040	0	885
cs1_706:1-1307	Chr1	99.694	1306	0	1	1	1306	6391263	6389962	0	2386
cs1_818:4395-5697	Chr1	98.695	1303	1	3	1	1302	4651794	4653081	0	2298
cs1_2232:1-1285	Chr1	99.766	1284	0	3	1	1284	30379691	30378411	0	2351
cs1_3146:2-4251	Chr1	98.742	1272	12	3	2980	4249	15699976	15701245	0	2257
cs1_172:2028-3298	Chr1	100	1270	0	0	1	1270	22784117	22785386	0	2346
cs1_2276:3882-5145	Chr1	100	1261	0	0	3	1263	13174167	13175427	0	2329
cs1_1640:1534-2778	Chr1	90.742	1253	105	4	1	1244	14219290	14220540	0	1661
cs1_1826:379-1630	Chr1	99.92	1251	0	1	1	1251	7686654	7685405	0	2303
cs1_3464:1522-2768	Chr1	100	1246	0	0	1	1246	22909307	22910552	0	2302
cs1_1706:23-1249	Chr1	97.328	1235	20	5	1	1226	4320333	4319103	0	2085
cs1_462:1765-2992	Chr1	99.674	1228	0	4	1	1227	20532152	20530928	0	2242
cs1_2609:860-2084	Chr1	100	1224	0	0	1	1224	8421659	8422882	0	2261
cs1_3962:1-1209	Chr1	100	1208	0	0	1	1208	26410049	26408842	0	2231
cs1_3943:6394-11227	Chr1	97.682	1208	12	8	3639	4833	15701631	15700427	0	2061
cs1_1512:1410-2583	Chr1	99.829	1173	0	2	1	1173	21019074	21020244	0	2154
cs1_916:1807-2974	Chr1	99.401	1169	0	6	1	1167	27292355	27293518	0	2113
cs1_3850:1-1152	Chr1	99.653	1153	2	2	1	1151	378095	376943	0	2106
cs1_4339:1127-2267	Chr1	99.912	1140	1	0	1	1140	24902175	24903314	0	2100
cs1_1642:1-1140	Chr1	99.912	1140	0	1	1	1139	24235205	24236344	0	2098
cs1_1669:1510-2577	Chr1	99.906	1067	0	1	1	1067	148603	149668	0	1964
cs1_134:2836-3900	Chr1	99.906	1064	1	0	1	1064	12434765	12433702	0	1960
cs1_1251:1419-2473	Chr1	99.526	1054	0	5	1	1054	15444577	15443529	0	1914
cs1_4389:10135-11179	Chr1	99.808	1044	0	2	1	1044	8623770	8624811	0	1916
cs1_1460:156-1186	Chr1	99.804	1022	2	0	9	1030	10959570	10960591	0	1877
cs1_399:1622-2642	Chr1	99.216	1021	0	7	1	1020	26558542	26557529	0	1834
cs1_215:970-1960	Chr1	99.899	990	0	1	1	990	15747004	15746016	0	1821
cs1_1173:845-1819	Chr1	99.897	974	1	0	1	974	26875377	26874404	0	1794
cs1_585:598-1830	Chr1	90.966	963	57	13	1	936	13621529	13622488	0	1269
cs1_2514:2-1765	Chr1	96.451	958	22	9	298	1251	14238693	14239642	0	1570
cs1_1588:1-956	Chr1	100	955	0	0	1	955	29002137	29001183	0	1764
cs1_1712:279-1219	Chr1	99.894	940	1	0	1	940	25979018	25978079	0	1731
cs1_4337:2242-5283	Chr1	94.726	929	48	1	1861	2788	14488365	14487437	0	1443
cs1_4250:1522-3597	Chr1	91.832	906	64	7	1	901	15082805	15081905	0	1254
cs1_2266:1731-5107	Chr1	98.562	904	10	3	2475	3376	15009704	15008802	0	1594
cs1_3362:2122-3024	Chr1	100	902	0	0	1	902	987065	986164	0	1666
cs1_717:3707-4580	Chr1	99.885	873	0	1	1	873	20061081	20060210	0	1605
cs1_2948:1-849	Chr1	99.882	848	0	1	1	848	5850307	5851153	0	1559
cs1_1927:5959-6802	Chr1	93.246	844	56	1	1	843	13949876	13950719	0	1242
cs1_3499:381-1210	Chr1	100	829	0	0	1	829	27982467	27983295	0	1531
cs1_3390:389-1246	Chr1	91.636	813	51	13	1	808	27428597	27429397	0	1109
cs1_340:1-5289	Chr1	92.503	787	49	4	4502	5288	15086041	15085265	0	1118
cs1_476:730-1498	Chr1	100	768	0	0	1	768	1539461	1540228	0	1419
cs1_1407:600-1346	Chr1	99.866	746	1	0	1	746	24475058	24475803	0	1373
cs1_1158:1964-2702	Chr1	99.324	740	0	5	1	738	24063537	24062801	0	1334
cs1_3642:588-1278	Chr1	91.111	720	22	22	1	690	7753873	7754580	0	937
cs1_2251:1-2389	Chr1	98.457	713	11	0	1	713	8455810	8456522	0	1256
cs1_1280:3718-4427	Chr1	99.719	711	0	2	1	709	21270059	21270769	0	1301
cs1_1409:461-1118	Chr1	99.848	657	0	1	1	657	28267752	28267097	0	1206
cs1_1736:1-654	Chr1	99.388	654	0	4	1	653	6869710	6870360	0	1182
cs1_3892:5327-5944	Chr1	99.838	618	0	1	1	617	4541300	4540683	0	1134
cs1_2283:1188-1749	Chr1	98.043	562	9	2	1	561	3303743	3304303	0	976
cs1_4373:3294-6591	Chr1	99.234	522	3	1	2776	3297	15192976	15192456	0	941
cs1_3003:4078-8121	Chr1	97.847	511	6	5	646	1153	18553120	18553628	0	878
cs1_3597:5980-6379	Chr1	100	396	0	0	4	399	25778222	25777827	0	732
cs1_3579:1-9273	Chr1	99.157	356	1	2	3165	3518	12987873	12987518	0	640
cs1_3108:1-1663	Chr1	93.155	336	18	3	1328	1662	15086045	15085714	1.58e-136	488
cs1_4146:1-6532	Chr1	93.891	311	18	1	1	310	15085735	15086045	8.16e-130	468
cs1_1552:5156-8151	Chr1	98.361	305	5	0	1	305	14263254	14263558	1.01e-150	536
cs1_1450:4569-6191	Chr1	98.513	269	4	0	1354	1622	13974028	13973760	1.2e-132	475
cs1_1671:3889-7717	Chr1	98.413	252	2	2	1127	1376	19995483	19995734	2.89e-122	442
cs1_3859:1188-4033	Chr1	98.678	227	2	1	2089	2315	21609179	21608954	3.64e-110	401
cs1_3079:804-2509	Chr1	97.619	210	5	0	1496	1705	12684931	12684722	3.68e-98	361
cs1_1161:1-2926	Chr1	99.512	205	1	0	21	225	26371464	26371668	8.16e-102	374
cs1_2008:3535-7089	Chr1	98.462	195	2	1	1	194	19995540	19995734	2.8e-92	342
cs1_2143:3-7330	Chr1	97.895	190	3	1	63	252	21456730	21456918	1.62e-87	327
cs1_1994:1-3812	Chr1	94.595	185	9	1	1	185	15085862	15086045	5.13e-75	285
cs1_60:2158-4600	Chr1	98.324	179	2	1	1337	1515	21153241	21153418	1.5e-83	313
cs1_4404:2935-6008	Chr1	98.324	179	2	1	2249	2427	21153418	21153241	1.9e-83	313
cs1_3933:1-3362	Chr1	97.765	179	2	2	2657	2834	21153418	21153241	9.65e-82	307
cs1_2983:4441-8312	Chr1	98.324	179	2	1	2526	2704	21153241	21153418	2.39e-83	313
cs1_3668:5492-9082	Chr1	97.74	177	4	0	2733	2909	14384014	14383838	3.71e-81	305
cs1_2473:3328-6535	Chr1	98.305	177	2	1	572	747	14383838	14384014	2.56e-82	309
cs1_4351:2660-5914	Chr1	97.024	168	5	0	13	180	13794505	13794672	1.57e-74	283
cs1_1573:4280-8367	Chr1	97.024	168	5	0	13	180	13794505	13794672	1.98e-74	283
cs1_3670:3303-4947	Chr1	98.78	164	0	2	1059	1221	6543536	6543374	4.72e-77	291
cs1_3895:4066-5911	Chr1	100	153	0	0	1693	1845	24276428	24276276	8.87e-75	283
cs1_65:2469-7010	Chr1	99.259	135	1	0	4213	4347	6709297	6709163	1.04e-62	244
cs1_2372:2-3752	Chr1	99.225	129	1	0	3248	3376	14239514	14239642	1.86e-59	233
cs1_1324:1-3024	Chr1	98.425	127	2	0	631	757	14239642	14239516	8.99e-57	224
cs2_1165:702-12750	Chr1	99.66	12060	1	40	4	12048	26054814	26066848	0	22007
cs2_2367:1-11524	Chr1	99.464	11565	2	57	1	11523	17779610	17791156	0	20958
cs2_4145:1-10725	Chr1	99.795	10741	2	20	1	10724	15807760	15818497	0	19695
cs2_617:2511-13001	Chr1	99.219	10501	12	47	1	10490	30128942	30118501	0	18873
cs2_3851:130-10400	Chr1	99.776	10276	1	22	1	10270	7885997	7875738	0	18829
cs2_2154:2821-12515	Chr1	99.179	9740	7	69	1	9694	15601131	15591419	0	17475
cs2_604:9715-19349	Chr1	99.234	9659	4	70	3	9634	4518940	4528555	0	17363
cs2_2911:1-9595	Chr1	99.128	9635	4	76	1	9594	1365699	1375294	0	17254
cs2_3307:1-8989	Chr1	99.744	8999	0	22	1	8988	1848803	1839817	0	16469
cs2_1945:266-9125	Chr1	99.426	8880	20	26	1	8859	9187228	9196097	0	16087
cs2_321:1-8779	Chr1	99.351	8785	4	50	1	8778	27371094	27362356	0	15858
cs2_4299:51-8814	Chr1	99.829	8766	4	10	4	8763	21756861	21748101	0	16094
cs2_468:1-8695	Chr1	99.209	8728	7	53	1	8694	18764825	18773524	0	15679
cs2_2510:2926-11375	Chr1	98.32	8452	1	132	1	8449	2059545	2051232	0	14691
cs2_948:3890-11921	Chr1	99.441	8045	4	41	1	8031	9969538	9961521	0	14569
cs2_2795:1-7964	Chr1	99.762	7968	0	18	1	7963	24309159	24301206	0	14591
cs2_2003:2829-10742	Chr1	99.458	7938	2	38	1	7913	6986276	6978355	0	14382
cs2_574:1-7805	Chr1	99.693	7817	1	22	1	7804	11704319	11696513	0	14281
cs2_3573:1-7757	Chr1	99.652	7764	0	27	1	7756	13515521	13523265	0	14163
cs2_640:1310-9026	Chr1	99.148	7742	4	60	1	7716	17424324	17432029	0	13874
cs2_3334:1-7741	Chr1	99.935	7742	0	5	1	7740	4130747	4123009	0	14264
cs2_1042:632-8316	Chr1	98.871	7708	38	39	1	7684	2022414	2014732	0	13706
cs2_2974:1-7697	Chr1	99.662	7701	14	7	1	7696	9534927	9527234	0	14067
cs2_1948:50-7730	Chr1	99.753	7687	0	16	1	7680	21913973	21921647	0	14072
cs2_1972:1-7547	Chr1	99.921	7549	1	5	1	7546	14738323	14745869	0	13902
cs2_3292:2-7428	Chr1	99.381	7435	0	40	1	7426	4637210	4629813	0	13433
cs2_3584:1236-8652	Chr1	99.838	7424	3	9	1	7416	319371	311949	0	13634
cs2_3646:550-7918	Chr1	99.594	7381	3	26	1	7368	18944409	18937043	0	13439
cs2_790:7234-14469	Chr1	99.159	7257	15	40	1	7235	29880795	29888027	0	13021
cs2_59:3436-10576	Chr1	99.372	7165	0	41	1	7140	23016092	23008948	0	12940
cs2_2581:223-7374	Chr1	99.846	7154	3	8	1	7151	14221461	14228609	0	13143
cs2_4578:3895-11002	Chr1	99.634	7112	1	25	1	7107	8914	1823	0	12966
cs2_1744:7079-14153	Chr1	99.352	7094	2	43	1	7074	13801610	13794541	0	12805
cs2_4548:1912-8993	Chr1	99.675	7086	3	16	1	7081	25455955	25448885	0	12940
cs2_1651:2-7013	Chr1	99.317	7031	3	44	1	7011	12264947	12271952	0	12676
cs2_1188:19-7039	Chr1	99.9	7021	3	4	1	7020	23528206	23535223	0	12923
cs2_608:1-7006	Chr1	99.416	7015	5	33	1	7005	20012533	20005545	0	12694
cs2_1324:1-6936	Chr1	99.438	6944	22	17	1	6935	5976128	5983063	0	12591
cs2_2701:1-6920	Chr1	99.683	6931	0	21	1	6919	14934897	14927977	0	12658
cs2_3417:7273-14168	Chr1	97.848	6923	50	75	1	6895	29836528	29843379	0	11867
cs2_3927:1-6902	Chr1	99.913	6904	1	5	1	6901	19282149	19275248	0	12711
cs2_4375:6196-13092	Chr1	99.131	6902	35	23	1	6896	7437343	7430461	0	12390
cs2_2133:1816-8693	Chr1	99.666	6893	0	22	1	6877	1236197	1229312	0	12580
cs2_3990:1486-8351	Chr1	99.273	6881	12	28	1	6865	9050203	9057061	0	12395
cs2_4342:9348-16182	Chr1	97.92	6874	53	54	1	6834	8059139	8052316	0	11819
cs2_3728:819-7684	Chr1	99.054	6872	2	57	1	6865	1536790	1543605	0	12272
cs2_3657:1-6817	Chr1	99.458	6832	2	35	1	6816	24565107	24558295	0	12379
cs2_4756:1-6806	Chr1	98.784	6824	46	34	1	6805	6071867	6078672	0	12107
cs2_2387:2-6802	Chr1	99.252	6814	4	44	1	6800	20806163	20799383	0	12257
cs2_516:1-6747	Chr1	99.512	6763	3	30	1	6746	28244766	28238017	0	12279
cs2_1770:1-6755	Chr1	99.349	6763	6	38	1	6754	16525356	16518623	0	12211
cs2_2757:1-6751	Chr1	99.748	6759	1	16	1	6750	1700722	1707473	0	12373
cs2_3979:2651-9267	Chr1	99.005	6632	4	58	1	6616	818651	812066	0	11825
cs2_3716:1-6602	Chr1	99.833	6605	1	10	1	6601	4401614	4395016	0	12128
cs2_1804:1402-7968	Chr1	98.848	6598	18	42	1	6566	3913707	3920278	0	11710
cs2_2072:1-6561	Chr1	99.833	6568	3	8	1	6560	16717490	16710923	0	12061
cs2_1005:395-6835	Chr1	99.132	6455	17	30	1	6440	3873155	3879585	0	11574
cs2_34:1-6398	Chr1	99.532	6409	5	25	1	6397	26132922	26126527	0	11646
cs2_2814:1-6338	Chr1	99.292	6354	6	38	1	6337	27177590	27171259	0	11448
cs2_4743:1-6293	Chr1	99.825	6292	2	8	1	6292	15739760	15746042	0	11550
cs2_4258:4889-11157	Chr1	99.617	6267	0	24	4	6268	21120506	21114262	0	11418
cs2_4280:2383-8581	Chr1	99.243	6207	3	42	1	6198	19878018	19884189	0	11162
cs2_1010:430-6636	Chr1	99.887	6206	1	6	1	6206	16555494	16561693	0	11417
cs2_3306:5345-11538	Chr1	99.71	6205	2	15	1	6193	16251481	16257681	0	11345
cs2_3616:1220-7412	Chr1	99.935	6194	0	4	1	6192	20069879	20063688	0	11413
cs2_334:5-6193	Chr1	99.871	6190	1	6	1	6188	29066122	29059938	0	11380
cs2_3522:2285-8453	Chr1	99.386	6189	3	35	1	6168	5869092	5875266	0	11186
cs2_808:380-6544	Chr1	99.87	6166	1	7	1	6164	9690329	9684169	0	11335
cs2_947:53-6177	Chr1	99.462	6130	0	32	1	6124	25768505	25762403	0	11106
cs2_3860:6072-12169	Chr1	99.083	6109	5	51	14	6097	6669845	6663763	0	10924
cs2_2910:1853-7957	Chr1	99.64	6107	0	22	1	6104	2630947	2637034	0	11136
cs2_4085:1-6072	Chr1	99.934	6074	0	4	1	6071	21270207	21264135	0	11191
cs2_256:1-6063	Chr1	99.703	6065	2	15	1	6062	21956182	21950131	0	11086
cs2_3041:787-6836	Chr1	99.521	6052	22	7	1	6049	147692	141645	0	11008
cs2_4585:5289-11325	Chr1	99.487	6041	2	29	1	6036	20799237	20793221	0	10957
cs2_65:1-6016	Chr1	99.519	6033	3	26	1	6015	16064109	16070133	0	10957
cs2_2721:1-6011	Chr1	99.419	6023	2	31	1	6010	10505973	10499971	0	10898
cs2_3401:772-6769	Chr1	99.85	6001	0	9	1	5997	16776769	16782764	0	11023
cs2_456:5947-11913	Chr1	99.548	5972	5	22	1	5966	26559415	26553460	0	10859
cs2_4321:1-5951	Chr1	99.799	5958	0	11	1	5950	10593721	10599674	0	10925
cs2_3459:9002-14916	Chr1	99.142	5941	1	49	1	5914	29013048	29007131	0	10643
cs2_4406:1-5926	Chr1	99.848	5930	1	7	1	5925	26392678	26398604	0	10894
cs2_3330:1-5904	Chr1	99.696	5915	1	16	1	5903	5786566	5792475	0	10807
cs2_4253:1-5881	Chr1	99.287	5893	1	40	1	5880	1860355	1854491	0	10611
cs2_1075:2433-8318	Chr1	99.457	5893	4	27	1	5885	7478122	7483994	0	10680
cs2_2127:1-5875	Chr1	99.728	5883	0	16	1	5874	13248635	13242760	0	10761
cs2_3771:1-5857	Chr1	99.523	5868	1	26	1	5856	9854993	9849141	0	10656
cs2_4340:673-6519	Chr1	99.863	5844	3	4	3	5846	29752478	29758316	0	10743
cs2_621:1248-7040	Chr1	97.442	5824	99	27	1	5792	2577439	2571634	0	9884
cs2_3421:1-5792	Chr1	99.206	5795	0	45	1	5791	21742301	21736549	0	10405
cs2_1523:258-6045	Chr1	99.655	5789	2	18	1	5787	22612616	22618388	0	10563
cs2_3653:3840-9602	Chr1	98.685	5780	28	21	1	5762	7801155	7806904	0	10209
cs2_3503:4649-10387	Chr1	98.735	5770	32	16	1	5738	7945785	7940025	0	10213
cs2_1181:1141-6880	Chr1	99.878	5741	2	5	1	5739	23440248	23445985	0	10558
cs2_326:660-6381	Chr1	99.86	5723	1	7	1	5721	24025274	24019557	0	10517
cs2_4385:1-5716	Chr1	99.878	5716	0	7	1	5715	21043355	21037646	0	10510
cs2_291:1-5702	Chr1	99.807	5702	1	6	1	5701	15738416	15744108	0	10460
cs2_3069:5633-11316	Chr1	99.525	5690	2	20	1	5683	9102273	9096602	0	10334
cs2_3126:1-5660	Chr1	99.965	5659	2	0	1	5659	15038673	15033015	0	10440
cs2_4073:1130-6779	Chr1	99.858	5653	2	6	1	5649	28603113	28597463	0	10390
cs2_4036:1113-6747	Chr1	99.416	5651	2	30	1	5634	22012048	22006412	0	10224
cs2_745:2993-8632	Chr1	99.522	5645	2	24	1	5639	4245344	4239719	0	10251
cs2_3341:64-5698	Chr1	99.574	5640	1	22	4	5634	2240676	2246301	0	10261
cs2_1424:752-6363	Chr1	99.537	5620	1	25	1	5611	4235125	4240728	0	10211
cs2_3951:1478-7087	Chr1	99.59	5613	3	19	1	5609	16344324	16349920	0	10220
cs2_1714:2464-8065	Chr1	99.786	5612	0	12	1	5601	5659852	5654242	0	10286
cs2_4596:1-5586	Chr1	99.447	5603	3	28	1	5585	21846241	21851833	0	10150
cs2_3884:4244-9817	Chr1	99.606	5578	1	19	1	5573	20492497	20486936	0	10159
cs2_2874:1-5566	Chr1	99.39	5572	4	30	1	5565	14162472	14168020	0	10074
cs2_3313:1998-7558	Chr1	99.587	5569	1	21	4	5560	9905093	9899535	0	10137
cs2_416:1-5504	Chr1	94.49	5517	255	40	1	5503	14703904	14698423	0	8458
cs2_1510:1-5514	Chr1	99.655	5513	4	14	1	5513	12876814	12871317	0	10061
cs2_562:1-5494	Chr1	99.527	5501	1	23	1	5493	16426870	16421387	0	9991
cs2_3450:5543-11018	Chr1	99.236	5496	2	39	3	5475	16240907	16246385	0	9880
cs2_4011:2883-8369	Chr1	99.782	5493	2	9	1	5486	25131217	25136706	0	10069
cs2_928:1071-6554	Chr1	99.891	5487	0	5	1	5483	7276034	7270550	0	10094
cs2_1018:1-5461	Chr1	99.305	5469	1	33	1	5460	2897326	2902766	0	9854
cs2_330:5485-10942	Chr1	99.396	5462	5	28	1	5457	8157650	8163088	0	9878
cs2_3293:1-5453	Chr1	99.835	5457	0	9	1	5452	26922197	26916745	0	10019
cs2_1334:5490-10939	Chr1	99.229	5451	5	35	4	5449	17205810	17200392	0	9799
cs2_485:1399-6846	Chr1	99.67	5449	3	14	3	5447	393508	398945	0	9949
cs2_1280:2542-7988	Chr1	98.182	5446	1	95	1	5446	8441985	8436638	0	9419
cs2_284:5445-10847	Chr1	99.631	5418	0	20	1	5402	23391343	23385930	0	9877
cs2_39:3782-9194	Chr1	99.815	5413	1	9	1	5412	21620291	21614887	0	9932
cs2_1134:4600-9990	Chr1	99.63	5404	2	17	1	5390	23152805	23147406	0	9852
cs2_3416:1-5393	Chr1	99.593	5399	3	18	1	5392	15698226	15703612	0	9830
cs2_3242:4-5380	Chr1	99.963	5378	0	2	1	5376	14473619	14468242	0	9919
cs2_390:331-5704	Chr1	99.963	5373	0	2	1	5373	3748093	3753463	0	9910
cs2_3476:2-5355	Chr1	99.459	5361	0	29	1	5353	27731160	27725821	0	9712
cs2_2446:3213-8531	Chr1	99.494	5331	2	25	1	5318	27447619	27452937	0	9672
cs2_4000:1-5313	Chr1	99.85	5316	3	5	1	5312	9150074	9155388	0	9768
cs2_1591:1404-6712	Chr1	99.906	5308	0	5	1	5308	8632322	8637624	0	9769
cs2_748:1797-7049	Chr1	99.034	5277	10	33	1	5252	27921520	27916260	0	9424
cs2_1529:2-5266	Chr1	99.772	5267	2	10	1	5264	24776968	24771709	0	9651
cs2_3394:269-5535	Chr1	99.848	5266	0	8	1	5266	19005922	19011179	0	9673
cs2_3574:1-5252	Chr1	99.886	5255	2	4	1	5251	6210583	6205329	0	9668
cs2_1625:1-5233	Chr1	99.37	5239	12	21	1	5232	1683623	1688847	0	9472
cs2_4421:5216-10425	Chr1	99.311	5222	11	25	1	5209	1401680	1396471	0	9420
cs2_1180:160-5363	Chr1	98.562	5217	43	19	1	5203	4223031	4228229	0	9190
cs2_777:2-5208	Chr1	99.674	5207	9	8	1	5206	26619513	26624712	0	9515
cs2_189:1-5189	Chr1	99.52	5205	3	21	1	5188	30030088	30024889	0	9454
cs2_770:1-5177	Chr1	99.807	5181	1	9	1	5176	16967786	16972962	0	9503
cs2_4751:1099-6273	Chr1	99.923	5174	0	3	1	5174	18530664	18535833	0	9529
cs2_1761:3242-8413	Chr1	99.884	5173	0	6	1	5171	20617705	20612537	0	9515
cs2_3000:1768-6886	Chr1	99.221	5133	4	36	1	5118	16796498	16801609	0	9225
cs2_2197:5122-10228	Chr1	99.491	5110	4	21	1	5106	5724832	5719741	0	9273
cs2_1663:33-5118	Chr1	99.961	5086	0	2	1	5085	29743434	29738350	0	9380
cs2_4473:1-5072	Chr1	99.586	5073	3	17	1	5071	25096040	25101096	0	9236
cs2_3486:5721-10781	Chr1	99.468	5073	4	20	3	5060	26515536	26520600	0	9197
cs2_1910:1274-6345	Chr1	99.724	5072	0	14	1	5071	8551822	8556880	0	9276
cs2_3048:1-5026	Chr1	99.841	5031	0	4	1	5025	21307068	21312096	0	9239
cs2_3535:1-4994	Chr1	98.824	5018	15	19	1	4993	27372022	27367024	0	8900
cs2_583:1293-6302	Chr1	99.641	5016	1	17	1	5009	29580664	29585669	0	9147
cs2_3279:1-4996	Chr1	99.8	4997	2	8	1	4995	15533829	15528839	0	9166
cs2_1490:4964-9954	Chr1	99.78	4993	1	10	1	4990	2899478	2894493	0	9151
cs2_1002:53-5041	Chr1	99.74	4992	0	12	1	4988	26164473	26159491	0	9134
cs2_3212:705-5677	Chr1	99.438	4979	1	26	1	4972	28403559	28408517	0	9014
cs2_1032:826-5801	Chr1	99.92	4976	1	3	1	4975	19842171	19847144	0	9164
cs2_4338:4962-9874	Chr1	97.823	4960	20	83	1	4912	26896568	26891649	0	8480
cs2_2008:2340-7297	Chr1	99.697	4957	11	2	1	4957	6069360	6064408	0	9068
cs2_949:1821-6764	Chr1	99.96	4944	0	2	1	4943	1397779	1392837	0	9118
cs2_3294:3161-8097	Chr1	98.888	4944	14	25	1	4936	29305840	29300930	0	8787
cs2_1441:5191-10126	Chr1	99.838	4937	1	7	1	4935	10323219	10318288	0	9066
cs2_166:2-4924	Chr1	99.614	4927	6	13	1	4922	3316244	3321162	0	8981
cs2_2851:2-4922	Chr1	99.594	4924	5	13	1	4920	4857689	4852777	0	8968
cs2_2839:18-4928	Chr1	99.532	4916	11	12	1	4910	3047721	3042812	0	8940
cs2_789:1-4885	Chr1	98.899	4904	7	20	1	4884	3021184	3016308	0	8713
cs2_1803:1403-6301	Chr1	99.898	4900	3	2	1	4898	18530664	18535563	0	9020
cs2_1228:1-4890	Chr1	99.367	4898	1	30	1	4889	22691951	22687075	0	8846
cs2_2428:460-5353	Chr1	99.857	4896	0	7	1	4893	3890682	3885791	0	8996
cs2_4436:627-5501	Chr1	99.549	4882	2	20	1	4874	18571758	18576627	0	8876
cs2_3431:934-5806	Chr1	99.672	4878	3	13	1	4872	10132151	10127281	0	8907
cs2_2744:1-4865	Chr1	99.446	4875	5	19	1	4864	7131438	7136301	0	8833
cs2_3324:4830-9679	Chr1	99.773	4852	0	8	1	4849	16423707	16428550	0	8889
cs2_1444:2861-7638	Chr1	95.553	4835	84	74	1	4777	28374214	28378975	0	7616
cs2_1329:1-4828	Chr1	99.959	4828	1	1	1	4827	17131513	17126686	0	8903
cs2_2081:1-4806	Chr1	99.647	4816	0	16	1	4805	26488024	26492833	0	8783
cs2_4515:4804-9616	Chr1	99.875	4815	0	6	1	4812	14326549	14331360	0	8853
cs2_2698:58-4859	Chr1	99.938	4801	2	1	1	4801	8171187	8166388	0	8848
cs2_1303:1-4797	Chr1	99.812	4799	0	9	3	4796	6648767	6643973	0	8804
cs2_3751:1763-6535	Chr1	99.435	4777	1	14	3	4772	10986814	10991571	0	8648
cs2_391:1063-5814	Chr1	99.328	4760	9	21	1	4751	8127178	8122433	0	8591
cs2_459:4858-9603	Chr1	99.285	4755	3	28	1	4745	161847	166580	0	8564
cs2_4371:3622-8360	Chr1	99.747	4740	2	10	1	4738	1649749	1645018	0	8678
cs2_359:2191-6914	Chr1	99.535	4733	1	21	1	4723	11729284	11724563	0	8599
cs2_2143:6334-11048	Chr1	99.132	4726	13	24	1	4714	2299594	2304303	0	8475
cs2_1277:824-5528	Chr1	99.151	4713	6	33	1	4704	15913437	15908750	0	8451
cs2_1381:1-4644	Chr1	97.282	4710	37	39	1	4643	4556385	4551700	0	7904
cs2_215:1-4703	Chr1	99.894	4705	1	4	1	4702	21525198	21529901	0	8658
cs2_2932:1854-6544	Chr1	99.51	4697	1	21	1	4690	20732596	20727915	0	8527
cs2_895:4726-9406	Chr1	99.722	4684	2	11	1	4680	26398734	26394058	0	8567
cs2_2861:1-4664	Chr1	99.081	4679	4	39	1	4663	6391415	6396070	0	8366
cs2_679:512-5159	Chr1	99.678	4652	2	12	1	4647	17573575	17568932	0	8495
cs2_2054:1116-5762	Chr1	99.892	4649	0	5	1	4646	10205477	10210123	0	8552
cs2_2620:1-4616	Chr1	99.285	4617	15	14	1	4615	5751590	5746990	0	8327
cs2_3816:4102-8712	Chr1	99.675	4614	0	10	1	4610	18109867	18105265	0	8423
cs2_4630:1509-6118	Chr1	99.718	4612	1	11	1	4609	6332645	6328043	0	8434
cs2_2244:1482-6085	Chr1	99.609	4606	0	18	4	4603	26173875	26178468	0	8390
cs2_3737:1840-6431	Chr1	99.478	4599	4	19	1	4591	20933746	20938332	0	8342
cs2_1777:227-4823	Chr1	98.695	4598	1	56	1	4596	28200820	28205360	0	8104
cs2_511:4243-8834	Chr1	99.848	4595	2	5	1	4591	1356423	1351830	0	8442
cs2_4322:1-4593	Chr1	99.826	4592	0	8	1	4592	2089865	2094448	0	8429
cs2_4346:3862-8436	Chr1	99.672	4578	0	15	1	4574	22855098	22859664	0	8357
cs2_1563:4097-8674	Chr1	99.192	4578	1	35	1	4577	28688613	28693155	0	8216
cs2_3131:5081-9629	Chr1	99.78	4543	0	10	10	4548	30306424	30301888	0	8325
cs2_2346:1-4521	Chr1	99.735	4526	0	12	1	4520	14054295	14058814	0	8281
cs2_3719:1-4455	Chr1	92.661	4524	232	33	1	4454	15351595	15347102	0	6423
cs2_1346:3773-8283	Chr1	99.756	4516	0	8	1	4510	14324088	14328598	0	8268
cs2_3832:1-4503	Chr1	99.557	4515	0	19	1	4502	21957264	21952757	0	8209
cs2_4708:1-4509	Chr1	99.512	4510	3	6	1	4508	11373192	11377684	0	8189
cs2_43:1-4487	Chr1	98.887	4494	33	11	1	4486	29526582	29531066	0	8006
cs2_2723:1-4492	Chr1	99.955	4493	0	2	1	4491	20148788	20153280	0	8285
cs2_1913:1-4491	Chr1	99.8	4492	5	4	1	4490	27987766	27983277	0	8242
cs2_2556:1455-5944	Chr1	99.955	4491	0	2	1	4489	7524599	7529089	0	8281
cs2_3818:2-4479	Chr1	99.599	4485	0	18	1	4477	5259459	5263933	0	8167
cs2_4667:1-4475	Chr1	99.821	4477	2	4	1	4474	1591878	1596351	0	8218
cs2_2400:6994-11465	Chr1	99.642	4473	4	12	4	4471	20279020	20274555	0	8161
cs2_1860:1-4472	Chr1	99.821	4471	4	4	1	4471	7879857	7875391	0	8209
cs2_4498:973-5438	Chr1	99.866	4463	3	3	3	4465	12698891	12703350	0	8205
cs2_2333:4423-8876	Chr1	99.843	4453	0	7	1	4453	7866676	7862231	0	8178
cs2_4318:2532-6964	Chr1	99.91	4432	0	4	1	4432	10219931	10224358	0	8159
cs2_560:3247-7667	Chr1	99.729	4422	0	12	1	4420	13071166	13066755	0	8089
cs2_353:60-4472	Chr1	99.116	4412	7	31	1	4412	6305223	6309602	0	7902
cs2_3214:1-4392	Chr1	99.183	4405	4	32	1	4391	4832216	4836602	0	7906
cs2_193:1138-5543	Chr1	100	4405	0	0	1	4405	9624768	9629172	0	8135
cs2_2074:1834-6231	Chr1	99.727	4402	2	10	1	4397	28429470	28425074	0	8054
cs2_170:4478-8854	Chr1	99.703	4383	1	12	1	4376	23838964	23834587	0	8011
cs2_2681:1-4334	Chr1	98.88	4375	1	47	1	4333	13663776	13668144	0	7764
cs2_3052:1-4361	Chr1	99.543	4373	1	19	1	4360	9187123	9191489	0	7947
cs2_1875:1531-5887	Chr1	99.931	4356	1	2	1	4356	874739	879092	0	8026
cs2_2602:1-4347	Chr1	99.656	4355	0	15	1	4346	818331	822679	0	7945
cs2_1786:980-5332	Chr1	99.839	4355	0	7	1	4352	24818753	24823103	0	7997
cs2_2753:1890-6214	Chr1	98.62	4347	5	33	1	4324	27792669	27788355	0	7644
cs2_471:1-4343	Chr1	99.747	4346	0	11	1	4342	12550447	12554785	0	7954
cs2_727:4311-8647	Chr1	99.747	4343	1	10	1	4336	17910826	17915165	0	7950
cs2_2819:1482-5816	Chr1	99.378	4341	0	25	1	4334	28646613	28650933	0	7841
cs2_2464:1665-5992	Chr1	99.216	4336	6	28	1	4327	27404306	27408622	0	7793
cs2_2980:3555-7865	Chr1	99.145	4330	4	30	1	4310	13674919	13670603	0	7760
cs2_1040:3378-7694	Chr1	99.884	4319	0	5	1	4316	29502616	29498300	0	7943
cs2_4602:4301-8621	Chr1	99.884	4311	0	5	12	4320	7895315	7899622	0	7928
cs2_2881:330-4631	Chr1	99.907	4305	0	4	1	4301	9192412	9196716	0	7925
cs2_1067:1-4305	Chr1	99.93	4305	0	3	1	4304	16702493	16706795	0	7930
cs2_3335:1-4291	Chr1	99.674	4292	0	14	1	4290	7409355	7413634	0	7836
cs2_2854:1-4291	Chr1	99.697	4291	1	11	1	4290	18981400	18977121	0	7841
cs2_2217:4306-8584	Chr1	99.696	4282	1	11	1	4278	5318141	5313868	0	7825
cs2_1484:2-4275	Chr1	99.79	4279	0	9	1	4273	9092616	9096891	0	7843
cs2_2357:1-4273	Chr1	99.93	4272	3	0	1	4272	21437882	21442153	0	7873
cs2_4674:2-4250	Chr1	98.805	4269	4	46	1	4248	14455201	14450959	0	7557
cs2_4666:1-4239	Chr1	98.266	4267	35	20	1	4238	9383996	9379740	0	7433
cs2_85:1-4258	Chr1	99.413	4259	6	8	1	4257	1669974	1674215	0	7709
cs2_2483:4312-8560	Chr1	99.765	4255	1	9	1	4248	17701309	17705561	0	7793
cs2_962:79-4319	Chr1	99.576	4248	1	17	1	4240	11540080	11535842	0	7729
cs2_4676:4256-8499	Chr1	99.812	4248	1	7	1	4243	24240776	24245021	0	7793
cs2_3997:1-4239	Chr1	99.27	4246	2	28	1	4238	13318051	13313827	0	7642
cs2_1600:1-4217	Chr1	98.115	4243	34	14	1	4216	429681	425458	0	7350
cs2_3308:4635-8867	Chr1	99.198	4242	9	14	1	4232	3457755	3461981	0	7622
cs2_77:3146-7378	Chr1	99.929	4232	1	2	1	4232	5329837	5334066	0	7797
cs2_4262:1-4203	Chr1	99.952	4202	0	2	1	4202	24948409	24944210	0	7747
cs2_331:1-4198	Chr1	99.5	4202	1	19	1	4197	4169021	4164835	0	7625
cs2_2126:3983-8167	Chr1	98.571	4200	2	54	1	4184	15715735	15719892	0	7371
cs2_2826:1013-5206	Chr1	99.714	4197	4	8	3	4193	8899580	8895386	0	7677
cs2_782:333-4519	Chr1	99.523	4194	1	19	1	4186	23542592	23546774	0	7616
cs2_1618:4201-8390	Chr1	99.618	4192	0	16	1	4189	24779526	24783704	0	7638
cs2_3344:146-4327	Chr1	99.427	4188	11	13	1	4181	8344346	8348527	0	7589
cs2_2769:4649-8829	Chr1	99.809	4184	0	8	1	4180	6920010	6924189	0	7675
cs2_1357:2737-6916	Chr1	99.641	4181	6	7	1	4179	2863519	2867692	0	7629
cs2_3510:1-4956	Chr1	91.388	4180	310	31	660	4828	15086045	15081905	0	5679
cs2_786:12-4978	Chr1	91.375	4174	324	18	632	4802	15086045	15081905	0	5681
cs2_737:1-4447	Chr1	91.247	4170	311	26	254	4398	15081905	15086045	0	5629
cs2_194:1088-5214	Chr1	98.057	4169	12	44	1	4126	2850039	2845897	0	7186
cs2_1763:3155-7297	Chr1	89.609	4167	369	48	7	4142	15183958	15179825	0	5238
cs2_1449:2-4167	Chr1	99.88	4167	0	4	1	4165	20799175	20795012	0	7662
cs2_1393:4005-8165	Chr1	99.784	4164	1	8	1	4160	10224357	10220198	0	7633
cs2_904:2590-6737	Chr1	98.942	4160	5	30	1	4147	23257360	23253227	0	7402
cs2_4087:1-4148	Chr1	99.205	4153	0	30	1	4147	17354606	17350481	0	7456
cs2_702:3813-7948	Chr1	99.493	4143	1	20	1	4135	5197503	5193373	0	7516
cs2_2570:1221-5352	Chr1	98.648	4142	35	14	1	4131	9343151	9347282	0	7319
cs2_287:1-4138	Chr1	99.952	4137	1	1	1	4137	10626431	10630566	0	7627
cs2_4701:1-4131	Chr1	99.492	4130	3	17	1	4130	9962563	9958452	0	7494
cs2_1897:4-4126	Chr1	99.733	4125	5	6	1	4122	5107197	5103076	0	7552
cs2_4555:1-4122	Chr1	99.879	4122	4	1	1	4121	15127387	15123266	0	7583
cs2_1847:51-4167	Chr1	99.757	4121	1	9	1	4116	23694180	23690064	0	7546
cs2_3072:3052-7166	Chr1	99.101	4116	1	36	1	4114	24064815	24068896	0	7363
cs2_2229:1-4113	Chr1	99.903	4115	0	4	1	4112	4941181	4945294	0	7574
cs2_347:166-4279	Chr1	99.805	4111	1	7	6	4113	24472529	24476635	0	7540
cs2_3327:1-4106	Chr1	99.781	4105	1	8	1	4105	21912644	21908548	0	7524
cs2_2198:1-4101	Chr1	99.854	4102	0	4	1	4100	8863704	8867801	0	7537
cs2_2459:1-4090	Chr1	99.39	4096	0	25	1	4089	732399	728322	0	7402
cs2_248:5964-10048	Chr1	99.364	4091	1	25	12	4084	19457274	19461357	0	7387
cs2_500:1-4090	Chr1	99.976	4090	0	1	1	4089	9396580	9392491	0	7546
cs2_4351:2812-6896	Chr1	99.682	4087	1	11	1	4084	26263918	26259841	0	7465
cs2_440:1-4075	Chr1	99.387	4081	1	24	1	4074	21059301	21055238	0	7376
cs2_2316:4132-8195	Chr1	99.607	4067	7	8	1	4063	4943278	4947339	0	7413
cs2_3791:1-4027	Chr1	98.423	4058	9	53	1	4026	23607485	23611519	0	7088
cs2_3029:4075-8100	Chr1	99.851	4028	0	6	1	4025	12018985	12014961	0	7400
cs2_2955:4008-8026	Chr1	99.776	4023	2	7	1	4018	3462006	3457986	0	7372
cs2_4284:2926-6942	Chr1	99.751	4017	2	8	1	4016	5671978	5675987	0	7356
cs2_3684:653-4668	Chr1	99.826	4016	6	1	1	4015	5687289	5691304	0	7376
cs2_719:1287-5293	Chr1	99.651	4007	0	8	1	4006	17066498	17070491	0	7310
cs2_4331:1-3989	Chr1	99.675	3996	0	11	1	3988	2111837	2107847	0	7295
cs2_3463:1734-5715	Chr1	99.774	3987	0	9	1	3981	6867561	6863578	0	7304
cs2_1610:3970-7951	Chr1	99.724	3987	0	11	1	3981	11216751	11212770	0	7291
cs2_1865:1-3978	Chr1	99.548	3984	2	16	1	3977	14123357	14127331	0	7243
cs2_2763:94-4067	Chr1	99.523	3983	0	17	1	3973	10103501	10107474	0	7232
cs2_1345:1-3970	Chr1	99.849	3973	1	5	1	3969	5882287	5878316	0	7299
cs2_1989:3607-7572	Chr1	99.798	3968	0	8	1	3965	30355325	30351363	0	7276
cs2_1852:1-3963	Chr1	98.639	3968	16	21	1	3962	2632223	2628288	0	6994
cs2_2164:715-4676	Chr1	98.613	3964	27	15	1	3961	15048278	15044340	0	6990
cs2_1147:1154-5111	Chr1	99.42	3963	17	6	1	3957	29492364	29488402	0	7186
cs2_4035:1-3960	Chr1	99.949	3960	1	1	1	3959	12296150	12300109	0	7300
cs2_4407:1-3954	Chr1	98.813	3959	7	38	1	3953	29188768	29192692	0	7014
cs2_2343:1-3938	Chr1	98.938	3954	1	39	1	3937	23297512	23301441	0	7031
cs2_4181:3874-7816	Chr1	99.291	3949	15	10	1	3942	8116785	8120727	0	7125
cs2_627:1-4036	Chr1	95.161	3947	179	10	96	4035	14183339	14179398	0	6220
cs2_2608:876-4816	Chr1	99.645	3945	0	13	1	3940	27296226	27292291	0	7195
cs2_527:2-3940	Chr1	99.67	3943	1	9	1	3938	15052333	15048398	0	7199
cs2_2728:171-4110	Chr1	99.822	3942	0	7	1	3939	6683773	6687710	0	7234
cs2_3563:1-3937	Chr1	99.822	3940	0	7	1	3936	26187123	26191059	0	7230
cs2_2276:3-3928	Chr1	99.391	3938	2	22	1	3925	25396287	25400215	0	7119
cs2_86:1-3931	Chr1	99.898	3933	0	4	1	3930	17967085	17971016	0	7238
cs2_3972:285-4217	Chr1	99.644	3932	7	7	1	3932	28737397	28733473	0	7177
cs2_1534:3121-7029	Chr1	97.784	3926	20	51	1	3908	8922630	8918754	0	6706
cs2_4427:133-4051	Chr1	92.247	3921	272	12	1	3918	15085947	15082056	0	5528
cs2_1813:1750-5667	Chr1	99.872	3919	0	5	1	3917	22375750	22379665	0	7204
cs2_4618:3991-7892	Chr1	99.54	3911	0	18	1	3901	11435067	11431165	0	7107
cs2_1996:1-3906	Chr1	99.795	3909	1	7	1	3905	5181737	5177832	0	7167
cs2_262:591-4498	Chr1	99.667	3906	0	13	4	3907	25831364	25827470	0	7129
cs2_3696:10813-14700	Chr1	98.821	3903	6	39	1	3887	19599578	19595700	0	6916
cs2_2302:1797-5697	Chr1	99.564	3901	9	3	1	3900	8963616	8959723	0	7103
cs2_936:1-3834	Chr1	96.53	3891	68	27	1	3833	4055805	4059686	0	6375
cs2_2656:575-4447	Chr1	99.38	3874	0	23	1	3872	1972291	1976142	0	6999
cs2_1274:3949-7815	Chr1	99.484	3873	4	16	4	3866	8979927	8976061	0	7027
cs2_3348:1-3867	Chr1	99.251	3870	25	4	1	3866	3785660	3781791	0	6983
cs2_4242:1747-5611	Chr1	99.224	3865	4	25	4	3864	13766033	13769875	0	6948
cs2_4758:1-3849	Chr1	99.43	3861	2	20	1	3848	13503477	13507330	0	6990
cs2_300:1-3853	Chr1	99.818	3855	0	7	1	3852	15887163	15891013	0	7073
cs2_596:1-3844	Chr1	99.558	3847	1	14	1	3843	4434258	4438092	0	6996
cs2_2447:1-3828	Chr1	99.4	3836	0	22	1	3827	13102989	13106810	0	6935
cs2_4534:3830-7661	Chr1	99.687	3834	2	10	1	3831	1719385	1723211	0	7005
cs2_2434:35-3856	Chr1	99.791	3829	0	8	1	3821	5735002	5731174	0	7020
cs2_3817:264-4092	Chr1	99.53	3828	7	1	1	3828	28501364	28505180	0	6959
cs2_127:3775-7593	Chr1	99.582	3827	2	14	1	3818	29798075	29801896	0	6966
cs2_4215:3787-7606	Chr1	99.582	3825	3	13	1	3819	15793129	15796946	0	6962
cs2_3608:391-4204	Chr1	99.556	3825	0	16	1	3813	24407652	24403833	0	6953
cs2_1810:1809-5629	Chr1	99.817	3823	2	5	1	3820	26217268	26221088	0	7016
cs2_2717:1-3814	Chr1	99.764	3820	1	8	1	3813	24311604	24307786	0	6998
cs2_4066:2363-6171	Chr1	99.136	3818	2	28	1	3808	4558230	4554434	0	6839
cs2_4397:573-4385	Chr1	99.921	3812	0	3	1	3812	12490558	12486750	0	7020
cs2_3718:1134-4939	Chr1	99.291	3808	2	24	1	3805	21723447	21727232	0	6859
cs2_4089:1-3793	Chr1	99.605	3799	1	14	1	3792	16121855	16125646	0	6920
cs2_2485:1427-5224	Chr1	99.921	3797	0	3	1	3797	20858204	20854411	0	6992
cs2_146:3562-7346	Chr1	99.815	3789	2	5	1	3784	16645742	16649530	0	6953
cs2_4022:2879-6648	Chr1	98.016	3781	14	56	1	3769	30077340	30073609	0	6510
cs2_387:219-3992	Chr1	99.497	3780	2	16	1	3773	5894467	5890698	0	6859
cs2_3465:713-4491	Chr1	97.538	3778	28	54	1	3778	9567755	9571467	0	6401
cs2_430:1-3778	Chr1	100	3777	0	0	1	3777	30082781	30086557	0	6975
cs2_2031:3769-7533	Chr1	99.1	3777	3	28	1	3764	25794386	25790628	0	6758
cs2_689:1-3748	Chr1	99.44	3748	0	7	1	3747	29622009	29625736	0	6785
cs2_2318:1220-4953	Chr1	99.064	3738	1	32	3	3733	29563429	29567139	0	6678
cs2_3709:214-3955	Chr1	99.866	3737	1	4	6	3741	1988651	1992384	0	6870
cs2_1487:1-3735	Chr1	100	3734	0	0	1	3734	26134885	26138618	0	6896
cs2_2265:1-3717	Chr1	98.553	3732	0	52	1	3716	23388463	23384770	0	6543
cs2_37:1498-5227	Chr1	99.946	3729	0	2	1	3729	25264407	25260681	0	6874
cs2_309:2884-6613	Chr1	99.785	3726	4	4	6	3729	9188062	9184339	0	6833
cs2_1326:1-3714	Chr1	99.624	3722	2	11	1	3713	21264292	21268010	0	6785
cs2_1087:1169-4882	Chr1	99.623	3716	1	13	1	3713	872582	876287	0	6772
cs2_4619:475-4181	Chr1	99.462	3715	2	18	1	3706	7664701	7660996	0	6734
cs2_1019:1890-5603	Chr1	99.704	3714	0	11	1	3713	1183779	1187482	0	6787
cs2_4153:2432-6140	Chr1	99.811	3713	0	7	1	3708	9763949	9767659	0	6811
cs2_1202:1-3702	Chr1	99.784	3704	0	8	1	3701	7568864	7572562	0	6789
cs2_969:1-3693	Chr1	99.594	3697	1	14	1	3692	28384972	28388659	0	6732
cs2_458:71-3758	Chr1	99.702	3690	0	11	1	3687	12349443	12345762	0	6743
cs2_2542:1-3681	Chr1	99.728	3683	1	9	1	3680	5755208	5758884	0	6737
cs2_1038:1-3672	Chr1	99.537	3673	0	15	1	3671	27008527	27004870	0	6673
cs2_3555:2887-6553	Chr1	99.374	3672	2	21	1	3666	20158024	20154368	0	6634
cs2_161:830-4501	Chr1	99.973	3671	0	1	1	3671	827060	830729	0	6772
cs2_4720:1-3671	Chr1	99.7	3670	11	0	1	3670	8020957	8017288	0	6717
cs2_3912:3-3662	Chr1	99.918	3661	1	2	1	3659	5491157	5494817	0	6743
cs2_3613:132-3790	Chr1	99.836	3658	1	3	3	3658	18487597	18491251	0	6717
cs2_3138:1-3656	Chr1	99.918	3655	1	2	1	3655	29607671	29611323	0	6732
cs2_2949:2994-6636	Chr1	99.261	3653	0	27	1	3642	17631483	17627847	0	6571
cs2_1185:1-3646	Chr1	99.836	3650	0	6	1	3645	11399868	11396220	0	6702
cs2_667:1654-5303	Chr1	100	3649	0	0	1	3649	5683727	5680079	0	6739
cs2_792:41-3680	Chr1	99.808	3642	0	6	1	3639	26832996	26836633	0	6680
cs2_1876:6242-9866	Chr1	98.764	3640	4	38	1	3624	12307418	12303804	0	6434
cs2_541:71-3702	Chr1	99.311	3629	1	24	4	3631	27718550	27714945	0	6541
cs2_355:709-4321	Chr1	99.008	3628	14	8	1	3612	28051746	28055367	0	6481
cs2_3643:3597-7210	Chr1	99.476	3625	0	19	4	3613	9491404	9487784	0	6571
cs2_1176:250-3860	Chr1	99.779	3613	2	5	1	3610	20393189	20389580	0	6623
cs2_1116:1442-5048	Chr1	99.806	3606	0	7	1	3606	29334312	29330714	0	6613
cs2_3354:3276-6875	Chr1	99.251	3603	4	23	3	3599	4748122	4751707	0	6482
cs2_765:2207-5805	Chr1	99.666	3598	2	10	1	3598	13643284	13646871	0	6571
cs2_825:1198-4790	Chr1	98.581	3594	35	11	1	3592	15139994	15136415	0	6340
cs2_2638:3586-7164	Chr1	99.805	3582	0	7	1	3578	4222920	4219342	0	6569
cs2_4692:2496-6069	Chr1	99.916	3574	2	1	1	3573	26580482	26584055	0	6582
cs2_2887:1-3572	Chr1	99.748	3574	0	9	1	3571	20980964	20984531	0	6541
cs2_4183:62-3628	Chr1	98.292	3571	21	17	1	3566	1676171	1679706	0	6220
cs2_2991:1-3570	Chr1	99.832	3569	0	6	1	3569	21879261	21882823	0	6553
cs2_2960:2-3563	Chr1	100	3561	0	0	1	3561	22100676	22097116	0	6577
cs2_4136:1546-5091	Chr1	99.015	3553	21	11	1	3545	143347	146893	0	6355
cs2_958:589-4137	Chr1	99.352	3552	0	21	1	3548	11548506	11544974	0	6410
cs2_2016:3692-7244	Chr1	99.916	3552	1	2	1	3552	692842	689293	0	6541
cs2_1723:268-3818	Chr1	99.859	3550	1	3	1	3550	13454739	13458284	0	6525
cs2_4004:2016-6457	Chr1	98.9	3545	38	1	896	4439	12823374	12819830	0	6329
cs2_778:1-3538	Chr1	99.774	3541	0	8	1	3537	20976357	20972821	0	6488
cs2_312:30-3566	Chr1	98.107	3540	42	14	1	3536	6715544	6719062	0	6143
cs2_641:288-3816	Chr1	99.688	3531	5	6	1	3528	27299194	27295667	0	6455
cs2_1039:3524-7039	Chr1	99.489	3525	2	16	1	3515	7209932	7213450	0	6396
cs2_3828:221-3733	Chr1	99.545	3520	1	15	1	3512	21142432	21145944	0	6397
cs2_3664:1-3519	Chr1	99.886	3518	0	3	1	3518	4151331	4147818	0	6471
cs2_2738:107-3621	Chr1	99.886	3517	0	4	1	3514	12644044	12640529	0	6469
cs2_4276:1666-5181	Chr1	99.63	3516	2	11	1	3515	22082616	22079111	0	6410
cs2_4381:4-3514	Chr1	99.602	3515	1	13	1	3510	22046054	22049560	0	6401
cs2_3517:1-3513	Chr1	99.744	3514	2	4	1	3512	12766812	12770320	0	6433
cs2_3866:1-3511	Chr1	99.915	3510	0	3	3	3510	12059554	12056046	0	6462
cs2_659:1-3507	Chr1	99.829	3508	2	3	1	3506	13326263	13322758	0	6442
cs2_1427:1-3504	Chr1	99.373	3506	0	19	1	3503	10525712	10529198	0	6333
cs2_307:2224-5727	Chr1	99.943	3504	0	2	1	3503	20867799	20864297	0	6458
cs2_3913:3467-6956	Chr1	99.771	3495	0	8	1	3489	1713166	1716658	0	6403
cs2_2093:1-3485	Chr1	99.799	3486	2	4	1	3484	2584233	2587715	0	6394
cs2_3491:1-3482	Chr1	99.741	3481	1	7	1	3481	19032232	19035704	0	6372
cs2_3536:2960-6439	Chr1	99.971	3479	0	1	1	3479	348583	345106	0	6418
cs2_4723:1-3467	Chr1	99.568	3469	6	8	1	3466	28334021	28337483	0	6314
cs2_3504:1-3453	Chr1	98.847	3469	3	30	1	3452	7612913	7609465	0	6150
cs2_836:1-3467	Chr1	99.625	3468	2	11	1	3466	14374682	14378140	0	6322
cs2_3410:1-3460	Chr1	99.683	3468	1	10	1	3459	6393703	6397169	0	6335
cs2_3113:706-4168	Chr1	99.624	3462	0	13	1	3462	20451735	20455183	0	6309
cs2_2840:2659-6116	Chr1	99.509	3461	1	14	1	3457	16127158	16123710	0	6283
cs2_3013:2276-5735	Chr1	99.971	3460	0	1	1	3459	6036402	6039861	0	6383
cs2_1479:1-3460	Chr1	99.509	3459	16	1	1	3459	5561465	5558008	0	6292
cs2_1445:2327-5780	Chr1	99.45	3455	1	17	1	3453	861128	864566	0	6259
cs2_3352:1-3450	Chr1	99.913	3451	1	2	1	3449	8418475	8415025	0	6355
cs2_1386:800-4241	Chr1	99.797	3441	0	7	1	3441	24438195	24434762	0	6309
cs2_3982:2-3438	Chr1	99.913	3439	0	3	1	3436	24438055	24434617	0	6331
cs2_2417:1-3437	Chr1	99.651	3438	2	10	1	3436	22314168	22317597	0	6274
cs2_1391:1935-5370	Chr1	99.884	3436	1	3	1	3435	29968269	29971702	0	6320
cs2_1292:408-3836	Chr1	99.738	3431	4	4	1	3428	5741447	5738019	0	6281
cs2_902:281-3704	Chr1	99.504	3428	7	9	1	3423	1745042	1748464	0	6228
cs2_2783:673-4099	Chr1	99.562	3427	2	12	1	3426	13073280	13076694	0	6233
cs2_2115:4635-8056	Chr1	99.708	3424	0	10	1	3421	2574888	2571472	0	6259
cs2_2135:1-3419	Chr1	99.825	3419	3	3	1	3418	23228170	23231586	0	6277
cs2_3080:1270-4686	Chr1	99.971	3417	0	1	1	3416	3222760	3219344	0	6303
cs2_2088:3420-6832	Chr1	99.297	3414	19	5	1	3412	8050572	8053982	0	6167
cs2_4330:1-3412	Chr1	99.707	3413	0	10	1	3411	2566012	2569416	0	6239
cs2_3321:3648-7058	Chr1	99.883	3413	1	3	1	3410	18276213	18279625	0	6277
cs2_4185:4122-7531	Chr1	99.619	3412	0	13	3	3409	4636361	4632958	0	6216
cs2_3482:1-3403	Chr1	99.971	3402	0	1	1	3402	12963364	12959964	0	6276
cs2_908:1-3399	Chr1	99.823	3398	0	6	1	3398	18014451	18011060	0	6237
cs2_3434:1422-4819	Chr1	99.853	3397	1	4	1	3397	24535121	24531729	0	6242
cs2_1173:1-3385	Chr1	99.705	3387	1	9	1	3384	25230492	25227112	0	6191
cs2_1691:1-3384	Chr1	98.08	3385	22	11	1	3383	27664448	27667791	0	5851
cs2_528:1-3376	Chr1	99.439	3384	1	16	1	3375	10058697	10062071	0	6128
cs2_3762:3368-6748	Chr1	99.349	3381	20	2	1	3380	3781533	3784912	0	6120
cs2_2055:1-3360	Chr1	97.388	3369	46	9	1	3359	440440	443776	0	5696
cs2_2806:3199-6560	Chr1	99.613	3361	0	13	1	3361	6689359	6692706	0	6122
cs2_925:3405-6753	Chr1	99.285	3356	3	21	1	3348	29067597	29070939	0	6045
cs2_4748:2446-5799	Chr1	100	3353	0	0	1	3353	13856520	13853168	0	6192
cs2_2181:1-3351	Chr1	99.791	3352	0	7	1	3350	10306009	10302663	0	6144
cs2_4603:1-3348	Chr1	100	3347	0	0	1	3347	8598400	8601746	0	6181
cs2_3303:1506-4845	Chr1	99.85	3341	0	5	1	3339	13232617	13235954	0	6137
cs2_3439:1422-4760	Chr1	99.731	3340	7	2	1	3338	5985327	5981988	0	6117
cs2_2745:1-3339	Chr1	99.341	3339	6	15	1	3338	23401757	23405080	0	6030
cs2_278:890-4227	Chr1	99.88	3335	0	4	3	3337	30254230	30250900	0	6133
cs2_4476:1-3332	Chr1	99.76	3331	4	4	1	3331	25314234	25317560	0	6104
cs2_377:1-3330	Chr1	99.609	3329	4	3	1	3329	49269	52588	0	6067
cs2_4306:494-3817	Chr1	98.798	3327	3	36	1	3323	12901836	12905129	0	5888
cs2_338:1-3325	Chr1	99.76	3327	2	6	1	3324	12595981	12599304	0	6095
cs2_180:509-3825	Chr1	99.789	3318	2	5	1	3316	10562133	10565447	0	6083
cs2_3003:1-3312	Chr1	99.638	3316	1	10	1	3311	28446466	28443157	0	6047
cs2_2711:1423-4730	Chr1	99.758	3309	1	6	1	3307	19387169	19383866	0	6059
cs2_3161:1-3309	Chr1	99.97	3308	1	0	1	3308	28379175	28382482	0	6104
cs2_1429:954-4258	Chr1	98.85	3304	1	33	1	3304	3007254	3010520	0	5856
cs2_3699:1-3303	Chr1	99.879	3302	0	2	1	3302	9442207	9445504	0	6072
cs2_157:3-3292	Chr1	99.303	3301	1	21	1	3289	2661380	2664670	0	5949
cs2_3319:1-3299	Chr1	99.788	3300	1	6	1	3298	9669809	9666514	0	6050
cs2_1578:248-3548	Chr1	99.97	3300	0	1	1	3300	28764524	28767822	0	6087
cs2_4115:1-3298	Chr1	99	3299	1	32	1	3297	24995342	24992074	0	5880
cs2_4040:1-3274	Chr1	99.03	3299	4	12	1	3273	5806538	5809834	0	5890
cs2_3372:1026-4321	Chr1	99.848	3296	0	4	1	3295	14666708	14669999	0	6054
cs2_313:1-3292	Chr1	99.241	3292	1	21	1	3291	26741820	26738552	0	5919
cs2_3872:2197-5440	Chr1	95.591	3289	34	64	1	3243	1497905	1494682	0	5168
cs2_2394:1-3273	Chr1	98.113	3286	46	12	1	3272	7009564	7006281	0	5710
cs2_67:1-3277	Chr1	99.665	3282	1	10	1	3276	12748434	12745157	0	5991
cs2_2954:1072-4342	Chr1	99.664	3273	0	10	1	3270	6526124	6522860	0	5973
cs2_2704:3922-7182	Chr1	99.694	3267	1	9	1	3260	2387318	2390582	0	5969
cs2_4753:1458-4719	Chr1	99.908	3262	2	1	1	3261	29674239	29670978	0	6006
cs2_847:2-3253	Chr1	99.293	3253	4	17	1	3251	18806574	18809809	0	5862
cs2_2562:2243-5489	Chr1	99.754	3252	0	8	1	3246	9526803	9530052	0	5954
cs2_1504:1-3235	Chr1	99.352	3241	0	19	1	3234	15992054	15988828	0	5849
cs2_3022:1-3233	Chr1	99.537	3240	0	14	1	3232	13460936	13457704	0	5886
cs2_4448:2188-5424	Chr1	99.537	3237	2	8	1	3236	22952753	22955977	0	5882
cs2_4132:3600-6831	Chr1	99.845	3236	0	5	1	3231	8121578	8124813	0	5943
cs2_4699:3841-7058	Chr1	99.535	3226	1	13	1	3217	8917546	8914326	0	5862
cs2_3749:1-3226	Chr1	99.69	3226	8	2	1	3225	29231699	29234923	0	5901
cs2_961:3282-6506	Chr1	99.783	3225	5	2	1	3224	4469008	4465785	0	5915
cs2_4372:1-3213	Chr1	99.751	3218	0	8	1	3212	11262941	11266156	0	5891
cs2_3705:3266-6482	Chr1	99.751	3216	7	1	1	3216	27810509	27807295	0	5893
cs2_4254:1-3216	Chr1	100	3215	0	0	1	3215	10628742	10631956	0	5938
cs2_2440:3196-6410	Chr1	99.844	3215	1	4	3	3214	24247120	24250333	0	5906
cs2_2582:55-3259	Chr1	99.564	3209	0	14	1	3204	14193795	14196994	0	5836
cs2_3706:159-3367	Chr1	99.906	3208	0	3	1	3208	25459780	25462984	0	5904
cs2_1370:1-3200	Chr1	99.377	3208	1	19	1	3199	19375023	19378220	0	5795
cs2_1284:1-3194	Chr1	99.408	3208	3	7	1	3193	27224361	27221155	0	5805
cs2_3999:504-3698	Chr1	99.437	3197	0	17	1	3194	2265263	2268444	0	5788
cs2_1793:3231-6419	Chr1	99.312	3196	1	21	1	3188	1030658	1027476	0	5760
cs2_4698:1442-4629	Chr1	100	3187	0	0	1	3187	30017325	30020511	0	5886
cs2_1:2508-5691	Chr1	99.592	3187	6	7	1	3183	5399131	5402314	0	5806
cs2_11:2508-5691	Chr1	99.592	3187	6	7	1	3183	5399131	5402314	0	5806
cs2_4624:13-3190	Chr1	99.623	3186	1	11	1	3177	16343686	16340503	0	5806
cs2_726:1508-4693	Chr1	99.843	3185	2	3	1	3185	2265263	2268444	0	5851
cs2_3277:1-3183	Chr1	99.529	3184	0	14	1	3182	22228314	22225144	0	5782
cs2_2467:10796-13960	Chr1	97.387	3177	41	26	1	3164	26882641	26879494	0	5369
cs2_2490:2571-5744	Chr1	99.906	3175	0	3	1	3173	30332978	30336151	0	5843
cs2_2420:621-3787	Chr1	99.653	3171	0	11	1	3166	556499	553335	0	5784
cs2_1088:1-3160	Chr1	98.075	3169	34	9	1	3159	29840133	29843284	0	5489
cs2_4128:1904-5070	Chr1	99.684	3168	0	10	1	3166	26901008	26897849	0	5786
cs2_2443:754-3917	Chr1	99.905	3165	1	2	1	3163	2253250	2250086	0	5827
cs2_4683:1055-4203	Chr1	96.334	3164	94	7	1	3148	16510912	16514069	0	5180
cs2_4413:54-3213	Chr1	98.799	3164	6	6	1	3159	6503	9639	0	5603
cs2_3196:1506-4661	Chr1	99.81	3156	4	2	1	3155	3394102	3397256	0	5794
cs2_1435:1-3136	Chr1	96.988	3154	72	10	1	3135	17143814	17140665	0	5276
cs2_598:1-3151	Chr1	99.905	3150	1	2	1	3150	27991364	27994511	0	5799
cs2_1585:2-3132	Chr1	90.381	3150	237	40	1	3130	15347977	15351080	0	4078
cs2_4389:1-3147	Chr1	99.46	3148	2	15	1	3146	3461602	3464736	0	5705
cs2_2283:2332-5475	Chr1	99.809	3144	2	2	1	3143	3657036	3653896	0	5770
cs2_31:7381-10513	Chr1	99.459	3140	0	17	1	3132	28966266	28969396	0	5688
cs2_1731:3182-6320	Chr1	99.968	3139	0	1	1	3138	19141798	19138660	0	5790
cs2_2012:1-3137	Chr1	99.235	3136	0	22	1	3136	23621745	23618634	0	5637
cs2_3526:8238-11369	Chr1	99.745	3135	0	8	1	3131	22344353	22347483	0	5738
cs2_241:81-3213	Chr1	99.872	3133	0	4	1	3132	27652770	27649641	0	5760
cs2_4719:1-3126	Chr1	99.904	3127	0	3	1	3125	24146932	24150057	0	5755
cs2_3838:3506-7022	Chr1	98.528	3126	23	21	1	3118	4683032	4686142	0	5496
cs2_311:94-3218	Chr1	99.68	3126	1	7	1	3124	2983477	2980359	0	5709
cs2_1168:1043-4166	Chr1	99.968	3123	0	1	1	3123	17758057	17754936	0	5760
cs2_1003:3360-6472	Chr1	99.456	3123	4	13	1	3112	19418184	19421304	0	5661
cs2_2774:1-3111	Chr1	99.231	3120	2	20	1	3110	21467643	21464536	0	5609
cs2_1033:1159-4273	Chr1	99.904	3116	0	3	1	3114	7643386	7640272	0	5734
cs2_1832:3440-6543	Chr1	98.459	3115	15	19	1	3103	8918755	8921848	0	5456
cs2_624:1-3108	Chr1	99.807	3109	2	4	1	3107	4578821	4581927	0	5705
cs2_1997:1-3108	Chr1	99.839	3109	3	2	1	3107	4154481	4157589	0	5712
cs2_2210:2155-5796	Chr1	98.584	3108	40	3	155	3259	13485854	13482748	0	5493
cs2_2871:322-3423	Chr1	99.807	3103	1	5	1	3101	17743988	17747087	0	5692
cs2_4400:1-3101	Chr1	99.774	3101	1	6	1	3100	8352734	8349639	0	5683
cs2_4428:1-3094	Chr1	99.581	3099	2	9	1	3093	10538681	10535588	0	5640
cs2_435:1-3093	Chr1	99.516	3097	8	7	1	3092	27687840	27690934	0	5629
cs2_3378:2980-6073	Chr1	99.419	3096	1	15	1	3093	29925768	29922687	0	5602
cs2_1302:2252-5349	Chr1	100	3095	0	0	3	3097	12621528	12624622	0	5716
cs2_839:3492-6579	Chr1	99.709	3091	2	7	3	3087	20274387	20277476	0	5651
cs2_341:1-3087	Chr1	99.838	3090	1	4	1	3086	24049669	24052758	0	5675
cs2_2787:209-3298	Chr1	99.288	3090	1	9	1	3089	1524349	1527418	0	5565
cs2_3175:1-3084	Chr1	99.935	3085	0	2	1	3083	19405313	19408397	0	5685
cs2_399:1-3060	Chr1	98.926	3072	13	14	1	3059	3563000	3566064	0	5472
cs2_3612:673-3742	Chr1	99.87	3070	1	3	1	3069	15995454	15998521	0	5644
cs2_354:3057-6124	Chr1	97.036	3070	40	24	1	3067	6778625	6775604	0	5118
cs2_1874:3048-6113	Chr1	99.869	3065	0	4	1	3065	14079814	14082874	0	5635
cs2_1077:59-3117	Chr1	99.771	3063	0	7	1	3058	9679441	9676381	0	5611
cs2_2275:1-3060	Chr1	99.347	3062	2	17	1	3059	6562403	6565449	0	5528
cs2_2448:3577-6630	Chr1	98.921	3059	3	30	1	3053	11381080	11378046	0	5439
cs2_3435:57-3106	Chr1	99.934	3050	1	1	1	3049	23322164	23325213	0	5620
cs2_1131:3052-6097	Chr1	99.541	3050	1	12	1	3045	17226614	17229655	0	5542
cs2_2184:302-3349	Chr1	100	3047	0	0	1	3047	15494876	15491830	0	5627
cs2_1241:1669-4715	Chr1	99.836	3046	1	4	1	3046	24042225	24039184	0	5594
cs2_2868:1-3039	Chr1	99.178	3042	2	23	1	3038	13270523	13267501	0	5457
cs2_3588:1-3041	Chr1	99.967	3041	0	1	1	3040	23873876	23870836	0	5609
cs2_3211:1-3030	Chr1	99.439	3030	0	15	1	3029	21583826	21586839	0	5485
cs2_2391:4149-7177	Chr1	99.835	3030	1	4	1	3028	17089770	17092797	0	5565
cs2_3157:1-3030	Chr1	99.835	3029	0	3	1	3029	21123049	21126072	0	5561
cs2_3490:2213-5241	Chr1	99.967	3028	0	1	1	3028	10967974	10964948	0	5585
cs2_2412:3380-6404	Chr1	99.67	3028	1	9	1	3024	20433299	20436321	0	5528
cs2_125:52-3057	Chr1	98.843	3026	1	33	1	3005	11342060	11339048	0	5363
cs2_2304:2490-5512	Chr1	99.735	3024	1	7	3	3022	23768919	23771939	0	5533
cs2_3598:1815-4831	Chr1	98.478	3023	3	39	1	3016	5009666	5006680	0	5288
cs2_655:2751-5767	Chr1	99.901	3018	0	3	1	3016	30390688	30393704	0	5553
cs2_1339:3018-6034	Chr1	99.303	3011	12	9	9	3016	1889166	1886162	0	5435
cs2_1186:4291-7297	Chr1	99.635	3011	2	9	1	3006	19676822	19673816	0	5491
cs2_3437:619-3623	Chr1	99.867	3004	2	2	1	3004	12428815	12431816	0	5524
cs2_1640:2320-5315	Chr1	99.134	3004	4	21	3	2995	19380331	19383323	0	5384
cs2_3473:2530-5525	Chr1	99.567	3000	0	13	1	2995	22420913	22417922	0	5456
cs2_2929:65-3058	Chr1	99.533	2999	3	11	1	2993	14120515	14117522	0	5450
cs2_798:1-2963	Chr1	97.894	2992	24	15	1	2962	425968	428950	0	5140
cs2_2926:54-3046	Chr1	99.799	2992	0	6	1	2992	6234098	6231113	0	5487
cs2_4368:1-2987	Chr1	99.933	2988	0	1	1	2986	2570863	2567876	0	5505
cs2_2389:2665-5651	Chr1	99.833	2987	0	4	1	2986	5136817	5139799	0	5483
cs2_3042:1-2977	Chr1	99.597	2981	1	11	1	2976	6158270	6155296	0	5428
cs2_3213:4699-7664	Chr1	97.985	2978	29	7	1	2965	9226532	9223573	0	5138
cs2_2250:2953-5923	Chr1	99.664	2976	0	10	1	2970	98953	95982	0	5432
cs2_2193:4038-7011	Chr1	99.664	2974	0	10	1	2973	8433440	8436404	0	5428
cs2_2920:1-2943	Chr1	97.78	2973	14	37	1	2942	28954178	28957129	0	5077
cs2_1263:1483-4455	Chr1	99.899	2972	0	3	1	2972	29471867	29474835	0	5469
cs2_273:1-2949	Chr1	98.989	2967	5	25	1	2948	11516103	11513143	0	5289
cs2_1287:631-3595	Chr1	99.966	2965	0	1	1	2964	8436403	8433439	0	5469
cs2_1286:20-2972	Chr1	98.278	2961	30	11	7	2952	28892069	28889115	0	5166
cs2_4190:7524-10481	Chr1	99.763	2958	1	6	1	2957	4836230	4839182	0	5419
cs2_1130:632-3582	Chr1	99.391	2956	2	14	1	2950	23252056	23255001	0	5345
cs2_337:104-3056	Chr1	99.797	2955	1	5	1	2952	29813136	29816088	0	5419
cs2_3202:1-2954	Chr1	99.932	2954	1	1	1	2953	24580293	24583246	0	5443
cs2_433:1070-4021	Chr1	99.797	2952	0	6	1	2951	24055562	24058508	0	5413
cs2_1007:1169-4114	Chr1	99.864	2945	1	3	1	2945	10376307	10379248	0	5413
cs2_1608:669-3609	Chr1	99.253	2944	9	11	1	2940	3333499	3336433	0	5302
cs2_2371:1-2937	Chr1	99.286	2942	3	18	1	2936	21429024	21426095	0	5301
cs2_3475:705-3633	Chr1	99.25	2935	4	18	1	2928	9029164	9032087	0	5282
cs2_165:1-2927	Chr1	99.318	2934	3	16	1	2926	12474847	12471923	0	5291
cs2_1574:55-2986	Chr1	99.864	2931	0	4	1	2931	20799026	20801952	0	5387
cs2_2727:1-2930	Chr1	99.898	2929	1	2	1	2929	12532715	12529789	0	5391
cs2_1406:1-2921	Chr1	99.247	2920	0	15	3	2920	17228125	17231024	0	5251
cs2_1432:446-3371	Chr1	98.869	2918	2	26	11	2925	25436599	25439488	0	5177
cs2_4395:3200-6108	Chr1	99.314	2917	0	20	1	2908	28250488	28253393	0	5258
cs2_1464:4784-7703	Chr1	99.726	2916	0	8	4	2919	22634547	22637454	0	5334
cs2_2547:3334-6688	Chr1	98.97	2912	26	4	1	2910	9682879	9679970	0	5208
cs2_1509:2381-5289	Chr1	99.897	2909	1	2	1	2908	2123022	2125929	0	5354
cs2_2124:976-3879	Chr1	99.759	2906	1	5	1	2903	8179619	8182521	0	5323
cs2_3487:3-2901	Chr1	100	2898	0	0	1	2898	21531092	21528195	0	5352
cs2_3514:1-2882	Chr1	99.134	2888	1	21	1	2881	5386494	5389364	0	5173
cs2_223:3219-6104	Chr1	99.619	2888	1	9	1	2885	30261223	30264103	0	5264
cs2_1540:1-2883	Chr1	99.931	2882	1	1	1	2882	19710789	19713669	0	5310
cs2_4432:819-3690	Chr1	99.652	2877	2	3	1	2871	3208408	3205534	0	5251
cs2_1057:1-2875	Chr1	99.791	2877	0	6	1	2874	24541926	24544799	0	5275
cs2_1938:1-2874	Chr1	99.687	2876	3	5	1	2873	11767463	11764591	0	5256
cs2_2129:4289-7158	Chr1	99.687	2875	0	9	1	2869	5850617	5853488	0	5251
cs2_3733:756-3627	Chr1	99.687	2874	0	8	1	2871	15879632	15876765	0	5249
cs2_2390:3459-6329	Chr1	99.617	2872	0	11	1	2870	15798753	15795891	0	5232
cs2_2201:2852-5714	Chr1	99.721	2870	0	8	1	2862	8943125	8945994	0	5249
cs2_436:1863-4726	Chr1	99.756	2869	0	7	1	2863	3367639	3364772	0	5252
cs2_4155:2-2860	Chr1	99.407	2867	1	15	1	2858	11297070	11299929	0	5186
cs2_1911:1-2867	Chr1	99.442	2867	0	6	1	2866	13800734	13797883	0	5192
cs2_1211:1-2863	Chr1	99.512	2867	0	8	1	2862	13060565	13063422	0	5204
cs2_881:140-3005	Chr1	99.546	2866	2	11	1	2865	25545458	25548313	0	5210
cs2_2107:788-3651	Chr1	99.686	2863	2	4	1	2863	25545458	25548313	0	5230
cs2_2092:1-2862	Chr1	99.965	2861	0	1	1	2861	19564653	19561794	0	5276
cs2_2087:99-2957	Chr1	99.755	2861	1	6	1	2858	7878572	7875715	0	5240
cs2_2063:3987-6844	Chr1	99.126	2861	0	24	1	2857	23211803	23214642	0	5121
cs2_3497:555-3389	Chr1	97.935	2857	17	21	1	2834	5423797	5420960	0	4911
cs2_2784:1-2846	Chr1	98.775	2856	2	33	3	2845	2225426	2222591	0	5049
cs2_3400:1-2853	Chr1	99.93	2854	0	2	1	2852	9233209	9236062	0	5258
cs2_3154:258-3105	Chr1	98.419	2847	34	7	1	2847	12833983	12831148	0	4998
cs2_2174:801-3641	Chr1	99.052	2847	1	25	1	2840	20567815	20570642	0	5084
cs2_622:333-3176	Chr1	99.578	2846	0	11	1	2843	13063484	13060648	0	5179
cs2_142:4031-6870	Chr1	99.437	2843	2	10	1	2839	10461137	10463969	0	5149
cs2_4052:589-3427	Chr1	98.275	2840	27	9	1	2838	3929810	3932629	0	4953
cs2_123:512-3348	Chr1	99.894	2839	0	3	1	2836	17981994	17979156	0	5223
cs2_757:1-2838	Chr1	99.824	2838	0	5	1	2837	11180583	11183416	0	5208
cs2_1590:3907-6736	Chr1	99.364	2832	0	17	1	2829	21888844	21886028	0	5114
cs2_481:5747-8576	Chr1	99.753	2831	0	7	1	2829	13161575	13164400	0	5182
cs2_3746:1-2826	Chr1	99.576	2831	5	7	1	2825	16599041	16596212	0	5155
cs2_2348:5295-8094	Chr1	98.336	2825	3	43	1	2799	19079207	19076401	0	4916
cs2_464:2160-4972	Chr1	99.929	2814	0	1	1	2812	20502162	20499349	0	5184
cs2_1838:396-3203	Chr1	99.538	2814	2	11	1	2807	23680236	23683045	0	5114
cs2_3234:1545-4351	Chr1	97.082	2810	40	20	1	2806	29321828	29319057	0	4697
cs2_775:5104-7889	Chr1	97.146	2803	27	35	1	2785	1547135	1549902	0	4684
cs2_71:3234-6033	Chr1	99.786	2802	1	5	1	2799	7583261	7580462	0	5136
cs2_2028:1462-4266	Chr1	99.929	2801	1	1	4	2804	14237010	14239809	0	5160
cs2_2120:4841-7622	Chr1	99.071	2800	4	8	1	2781	28033014	28035810	0	5007
cs2_131:1783-4575	Chr1	98.212	2797	13	13	4	2792	5646614	5643847	0	4854
cs2_297:1421-4213	Chr1	99.928	2793	1	1	1	2792	16980154	16982946	0	5145
cs2_1935:1-2780	Chr1	98.962	2793	5	24	1	2779	22789862	22787080	0	4975
cs2_1639:1522-4305	Chr1	99.356	2793	3	14	1	2783	26574791	26572004	0	5044
cs2_635:1892-4687	Chr1	92.067	2786	177	27	1	2779	15083297	15086045	0	3880
cs2_272:2321-5103	Chr1	99.605	2785	0	10	1	2782	13375633	13372857	0	5072
cs2_1931:2721-5482	Chr1	98.669	2780	0	35	1	2761	27572369	27569608	0	4894
cs2_2749:1402-4177	Chr1	99.82	2775	2	3	1	2775	21704441	21707212	0	5094
cs2_1575:1392-4161	Chr1	99.928	2771	0	2	1	2769	12495169	12492399	0	5105
cs2_1856:4715-7476	Chr1	99.241	2767	10	7	3	2761	5967717	5970480	0	4983
cs2_2996:1064-3827	Chr1	99.928	2763	1	1	1	2763	13372858	13375619	0	5090
cs2_191:2079-4842	Chr1	97.756	2763	1	59	1	2763	4960386	4963087	0	4702
cs2_154:2-2753	Chr1	99.6	2752	0	5	1	2751	30028188	30025447	0	5011
cs2_2266:1-2752	Chr1	99.709	2751	8	0	1	2751	1764022	1761272	0	5036
cs2_2957:2-2734	Chr1	99.708	2736	1	7	1	2732	26033115	26030383	0	5001
cs2_2780:2133-4840	Chr1	97.99	2736	23	6	1	2707	428949	426217	0	4719
cs2_1858:2286-5012	Chr1	99.342	2734	1	15	1	2726	5250548	5253272	0	4933
cs2_384:4337-7069	Chr1	99.817	2733	0	5	1	2732	19222193	19219465	0	5014
cs2_1841:1-2725	Chr1	99.963	2725	0	1	1	2724	13120525	13117801	0	5025
cs2_2529:48-2771	Chr1	99.89	2723	1	2	1	2723	5058933	5056213	0	5011
cs2_3137:872-3593	Chr1	98.604	2722	1	35	1	2721	25217417	25214732	0	4782
cs2_2057:619-3340	Chr1	98.861	2721	3	28	1	2721	14682980	14685672	0	4828
cs2_3266:3505-6219	Chr1	99.816	2718	0	5	1	2714	26796921	26799637	0	4987
cs2_1175:1056-3768	Chr1	99.19	2715	13	9	1	2712	7766012	7763304	0	4883
cs2_1052:443-3146	Chr1	99.852	2704	1	2	1	2703	678931	676230	0	4968
cs2_1285:1558-4257	Chr1	99.815	2700	0	5	1	2699	21367901	21370596	0	4953
cs2_2561:1-2688	Chr1	99.111	2699	4	20	1	2687	8907698	8910388	0	4833
cs2_4347:1503-4192	Chr1	99.665	2684	1	6	6	2689	21589785	21592460	0	4900
cs2_1835:1-2683	Chr1	99.776	2682	2	4	1	2682	8322498	8319821	0	4916
cs2_2279:1540-4217	Chr1	99.925	2677	1	1	1	2677	13187734	13190409	0	4931
cs2_4662:1-2669	Chr1	99.401	2672	4	3	1	2668	4557228	4559891	0	4835
cs2_56:586-3252	Chr1	99.962	2666	1	0	1	2666	22772295	22769630	0	4918
cs2_3991:1792-4444	Chr1	99.434	2652	2	2	1	2652	26400686	26403324	0	4802
cs2_4100:505-3154	Chr1	99.887	2650	0	3	1	2649	26421371	26418724	0	4874
cs2_4237:369-3008	Chr1	99.244	2646	4	16	1	2639	138646	136010	0	4761
cs2_264:1-2643	Chr1	99.66	2646	1	7	1	2642	19001067	19003708	0	4830
cs2_3189:424-3067	Chr1	100	2643	0	0	1	2643	13354790	13352148	0	4881
cs2_3209:489-3130	Chr1	99.962	2641	0	1	1	2641	21647211	21644572	0	4870
cs2_3015:155-2790	Chr1	99.962	2635	0	1	1	2635	6203576	6206209	0	4859
cs2_1104:575-3208	Chr1	99.696	2635	0	7	1	2633	12136523	12139151	0	4815
cs2_4640:1-2635	Chr1	99.696	2634	5	3	1	2634	28110608	28113238	0	4817
cs2_2879:56-2686	Chr1	99.924	2631	1	1	1	2630	25319734	25322364	0	4846
cs2_1719:1-2619	Chr1	99.656	2619	1	8	1	2618	20659577	20662188	0	4780
cs2_2716:1-2618	Chr1	99.924	2617	2	0	1	2617	16033769	16031153	0	4822
cs2_1431:1-2613	Chr1	99.809	2613	0	4	1	2612	10451364	10453972	0	4793
cs2_1365:1-2610	Chr1	99.655	2609	0	1	1	2609	11138123	11135524	0	4759
cs2_4390:2066-4676	Chr1	99.923	2608	2	0	3	2610	13946372	13948979	0	4806
cs2_2634:28-2630	Chr1	99.77	2605	0	6	1	2602	14502586	14505187	0	4772
cs2_1801:1972-4563	Chr1	99.27	2604	0	18	1	2591	8432678	8430081	0	4686
cs2_3064:5-2604	Chr1	99.731	2601	0	3	1	2599	2035727	2033132	0	4758
cs2_3012:398-2989	Chr1	99.346	2599	6	4	3	2591	28069042	28071639	0	4695
cs2_2756:1-2598	Chr1	99.923	2598	0	2	1	2597	15264651	15262055	0	4785
cs2_22:3438-6027	Chr1	99.23	2598	1	16	1	2589	434143	431556	0	4669
cs2_1616:1702-4298	Chr1	99.846	2598	0	4	1	2596	26106320	26108915	0	4772
cs2_1757:1794-4390	Chr1	99.461	2597	1	13	1	2596	13103745	13106329	0	4706
cs2_3836:1-2590	Chr1	99.923	2591	0	2	1	2589	24560676	24563266	0	4772
cs2_2167:6075-8660	Chr1	99.613	2587	4	6	1	2585	393509	396091	0	4717
cs2_3589:1-2587	Chr1	100	2586	0	0	1	2586	14112067	14109482	0	4776
cs2_766:300-2882	Chr1	99.884	2583	0	3	1	2582	19066939	19064359	0	4750
cs2_2791:1-2581	Chr1	99.652	2583	1	7	1	2580	24534306	24531729	0	4713
cs2_3384:350-2929	Chr1	99.884	2582	0	3	1	2579	13019404	13016823	0	4748
cs2_451:1466-4042	Chr1	99.845	2576	3	1	1	2576	4948052	4950626	0	4734
cs2_1557:2500-5070	Chr1	99.767	2573	1	5	1	2570	20288304	20285734	0	4713
cs2_3821:1465-4033	Chr1	99.961	2569	0	1	1	2568	29257338	29259906	0	4737
cs2_1041:3755-6313	Chr1	99.493	2566	0	13	1	2558	13199199	13196639	0	4654
cs2_1635:51-2609	Chr1	100	2558	0	0	1	2558	27569874	27567317	0	4724
cs2_3578:5603-8150	Chr1	99.413	2554	2	13	1	2547	7980004	7982551	0	4621
cs2_3368:54-2607	Chr1	99.961	2553	1	0	1	2553	14125440	14127992	0	4710
cs2_1505:2537-5089	Chr1	99.569	2552	1	10	3	2552	11908144	11910687	0	4643
cs2_3285:1363-3878	Chr1	98.894	2531	0	28	1	2515	9479921	9482439	0	4494
cs2_1036:1422-3938	Chr1	99.722	2518	3	4	1	2516	29910844	29913359	0	4608
cs2_2043:365-2873	Chr1	99.443	2512	0	14	1	2508	9797705	9795204	0	4549
cs2_1029:1825-4332	Chr1	99.721	2507	7	0	1	2507	6576870	6574364	0	4591
cs2_1201:2916-5418	Chr1	99.8	2505	0	5	1	2502	20881913	20884415	0	4593
cs2_774:1966-4467	Chr1	99.241	2503	0	18	1	2501	11536650	11539135	0	4499
cs2_1609:51-2551	Chr1	100	2500	0	0	1	2500	29894267	29896766	0	4617
cs2_2952:1900-4399	Chr1	100	2499	0	0	1	2499	19370354	19372852	0	4615
cs2_1536:1-2491	Chr1	99.96	2490	1	0	1	2490	22015246	22017735	0	4593
cs2_4107:8887-11369	Chr1	99.116	2488	9	12	1	2482	268039	270519	0	4460
cs2_4013:4222-6703	Chr1	99.678	2485	2	6	1	2481	3198904	3201386	0	4540
cs2_3964:2672-5150	Chr1	99.637	2478	6	3	1	2478	3395124	3397598	0	4523
cs2_4479:1-2478	Chr1	99.96	2477	0	1	1	2477	8687589	8685114	0	4567
cs2_1748:2140-4615	Chr1	99.919	2475	2	0	1	2475	5271258	5273732	0	4560
cs2_4454:481-2955	Chr1	99.96	2474	0	1	1	2474	15664234	15666706	0	4562
cs2_3658:2373-4842	Chr1	99.798	2472	0	5	1	2469	13593830	13591361	0	4532
cs2_3601:1725-4183	Chr1	98.665	2471	9	19	1	2458	185087	182628	0	4359
cs2_160:424-2894	Chr1	99.838	2471	2	2	1	2470	5192094	5194563	0	4540
cs2_450:334-2800	Chr1	100	2466	0	0	1	2466	24670822	24668357	0	4554
cs2_1313:1-2466	Chr1	99.838	2465	0	3	1	2465	10291122	10288662	0	4527
cs2_3231:1971-4433	Chr1	99.919	2462	1	1	1	2462	17756582	17754122	0	4534
cs2_611:928-3385	Chr1	99.919	2457	0	2	1	2457	12945470	12947924	0	4525
cs2_3429:1-2405	Chr1	96.005	2453	35	26	1	2404	29311203	29313641	0	3928
cs2_4300:1517-3969	Chr1	99.837	2452	0	4	1	2452	22312946	22315393	0	4503
cs2_3647:1-2453	Chr1	99.878	2452	2	1	1	2452	18479275	18481725	0	4510
cs2_997:636-5648	Chr1	98.284	2448	37	5	1	2448	13742646	13740204	0	4283
cs2_4520:3958-6401	Chr1	99.836	2444	1	3	1	2443	14312183	14309742	0	4488
cs2_3244:52-2495	Chr1	99.468	2444	4	9	1	2443	6667050	6669485	0	4433
cs2_4296:1137-3580	Chr1	99.754	2443	0	6	1	2443	25897663	25895227	0	4473
cs2_3338:5293-7699	Chr1	91.609	2443	124	37	4	2406	15349550	15347149	0	3301
cs2_4021:6752-9290	Chr1	89.467	2440	200	34	1	2413	15042392	15044801	0	3029
cs2_3179:1898-4328	Chr1	98.688	2439	6	15	1	2430	8131936	8134357	0	4303
cs2_4568:1874-4302	Chr1	99.055	2433	1	22	1	2428	23032043	23029628	0	4346
cs2_1298:1289-3717	Chr1	99.506	2431	3	6	1	2428	3239262	3236838	0	4414
cs2_4002:1-2428	Chr1	99.794	2430	0	4	1	2427	17656353	17653926	0	4455
cs2_4643:1-2425	Chr1	99.959	2425	0	1	1	2424	19589239	19591663	0	4471
cs2_3350:425-2847	Chr1	99.753	2425	3	3	1	2422	3239262	3236838	0	4442
cs2_1807:1-2426	Chr1	99.959	2425	0	1	1	2425	17781626	17784049	0	4471
cs2_1515:1-2423	Chr1	99.464	2425	2	11	1	2422	29335893	29333477	0	4396
cs2_1493:4391-6813	Chr1	99.587	2423	6	4	1	2422	3044981	3042562	0	4416
cs2_3871:1143-3555	Chr1	99.421	2419	0	14	1	2412	10023642	10021231	0	4377
cs2_1951:253-2671	Chr1	99.917	2419	0	2	1	2418	3042982	3045399	0	4455
cs2_3300:628-3045	Chr1	99.586	2418	0	10	1	2417	16250424	16248016	0	4401
cs2_3547:59-2472	Chr1	99.71	2413	0	7	1	2413	22150937	22153342	0	4410
cs2_2395:1004-3414	Chr1	100	2410	0	0	1	2410	11835233	11837642	0	4451
cs2_3770:2233-4641	Chr1	100	2408	0	0	1	2408	23347437	23349844	0	4447
cs2_3729:1176-3570	Chr1	98.13	2407	18	9	1	2394	9215760	9213368	0	4170
cs2_4728:103-2504	Chr1	99.917	2402	0	2	1	2401	25011755	25014155	0	4423
cs2_4326:375-2777	Chr1	99.792	2402	0	5	1	2402	17125086	17127482	0	4403
cs2_4054:2173-4569	Chr1	99.209	2402	2	17	1	2396	12424638	12422248	0	4314
cs2_2714:522-2923	Chr1	99.917	2402	0	2	1	2401	3403864	3406264	0	4423
cs2_2972:1489-3892	Chr1	100	2398	0	0	6	2403	6104504	6102107	0	4429
cs2_3147:1996-4440	Chr1	99.917	2397	1	1	48	2444	3785720	3783325	0	4414
cs2_837:3581-8058	Chr1	95.492	2396	90	10	1211	3589	14179199	14181593	0	3810
cs2_1855:141-2521	Chr1	98.998	2395	0	23	1	2380	5301325	5303710	0	4268
cs2_4056:1-6234	Chr1	99.08	2392	16	3	1	2387	18162969	18160579	0	4290
cs2_2958:5123-7513	Chr1	99.874	2390	0	3	1	2390	20475917	20473531	0	4394
cs2_4665:1597-3984	Chr1	99.707	2389	1	5	1	2387	29358857	29356473	0	4368
cs2_4014:2-2387	Chr1	99.916	2385	1	1	1	2385	25263064	25260681	0	4392
cs2_3481:51-2437	Chr1	99.79	2383	0	4	4	2386	17295891	17293514	0	4368
cs2_2660:140-2516	Chr1	99.454	2379	0	12	1	2376	23928500	23930868	0	4309
cs2_1009:292-2670	Chr1	99.58	2379	1	9	1	2378	20344429	20342059	0	4329
cs2_3304:2218-4581	Chr1	98.652	2374	7	16	1	2363	2927033	2929392	0	4183
cs2_2945:1620-3994	Chr1	99.958	2371	0	1	4	2374	30019728	30017359	0	4372
cs2_2824:1-2371	Chr1	99.958	2370	0	1	1	2370	16564723	16567091	0	4370
cs2_30:2-2370	Chr1	99.958	2368	0	1	1	2368	28091360	28088994	0	4366
cs2_1800:2-2362	Chr1	99.831	2362	0	4	1	2360	24741118	24743477	0	4337
cs2_4455:1-2361	Chr1	99.788	2361	1	3	1	2360	9072700	9075057	0	4329
cs2_4642:2308-4660	Chr1	99.66	2356	2	6	1	2352	3333671	3336024	0	4301
cs2_1522:1725-4079	Chr1	99.406	2356	2	11	1	2354	3546210	3543865	0	4263
cs2_21:1061-3410	Chr1	99.363	2355	4	11	1	2349	7158386	7160735	0	4255
cs2_979:3705-6063	Chr1	99.915	2353	1	1	6	2358	10404554	10406905	0	4333
cs2_1776:1-2340	Chr1	99.616	2342	5	4	1	2339	30031037	30028697	0	4272
cs2_4762:152-2484	Chr1	99.145	2338	0	19	1	2332	22860252	22857929	0	4189
cs2_4511:24-2362	Chr1	99.829	2338	0	4	1	2338	18872332	18874665	0	4292
cs2_3141:1-2339	Chr1	99.743	2338	5	1	1	2338	4375040	4377376	0	4283
cs2_2984:2815-5150	Chr1	99.7	2337	4	3	1	2335	6532332	6534667	0	4274
cs2_2380:612-2949	Chr1	99.829	2337	0	3	1	2337	635977	633645	0	4290
cs2_1114:1097-3420	Chr1	99.871	2323	1	2	1	2323	28088995	28091315	0	4272
cs2_804:809-3130	Chr1	99.957	2322	0	1	1	2321	17610089	17612410	0	4281
cs2_2501:1841-4162	Chr1	99.914	2321	2	0	1	2321	6822769	6820449	0	4276
cs2_2429:981-3295	Chr1	99.87	2314	1	2	1	2314	11551684	11553995	0	4255
cs2_3914:4433-6741	Chr1	99.481	2313	2	10	1	2308	27506265	27508572	0	4196
cs2_536:2104-4405	Chr1	99.351	2311	0	15	3	2301	19549240	19551547	0	4170
cs2_3432:1249-3558	Chr1	100	2309	0	0	1	2309	23560988	23563296	0	4265
cs2_140:1511-3821	Chr1	99.87	2309	1	2	3	2310	25657223	25659530	0	4246
cs2_198:275-2583	Chr1	100	2308	0	0	1	2308	12504702	12502395	0	4263
cs2_48:1759-4063	Chr1	99.827	2306	2	2	1	2304	211890	209585	0	4235
cs2_263:1505-3806	Chr1	99.783	2304	0	5	1	2301	12179482	12177181	0	4222
cs2_274:5-2307	Chr1	99.913	2302	0	2	1	2302	18381152	18378853	0	4239
cs2_3053:1510-3763	Chr1	92.96	2301	106	32	1	2253	15262732	15265024	0	3301
cs2_4447:3037-5617	Chr1	90.257	2299	182	31	3	2286	14434836	14432565	0	2966
cs2_2173:53-2339	Chr1	99.606	2287	0	9	1	2286	25316161	25313883	0	4165
cs2_3757:973-3259	Chr1	99.825	2286	1	3	1	2286	2894465	2892183	0	4196
cs2_1419:1-2285	Chr1	99.825	2284	1	3	1	2284	22548502	22550782	0	4193
cs2_3669:2-2282	Chr1	92.597	2283	131	30	1	2280	15082564	15084811	0	3245
cs2_3882:3463-5735	Chr1	98.729	2281	11	11	1	2272	6733170	6730899	0	4036
cs2_2953:1742-4021	Chr1	99.956	2280	0	1	1	2279	6811416	6813695	0	4204
cs2_3098:2143-4422	Chr1	99.868	2279	0	3	1	2279	4891116	4888841	0	4189
cs2_2509:903-3178	Chr1	99.868	2276	2	1	1	2275	25151015	25153290	0	4185
cs2_3240:1772-4039	Chr1	98.769	2274	3	25	1	2267	23517454	23519709	0	4021
cs2_286:1-2265	Chr1	99.823	2266	2	1	1	2264	1768818	1771083	0	4161
cs2_2226:806-3072	Chr1	99.956	2266	0	1	1	2266	19066939	19064675	0	4178
cs2_1665:875-3139	Chr1	99.867	2264	1	2	1	2264	8460760	8458499	0	4163
cs2_4597:1-2263	Chr1	99.735	2263	2	4	1	2262	20933557	20935816	0	4143
cs2_3511:1757-4017	Chr1	99.735	2263	1	5	1	2260	7083590	7081330	0	4141
cs2_1159:2544-4807	Chr1	100	2263	0	0	1	2263	10589662	10587400	0	4180
cs2_2039:3473-5727	Chr1	98.85	2260	5	19	1	2254	8788232	8785988	0	4010
cs2_235:3070-5327	Chr1	99.956	2257	1	0	1	2257	9163426	9165682	0	4163
cs2_1355:2032-4274	Chr1	99.157	2253	1	11	1	2242	3897136	3894891	0	4039
cs2_963:1-2249	Chr1	99.822	2248	1	2	1	2248	17671367	17673611	0	4126
cs2_361:1131-3374	Chr1	100	2243	0	0	1	2243	15494841	15492599	0	4143
cs2_3784:6311-8547	Chr1	99.24	2238	0	17	1	2236	19909237	19911459	0	4023
cs2_1254:4728-6966	Chr1	99.911	2238	0	2	1	2238	8656820	8654585	0	4120
cs2_842:1415-3647	Chr1	99.463	2233	3	9	1	2232	7420748	7422972	0	4048
cs2_3325:2-2230	Chr1	99.686	2232	0	7	1	2228	8192274	8190046	0	4076
cs2_1825:610-2840	Chr1	99.955	2231	0	1	1	2230	13363463	13365693	0	4113
cs2_1812:1-2223	Chr1	99.685	2223	3	4	1	2222	28336751	28334532	0	4063
cs2_137:155-2382	Chr1	99.865	2222	0	3	7	2227	4905476	4903257	0	4084
cs2_2432:1-2217	Chr1	99.685	2219	1	6	1	2216	29164855	29162640	0	4054
cs2_2309:1468-3688	Chr1	99.639	2218	0	8	4	2220	5486589	5484379	0	4045
cs2_734:59-2268	Chr1	99.593	2210	2	6	1	2209	1174449	1176652	0	4024
cs2_2308:1-2210	Chr1	99.955	2209	0	1	1	2209	11919822	11917615	0	4072
cs2_1070:1003-3200	Chr1	99.409	2200	3	10	1	2197	14440524	14438332	0	3982
cs2_2969:1-2196	Chr1	99.909	2195	2	0	1	2195	19450338	19448144	0	4043
cs2_2227:563-2755	Chr1	100	2192	0	0	1	2192	17179034	17181225	0	4048
cs2_1740:1-2192	Chr1	99.863	2191	0	3	1	2191	9278726	9280913	0	4026
cs2_1783:4070-6251	Chr1	99.771	2185	0	5	1	2181	26212086	26214269	0	4002
cs2_4509:1719-3878	Chr1	98.984	2166	6	11	1	2159	27814442	27816598	0	3864
cs2_688:1-2163	Chr1	99.63	2165	3	4	1	2162	27695638	27697800	0	3949
cs2_3700:440-2597	Chr1	99.076	2165	3	9	4	2157	30376650	30374492	0	3871
cs2_1611:1-2164	Chr1	99.584	2163	1	7	1	2163	23563141	23560987	0	3938
cs2_2696:1-2159	Chr1	99.815	2159	0	4	1	2158	408895	406740	0	3962
cs2_3332:1570-3728	Chr1	99.954	2158	1	0	1	2158	6843087	6845244	0	3980
cs2_2086:1232-4249	Chr1	98.284	2156	16	18	862	3017	15042083	15044217	0	3757
cs2_3419:1-2149	Chr1	99.86	2150	0	3	1	2148	11567641	11565493	0	3951
cs2_1452:1-2149	Chr1	100	2148	0	0	1	2148	5139218	5141365	0	3967
cs2_2628:4-2148	Chr1	99.86	2144	3	0	1	2144	11705130	11702987	0	3943
cs2_3193:1545-3683	Chr1	98.503	2138	32	0	1	2138	1615168	1613031	0	3771
cs2_2546:1009-3134	Chr1	99.295	2127	1	13	1	2125	19414275	19412161	0	3832
cs2_3119:1003-3125	Chr1	99.717	2123	0	6	1	2122	12108006	12110123	0	3882
cs2_1371:7394-10410	Chr1	92.159	2117	142	20	903	3016	14263552	14265647	0	2968
cs2_2863:2-2107	Chr1	99.479	2113	1	10	1	2105	16499725	16497615	0	3832
cs2_749:937-3040	Chr1	99.003	2106	0	20	1	2103	21069475	21071562	0	3753
cs2_840:2066-4163	Chr1	99.905	2099	0	2	1	2097	6548002	6550100	0	3864
cs2_733:682-2769	Chr1	90.635	2093	184	7	1	2087	22690755	22692841	0	2769
cs2_3944:4265-6343	Chr1	97.563	2093	31	11	1	2078	2826075	2823988	0	3565
cs2_2642:923-3012	Chr1	99.761	2092	0	5	1	2089	23477094	23475005	0	3831
cs2_2010:1677-3762	Chr1	99.426	2090	0	12	1	2085	19699125	19701207	0	3783
cs2_4416:1434-3526	Chr1	99.952	2089	0	1	4	2092	11870595	11868508	0	3851
cs2_3282:743-2826	Chr1	98.849	2086	9	4	1	2083	30082124	30084197	0	3705
cs2_1828:1540-3620	Chr1	99.087	2082	4	14	1	2080	12480947	12478879	0	3725
cs2_4337:954-3026	Chr1	99.375	2081	0	13	1	2072	3278487	3276411	0	3759
cs2_2860:179-2255	Chr1	99.279	2080	0	13	1	2076	4078595	4080663	0	3744
cs2_4067:35-2111	Chr1	99.807	2076	0	4	1	2076	9331127	9329056	0	3808
cs2_1613:1-2073	Chr1	99.47	2075	4	7	1	2072	6056135	6058205	0	3764
cs2_3227:1-2069	Chr1	99.903	2070	0	2	1	2068	14697120	14695051	0	3810
cs2_107:1-2063	Chr1	99.516	2064	2	4	1	2062	24015948	24018005	0	3749
cs2_442:2121-4178	Chr1	99.757	2059	0	5	1	2057	13993197	13995252	0	3770
cs2_4369:1096-3154	Chr1	98.932	2059	21	1	1	2058	5911856	5913914	0	3679
cs2_1689:1-2057	Chr1	100	2056	0	0	1	2056	18515108	18517163	0	3797
cs2_1579:650-2704	Chr1	99.708	2056	1	5	1	2054	24103748	24105800	0	3759
cs2_4614:1-2047	Chr1	99.221	2055	2	11	1	2046	10056677	10058726	0	3694
cs2_4194:888-2938	Chr1	99.756	2050	1	4	1	2050	9638945	9640990	0	3755
cs2_3182:5391-7438	Chr1	99.561	2050	4	5	1	2047	2534210	2536257	0	3731
cs2_1759:11-2061	Chr1	98.195	2050	35	2	1	2050	3796033	3793986	0	3579
cs2_3014:2324-4373	Chr1	99.951	2049	1	0	1	2049	3582432	3584480	0	3779
cs2_3661:1-2044	Chr1	100	2043	0	0	1	2043	9211497	9213539	0	3773
cs2_1004:1159-3198	Chr1	99.755	2040	0	5	1	2039	2125928	2123893	0	3735
cs2_4130:1227-3263	Chr1	100	2036	0	0	1	2036	30176054	30174019	0	3760
cs2_4697:1354-3383	Chr1	98.968	2035	13	4	1	2029	29145142	29143110	0	3635
cs2_2113:234-2262	Chr1	99.508	2033	2	8	1	2028	24286227	24288256	0	3692
cs2_463:3005-5027	Chr1	99.308	2023	7	7	1	2022	2341582	2343598	0	3651
cs2_3223:1325-3308	Chr1	92.285	2009	80	38	1	1983	1564483	1562524	0	2782
cs2_2790:920-2923	Chr1	99.9	2003	0	2	1	2003	7611368	7609368	0	3687
cs2_3849:1-1996	Chr1	100	1995	0	0	1	1995	20461959	20459965	0	3685
cs2_3933:3327-5267	Chr1	87.28	1989	163	41	4	1940	11290623	11288673	0	2189
cs2_3905:1-1990	Chr1	99.95	1989	1	0	1	1989	5501972	5503960	0	3668
cs2_4633:1969-3950	Chr1	98.788	1981	4	11	1	1981	9177924	9179884	0	3507
cs2_255:1-1981	Chr1	99.647	1981	0	7	1	1980	6574433	6576407	0	3613
cs2_1696:1384-3361	Chr1	99.646	1979	5	2	1	1977	4213760	4215738	0	3615
cs2_4563:1-1967	Chr1	99.797	1968	1	3	1	1966	5602346	5600380	0	3609
cs2_3174:1509-3475	Chr1	99.949	1966	1	0	1	1966	29293591	29295556	0	3626
cs2_4195:1-1963	Chr1	99.542	1965	4	5	1	1962	7091102	7093064	0	3574
cs2_2313:1-1966	Chr1	100	1965	0	0	1	1965	12424212	12422248	0	3629
cs2_2989:984-2948	Chr1	100	1961	0	0	4	1964	811487	809527	0	3622
cs2_3803:1-1961	Chr1	99.949	1960	0	1	1	1960	2413192	2415150	0	3613
cs2_1249:791-2729	Chr1	98.621	1958	0	27	1	1938	16817223	16819173	0	3441
cs2_2132:1-1956	Chr1	99.949	1955	0	1	1	1955	3188784	3186831	0	3603
cs2_3031:7055-8975	Chr1	97.219	1942	22	15	8	1920	7178520	7180458	0	3258
cs2_296:1-7894	Chr1	98.403	1941	31	0	5154	7094	6657159	6659099	0	3413
cs2_2917:1012-2938	Chr1	99.792	1927	0	4	1	1926	29227392	29229315	0	3533
cs2_3845:1-1924	Chr1	99.844	1926	0	3	1	1923	14311667	14309742	0	3537
[truncated: 50,344 more rows]
