# Supplementary material for: A comprehensive atlas of full-length Arabidopsis eccDNA populations identifies their genomic origins and epigenetic regulation
Source: PLoS Biol. 2025 Jul 15;23(7):e3003275. doi: 10.1371/journal.pbio.3003275 (PMC12273906; doi:10.1371/journal.pbio.3003275)
Supplement: S1 Data — (XLSX) [file pbio.3003275.s030.xlsx]

## Sheet: Methodology
For each condition in which means and error bars are reported, the mean signal was calculated by averaging replicate measurements for each condition, and the error bars represent the standard deviation across replicates.
For eccDNA quantification, chromosomes from Arabidopsis genome assembly tair10 were divided into 100kb windows, and eccDNA reads were mapped to each window using BLAST, to obtain eccDNA counts per 100kb. For downstream comparative analyses, the eccDNA counts were normalized using the formula ‘eccDNA counts per 100kb window / total eccDNA reads from respective biological replicate x 100’. Normaliz…
The sheets in this file are named according to the figures that are generated from that data.

## Sheet: Figure_1B
Name	Size
wt1_10002:3-2057	2054
wt1_10017:1-1635	1634
wt1_10037:2-1662	1660
wt1_10149:1-1180	1179
wt1_10205:1-3415	3414
wt1_10216:1-5438	5437
wt1_1031:529-2537	2008
wt1_10361:2112-5754	3642
wt1_10600:1-1947	1946
wt1_10676:1-6643	6642
wt1_10741:2083-5585	3502
wt1_10751:6-1401	1395
wt1_10788:1-5350	5349
wt1_10800:173-1571	1398
wt1_10833:700-2346	1646
wt1_10880:1451-6992	5541
wt1_10881:1-7783	7782
wt1_10933:9-3103	3094
wt1_10936:1383-2768	1385
wt1_11015:1-8407	8406
wt1_11137:1-3394	3393
wt1_11366:196-1072	876
wt1_11381:1-250	249
wt1_11438:1-5252	5251
wt1_11482:90-1265	1175
wt1_1160:4415-9285	4870
wt1_11618:1-1532	1531
wt1_11642:139-2898	2759
wt1_11741:151-5217	5066
wt1_11850:214-2975	2761
wt1_11851:235-5025	4790
wt1_11950:1-1303	1302
wt1_11953:1-1567	1566
wt1_11987:1-1049	1048
wt1_12017:1-2914	2913
wt1_12131:1335-8976	7641
wt1_12243:1759-3874	2115
wt1_12276:385-5912	5527
wt1_12328:1-8846	8845
wt1_1234:1-949	948
wt1_1235:1-1153	1152
wt1_12404:1-9109	9108
wt1_12547:3181-10009	6828
wt1_12663:44-1030	986
wt1_12683:1-1104	1103
wt1_1273:3470-11052	7582
wt1_12822:1-962	961
wt1_12870:1-4439	4438
wt1_12882:1-2539	2538
wt1_1290:206-2518	2312
wt1_12981:40-5033	4993
wt1_12989:857-2831	1974
wt1_13004:1-2952	2951
wt1_13047:2768-7188	4420
wt1_13146:183-2499	2316
wt1_13319:301-2400	2099
wt1_13341:596-5653	5057
wt1_13351:1857-9569	7712
wt1_13403:3-2514	2511
wt1_13480:6176-13156	6980
wt1_13540:39-2014	1975
wt1_13725:1-2162	2161
wt1_13839:422-11646	11224
wt1_1387:331-3216	2885
wt1_14036:1-5519	5518
wt1_14053:1-2610	2609
wt1_14100:2-4646	4644
wt1_14332:1621-7059	5438
wt1_14578:1-6443	6442
wt1_14601:1-1114	1113
wt1_14602:14-3959	3945
wt1_1462:1-1996	1995
wt1_14637:790-8689	7899
wt1_14660:11-2491	2480
wt1_14712:3057-9019	5962
wt1_15038:113-2084	1971
wt1_15051:1-6702	6701
wt1_15095:1-3309	3308
wt1_15097:1-6622	6621
wt1_15235:135-1667	1532
wt1_15243:1-7507	7506
wt1_15257:1-1347	1346
wt1_15300:1-8220	8219
wt1_15532:183-2224	2041
wt1_15674:1-4901	4900
wt1_15805:1113-3539	2426
wt1_15814:1-4974	4973
wt1_1583:1-3772	3771
wt1_15848:1-1828	1827
wt1_15887:217-1565	1348
wt1_15925:251-14551	14300
wt1_15957:291-1299	1008
wt1_15998:1-8503	8502
wt1_16028:145-1127	982
wt1_16029:120-1559	1439
wt1_16153:231-2337	2106
wt1_16374:302-1560	1258
wt1_16390:1-7643	7642
wt1_16426:1-1864	1863
wt1_16481:181-5199	5018
wt1_16485:1-12677	12676
wt1_16550:1-4893	4892
wt1_16563:1-3489	3488
wt1_16615:1-6744	6743
wt1_16678:29-842	813
wt1_16683:500-10376	9876
wt1_16704:124-6498	6374
wt1_16722:2-2396	2394
wt1_16734:1388-4194	2806
wt1_16749:1-1167	1166
wt1_16819:4-5005	5001
wt1_16827:237-3803	3566
wt1_1688:128-5076	4948
wt1_16937:1-5606	5605
wt1_17008:7-7514	7507
wt1_17017:111-5944	5833
wt1_17087:291-1542	1251
wt1_17155:1-4905	4904
wt1_17201:287-4205	3918
wt1_17261:1-7851	7850
wt1_17277:111-1238	1127
wt1_17320:1-1780	1779
wt1_17386:5-4296	4291
wt1_17406:2-557	555
wt1_17422:1-872	871
wt1_17482:1-5078	5077
wt1_17507:340-5836	5496
wt1_17508:267-3058	2791
wt1_17607:1637-5488	3851
wt1_17714:1-12084	12083
wt1_17843:1804-7649	5845
wt1_17861:1-4512	4511
wt1_17895:1-9986	9985
wt1_17928:11931-15203	3272
wt1_18070:1-3043	3042
wt1_18247:1527-4287	2760
wt1_1834:1-17437	17436
wt1_18344:1-6778	6777
wt1_18756:261-2444	2183
wt1_18780:1-4479	4478
wt1_18798:7-2604	2597
wt1_18911:48-6755	6707
wt1_18972:2512-9653	7141
wt1_19096:3537-6251	2714
wt1_19149:1-12210	12209
wt1_19227:1-557	556
wt1_19281:2413-7043	4630
wt1_19307:1-1936	1935
wt1_1949:1-2383	2382
wt1_19598:810-3333	2523
wt1_1978:1-807	806
wt1_19841:5-2290	2285
wt1_19907:2-673	671
wt1_19976:5865-22198	16333
wt1_19997:192-2173	1981
wt1_20022:567-1811	1244
wt1_20049:372-4009	3637
wt1_20113:1-1790	1789
wt1_20117:1-2025	2024
wt1_20130:1-13061	13060
wt1_20135:294-2555	2261
wt1_20200:1-1177	1176
wt1_20211:839-1726	887
wt1_20368:631-9221	8590
wt1_20425:402-1509	1107
wt1_20439:423-2086	1663
wt1_20447:1-954	953
wt1_20628:617-2026	1409
wt1_20685:2-1444	1442
wt1_20780:369-3504	3135
wt1_20809:119-3634	3515
wt1_20902:1410-5131	3721
wt1_21069:1-1718	1717
wt1_21095:1-8500	8499
wt1_21100:193-1368	1175
wt1_21248:3003-8586	5583
wt1_21365:3697-11244	7547
wt1_21461:2-2849	2847
wt1_21525:316-6129	5813
wt1_21527:427-1348	921
wt1_21531:2-2266	2264
wt1_21623:423-1297	874
wt1_21762:6159-13104	6945
wt1_21810:1-7270	7269
wt1_21886:1562-3197	1635
wt1_21891:2966-7682	4716
wt1_22019:1098-16791	15693
wt1_22065:1-5339	5338
wt1_2213:205-2433	2228
wt1_22133:1-1134	1133
wt1_22230:1-2850	2849
wt1_22257:6-2063	2057
wt1_22376:1-2308	2307
wt1_22837:1-1748	1747
wt1_23142:141-2527	2386
wt1_23183:561-6174	5613
wt1_23227:181-4482	4301
wt1_23458:503-3486	2983
wt1_23461:213-2082	1869
wt1_23532:334-1001	667
wt1_2358:1-2200	2199
wt1_23705:266-2960	2694
wt1_23787:1-562	561
wt1_23913:2499-8796	6297
wt1_23928:2046-6776	4730
wt1_23946:5441-14636	9195
wt1_24081:135-2787	2652
wt1_24115:2754-7605	4851
wt1_2418:283-3673	3390
wt1_2419:37-4649	4612
wt1_24330:1-1567	1566
wt1_24353:1-2933	2932
wt1_24478:6-6185	6179
wt1_24491:1-3478	3477
wt1_24547:8-7580	7572
wt1_24687:1-2151	2150
wt1_24734:1049-3349	2300
wt1_24951:1-1241	1240
wt1_24981:641-1972	1331
wt1_25034:1-2513	2512
wt1_25091:183-1924	1741
wt1_251:1-3657	3656
wt1_25148:6037-13266	7229
wt1_25303:1-4912	4911
wt1_25310:1387-3727	2340
wt1_25356:126-1932	1806
wt1_25411:1-1900	1899
wt1_25434:1-5902	5901
wt1_25469:407-4347	3940
wt1_25490:135-1116	981
wt1_25541:2406-7432	5026
wt1_25620:91-1808	1717
wt1_25638:1-13219	13218
wt1_25744:1-2228	2227
wt1_25753:2-5790	5788
wt1_258:207-2259	2052
wt1_25815:11-3681	3670
wt1_25835:13-913	900
wt1_25872:1-1009	1008
wt1_25888:1-978	977
wt1_2604:1-11262	11261
wt1_26183:1-5081	5080
wt1_26201:1-2622	2621
wt1_26206:1-5073	5072
wt1_26221:415-5636	5221
wt1_26423:46-1124	1078
wt1_26476:11-8639	8628
wt1_26536:1-3070	3069
wt1_26906:1-6933	6932
wt1_26963:1082-2118	1036
wt1_2701:1-2265	2264
wt1_27021:2-4359	4357
wt1_27062:1-1279	1278
wt1_27191:12-1926	1914
wt1_27269:550-1745	1195
wt1_274:1-9724	9723
wt1_27470:1-9878	9877
wt1_27486:1-9051	9050
wt1_27635:54-2896	2842
wt1_27751:1-11052	11051
wt1_27797:6158-14750	8592
wt1_27907:174-2097	1923
wt1_27935:1-6999	6998
wt1_27978:4751-15519	10768
wt1_27996:18-1371	1353
wt1_28024:1-3365	3364
wt1_28080:10-3942	3932
wt1_28094:33-4455	4422
wt1_28180:176-4531	4355
wt1_28706:3269-8908	5639
wt1_28892:1-1086	1085
wt1_29044:1-4962	4961
wt1_29055:715-2214	1499
wt1_29192:1-2007	2006
wt1_29315:1-4103	4102
wt1_29388:1-2626	2625
wt1_29547:237-2879	2642
wt1_29567:106-4259	4153
wt1_29669:1-6980	6979
wt1_29674:7-1942	1935
wt1_29784:2-7391	7389
wt1_29788:4452-11646	7194
wt1_29820:488-2789	2301
wt1_29901:10-3546	3536
wt1_30024:3087-24961	21874
wt1_30194:1-1582	1581
wt1_30226:3-4851	4848
wt1_30469:116-2546	2430
wt1_30506:254-2917	2663
wt1_30518:1-1265	1264
wt1_30617:7638-21701	14063
wt1_30695:401-2677	2276
wt1_3074:116-1866	1750
wt1_30906:4803-11102	6299
wt1_30939:1799-4495	2696
wt1_31232:6729-16091	9362
wt1_31279:1-828	827
wt1_31326:1-1451	1450
wt1_31459:1-1090	1089
wt1_31470:1723-3635	1912
wt1_31492:1-1599	1598
wt1_31748:1-4265	4264
wt1_31764:154-1800	1646
wt1_31789:1-10235	10234
wt1_3186:1-5140	5139
wt1_32093:45-4149	4104
wt1_32163:228-6208	5980
wt1_32195:265-2221	1956
wt1_32283:127-1094	967
wt1_3230:5287-12246	6959
wt1_32309:1-4269	4268
wt1_32401:1-10972	10971
wt1_32451:1-4363	4362
wt1_32513:494-1709	1215
wt1_32852:1-7734	7733
wt1_332:7-2310	2303
wt1_3395:2363-7138	4775
wt1_3584:454-1700	1246
wt1_3668:2-6883	6881
wt1_3689:609-1357	748
wt1_3738:1570-3920	2350
wt1_3761:458-2116	1658
wt1_3902:2159-6384	4225
wt1_3936:5102-13425	8323
wt1_3949:1-5588	5587
wt1_4099:1-3820	3819
wt1_415:1-9815	9814
wt1_4208:472-3177	2705
wt1_43:1-3516	3515
wt1_4358:1-3354	3353
wt1_4372:4-6337	6333
wt1_4390:1-1474	1473
wt1_4391:9-1512	1503
wt1_4534:260-4233	3973
wt1_4621:1-3377	3376
wt1_4627:2551-12121	9570
wt1_4715:258-6659	6401
wt1_4784:8-7898	7890
wt1_4825:1-1457	1456
wt1_4923:3937-10091	6154
wt1_5000:1-1656	1655
wt1_502:10-9469	9459
wt1_512:1-4110	4109
wt1_518:1-1908	1907
wt1_5428:112-3051	2939
wt1_5471:1-19226	19225
wt1_5481:1-5670	5669
wt1_5689:408-3181	2773
wt1_571:17-1641	1624
wt1_6103:1-1968	1967
wt1_6136:1683-5661	3978
wt1_6151:1-5594	5593
wt1_6296:1-1057	1056
wt1_6431:1-1415	1414
wt1_6469:115-2053	1938
wt1_6471:51-1742	1691
wt1_6481:20-7749	7729
wt1_6670:1316-3281	1965
wt1_679:1-1238	1237
wt1_6852:761-2291	1530
wt1_70:68-1447	1379
wt1_7050:1-1680	1679
wt1_7153:2-2452	2450
wt1_7344:1-10911	10910
wt1_753:1-1404	1403
wt1_7615:4150-12351	8201
wt1_7714:3142-5280	2138
wt1_7719:1-3812	3811
wt1_7824:1-1819	1818
wt1_7951:3-4990	4987
wt1_7957:314-10879	10565
wt1_810:5-2027	2022
wt1_813:1-1272	1271
wt1_8198:2265-4635	2370
wt1_8299:1-4284	4283
wt1_8448:4-4731	4727
wt1_8451:606-6801	6195
wt1_8479:1-1759	1758
wt1_8644:1-21479	21478
wt1_8737:1-1834	1833
wt1_8758:1-6480	6479
wt1_8778:482-1965	1483
wt1_8782:1-10716	10715
wt1_8824:1-1203	1202
wt1_8832:1068-3737	2669
wt1_8894:235-5267	5032
wt1_8926:498-10426	9928
wt1_9124:1-6357	6356
wt1_9280:14-1901	1887
wt1_9324:201-2994	2793
wt1_9458:123-905	782
wt1_9472:6030-19746	13716
wt1_9492:148-810	662
wt1_9548:3073-14211	11138
wt1_9797:5-1563	1558
wt1_9823:9-1040	1031
wt1_9845:2597-5705	3108
wt1_9985:1-2319	2318
wt2_100027:121-1533	1412
wt2_100034:426-617	191
wt2_100063:1-818	817
wt2_100136:1-400	399
wt2_100179:171-811	640
wt2_100183:1-777	776
wt2_100205:299-2707	2408
wt2_100237:267-1050	783
wt2_100372:252-2177	1925
wt2_100390:1-988	987
wt2_100391:347-766	419
wt2_100408:1-1000	999
wt2_100445:294-982	688
wt2_100460:1-1268	1267
wt2_100462:1-438	437
wt2_100469:124-745	621
wt2_10051:317-1705	1388
wt2_100564:240-2355	2115
wt2_100609:113-955	842
wt2_100610:1-968	967
wt2_100645:1-638	637
wt2_100725:1-679	678
wt2_100741:349-2645	2296
wt2_100810:134-3523	3389
wt2_100877:245-1443	1198
wt2_100914:111-1686	1575
wt2_100948:1-597	596
wt2_100953:1-1655	1654
wt2_100971:1-1060	1059
wt2_100993:1-1794	1793
wt2_1011:1-1315	1314
wt2_101221:156-1524	1368
wt2_101230:1-1526	1525
wt2_101252:1-1944	1943
wt2_101280:1-1018	1017
wt2_101284:112-1877	1765
wt2_101337:118-1388	1270
wt2_101366:121-2350	2229
wt2_101379:1-3939	3938
wt2_101408:1037-2160	1123
wt2_101435:235-4838	4603
wt2_101450:1-1059	1058
wt2_101491:598-2193	1595
wt2_101603:1-675	674
wt2_101658:629-2399	1770
wt2_101714:215-1999	1784
wt2_101716:262-1728	1466
wt2_101804:1-1307	1306
wt2_101847:146-1058	912
wt2_101861:376-1567	1191
wt2_101895:356-1437	1081
wt2_101963:1-1845	1844
wt2_101973:1-2052	2051
wt2_101990:1-1356	1355
wt2_102074:1-450	449
wt2_102091:1-1515	1514
wt2_102094:165-1448	1283
wt2_102119:212-1671	1459
wt2_102185:1-1186	1185
wt2_102238:1-503	502
wt2_102271:1-879	878
wt2_102368:1-850	849
wt2_102392:265-2174	1909
wt2_102449:1747-3527	1780
wt2_102456:106-3094	2988
wt2_102471:613-2946	2333
wt2_102477:1-1654	1653
wt2_102500:201-1106	905
wt2_102534:1-1326	1325
wt2_102539:424-2630	2206
wt2_102619:1-1444	1443
wt2_102628:4-1586	1582
wt2_102646:72-818	746
wt2_102653:1-1008	1007
wt2_102784:119-618	499
wt2_102787:1-2584	2583
wt2_102798:459-1493	1034
wt2_102805:1-809	808
wt2_102829:439-2551	2112
wt2_10283:1203-4030	2827
wt2_102886:5-1971	1966
wt2_10291:1-1911	1910
wt2_102926:1-1774	1773
wt2_102958:1-762	761
wt2_103073:129-1346	1217
wt2_103085:296-1027	731
wt2_103112:370-803	433
wt2_103203:1-446	445
wt2_103315:1-2355	2354
wt2_103417:257-1741	1484
wt2_103421:1-1275	1274
wt2_103455:483-2397	1914
wt2_103459:363-1044	681
wt2_103473:1-1335	1334
wt2_103484:4-782	778
wt2_103495:4-2183	2179
wt2_103505:1-3161	3160
wt2_103523:1-6682	6681
wt2_10353:1-2442	2441
wt2_103543:212-2073	1861
wt2_103637:489-5072	4583
wt2_10369:1-666	665
wt2_103690:181-2295	2114
wt2_103708:1-486	485
wt2_103744:151-1287	1136
wt2_103745:1-712	711
wt2_103790:126-2625	2499
wt2_103860:3-1596	1593
wt2_103886:118-1393	1275
wt2_103905:1-1772	1771
wt2_103963:115-581	466
wt2_103980:1-1104	1103
wt2_103986:4-1215	1211
wt2_104008:321-1269	948
wt2_104041:406-2062	1656
wt2_104057:1-2115	2114
wt2_104058:141-1289	1148
wt2_104062:1-3020	3019
wt2_104073:76-328	252
wt2_104097:318-2224	1906
wt2_104103:419-1447	1028
wt2_104145:571-2432	1861
wt2_104149:1-496	495
wt2_104203:269-1682	1413
wt2_104248:1-1605	1604
wt2_104318:1-993	992
wt2_10432:2-1143	1141
wt2_104321:611-1459	848
wt2_104357:1-2472	2471
wt2_104392:373-4470	4097
wt2_104394:1-2086	2085
wt2_104586:608-4151	3543
wt2_104672:1-2939	2938
wt2_104677:164-2510	2346
wt2_104682:1-1202	1201
wt2_10469:272-1085	813
wt2_104750:189-1484	1295
wt2_104826:1-1218	1217
wt2_104827:1-942	941
wt2_104838:246-1009	763
wt2_10502:238-1636	1398
wt2_105076:75-850	775
wt2_105112:2-1798	1796
wt2_105151:1-1071	1070
wt2_105163:59-1656	1597
wt2_105190:365-808	443
wt2_105208:584-946	362
wt2_105229:162-1089	927
wt2_105253:408-1128	720
wt2_105362:230-997	767
wt2_10539:599-853	254
wt2_105437:109-919	810
wt2_105521:516-735	219
wt2_105526:146-3148	3002
wt2_105617:1-260	259
wt2_10563:1-2138	2137
wt2_105706:1-2149	2148
wt2_10572:2-756	754
wt2_105813:311-1074	763
wt2_105868:168-1475	1307
wt2_105916:219-1321	1102
wt2_105917:456-704	248
wt2_105932:1-891	890
wt2_105950:479-2720	2241
wt2_105979:1-1173	1172
wt2_105995:249-1616	1367
wt2_106036:1-3151	3150
wt2_106078:1-552	551
wt2_106120:1-808	807
wt2_106135:1-1703	1702
wt2_106164:119-431	312
wt2_106181:1-402	401
wt2_106182:307-852	545
wt2_106258:3-2145	2142
wt2_10626:1-737	736
wt2_106262:349-3387	3038
wt2_106370:281-2574	2293
wt2_106392:236-1333	1097
wt2_106429:471-780	309
wt2_106504:371-1140	769
wt2_106512:1-2030	2029
wt2_10653:1-1902	1901
wt2_106552:1-1758	1757
wt2_106561:326-2332	2006
wt2_106600:1-1312	1311
wt2_106620:1-3084	3083
wt2_106666:1-1464	1463
wt2_106697:1-2279	2278
wt2_106699:661-3442	2781
wt2_106700:1-2147	2146
wt2_106736:308-1098	790
wt2_106748:249-4542	4293
wt2_106768:1-795	794
wt2_106801:1-1574	1573
wt2_106822:353-3597	3244
wt2_106870:139-1613	1474
wt2_106900:292-3410	3118
wt2_106921:1-1272	1271
wt2_106924:1-2109	2108
wt2_106997:321-2519	2198
wt2_107003:572-1277	705
wt2_107047:242-4272	4030
wt2_107072:19-3152	3133
wt2_107074:491-901	410
wt2_107197:1-584	583
wt2_107201:1-3574	3573
wt2_107207:773-3329	2556
wt2_107252:1-1894	1893
wt2_107335:1-935	934
wt2_107354:377-1255	878
wt2_107362:452-1548	1096
wt2_107363:308-2043	1735
wt2_107372:163-2050	1887
wt2_107418:1-852	851
wt2_107445:1-1764	1763
wt2_107447:1-1614	1613
wt2_107498:1-1353	1352
wt2_107517:305-1007	702
wt2_107521:1-795	794
wt2_107550:3-975	972
wt2_107571:207-1055	848
wt2_107608:1-2031	2030
wt2_107690:1-1131	1130
wt2_107712:1-861	860
wt2_107718:328-1428	1100
wt2_107740:1-1791	1790
wt2_107789:1-558	557
wt2_10782:1141-2772	1631
wt2_107831:124-1239	1115
wt2_10784:1-2268	2267
wt2_107844:55-777	722
wt2_107865:258-2682	2424
wt2_107874:119-1135	1016
wt2_107890:232-2602	2370
wt2_107961:1-1823	1822
wt2_107962:1-3284	3283
wt2_107964:1-1624	1623
wt2_107971:1-543	542
wt2_107990:1-1741	1740
wt2_108101:571-1984	1413
wt2_108120:4-1501	1497
wt2_108145:242-2669	2427
wt2_108217:121-1395	1274
wt2_108219:152-2883	2731
wt2_108238:384-1601	1217
wt2_108243:172-1759	1587
wt2_108304:299-862	563
wt2_108336:162-1477	1315
wt2_108390:1-1789	1788
wt2_108395:383-1431	1048
wt2_108470:371-1652	1281
wt2_108484:1-1436	1435
wt2_108507:1-1358	1357
wt2_108530:533-1522	989
wt2_108568:1-981	980
wt2_108621:311-2855	2544
wt2_108690:1-613	612
wt2_108717:3-2208	2205
wt2_108728:1-510	509
wt2_108729:591-1745	1154
wt2_108753:117-788	671
wt2_108800:179-2112	1933
wt2_108817:265-887	622
wt2_108839:1-956	955
wt2_108924:237-1772	1535
wt2_108945:406-2334	1928
wt2_108949:393-947	554
wt2_108954:303-1894	1591
wt2_108984:223-3242	3019
wt2_109015:211-1616	1405
wt2_109136:1-3282	3281
wt2_109147:1-473	472
wt2_10915:355-776	421
wt2_109154:189-1919	1730
wt2_109181:1-2005	2004
wt2_109189:117-1448	1331
wt2_109206:1045-2281	1236
wt2_109254:1-888	887
wt2_10926:195-2276	2081
wt2_109262:2057-4684	2627
wt2_109269:182-951	769
wt2_109329:1-869	868
wt2_109345:1-3281	3280
wt2_109356:1-907	906
wt2_109458:1-658	657
wt2_109480:1-2351	2350
wt2_109620:1-1976	1975
wt2_109696:361-1800	1439
wt2_109710:125-2660	2535
wt2_109742:433-1176	743
wt2_109835:1-717	716
wt2_109866:5-1319	1314
wt2_109898:329-776	447
wt2_10994:1-5278	5277
wt2_109997:1-939	938
wt2_110059:475-2916	2441
wt2_110079:1037-2493	1456
wt2_110087:352-816	464
wt2_11009:482-2444	1962
wt2_110099:106-1212	1106
wt2_110104:222-3485	3263
wt2_110133:1-1183	1182
wt2_110242:1-1776	1775
wt2_110274:233-841	608
wt2_110294:224-2076	1852
wt2_110333:6-1478	1472
wt2_110348:211-1662	1451
wt2_110351:1-1804	1803
wt2_110365:257-1861	1604
wt2_110367:138-1980	1842
wt2_110373:1-1177	1176
wt2_110416:1-3727	3726
wt2_110456:370-575	205
wt2_110502:1-759	758
wt2_110508:1-819	818
wt2_110550:1-1430	1429
wt2_110570:44-778	734
wt2_110587:241-2970	2729
wt2_110618:1-1568	1567
wt2_110660:1-847	846
wt2_110720:116-1805	1689
wt2_110730:1-705	704
wt2_110822:628-2529	1901
wt2_110839:1-1669	1668
wt2_110881:308-464	156
wt2_110883:15-1434	1419
wt2_111003:1-1155	1154
wt2_111014:241-1637	1396
wt2_11105:1-761	760
wt2_111057:1-849	848
wt2_111069:1-1107	1106
wt2_111090:262-1444	1182
wt2_111106:1-596	595
wt2_11112:1-1842	1841
wt2_111138:1-1541	1540
wt2_111183:1-1822	1821
wt2_111245:292-1443	1151
wt2_111255:229-2154	1925
wt2_11129:267-2475	2208
wt2_111290:409-1818	1409
wt2_111301:1678-4760	3082
wt2_111348:1-1431	1430
wt2_111390:1-1220	1219
wt2_111395:1-1888	1887
wt2_11142:170-541	371
wt2_111430:1-616	615
wt2_111530:1-1213	1212
wt2_111539:1-811	810
wt2_111549:1-1877	1876
wt2_111552:2-2150	2148
wt2_111587:1-644	643
wt2_111598:472-1528	1056
wt2_111610:166-787	621
wt2_111636:215-686	471
wt2_11166:1-4551	4550
wt2_111673:480-976	496
wt2_111677:309-1750	1441
wt2_111718:379-832	453
wt2_111756:1-2309	2308
wt2_111762:3-2112	2109
wt2_111771:243-2453	2210
wt2_111776:1-690	689
wt2_111849:1-1385	1384
wt2_111867:3-1452	1449
wt2_111883:4-1640	1636
wt2_111917:189-971	782
wt2_111918:413-1060	647
wt2_11242:82-807	725
wt2_11279:1-472	471
wt2_11296:1-1263	1262
wt2_11305:262-3325	3063
wt2_11313:186-2867	2681
wt2_11445:1-604	603
wt2_11511:1-2435	2434
wt2_11512:1-2658	2657
wt2_11587:257-983	726
wt2_11606:1-772	771
wt2_11622:271-1779	1508
wt2_11623:1-714	713
wt2_11625:352-2047	1695
wt2_11693:1-408	407
wt2_11708:1-1453	1452
wt2_11776:2-1574	1572
wt2_11831:1-1991	1990
wt2_11845:475-939	464
wt2_11847:373-2568	2195
wt2_11857:1-2312	2311
wt2_11908:287-2416	2129
wt2_11909:769-1137	368
wt2_11967:1-2442	2441
wt2_11982:646-1809	1163
wt2_12101:1-591	590
wt2_12109:615-1200	585
wt2_12118:1-1233	1232
wt2_12119:1-1580	1579
wt2_12180:210-1313	1103
wt2_12316:1-1507	1506
wt2_12334:1-696	695
wt2_12347:483-2346	1863
wt2_1237:1-523	522
wt2_12386:269-492	223
wt2_12425:274-3662	3388
wt2_12479:1-1191	1190
wt2_12484:1-1336	1335
wt2_125:242-2604	2362
wt2_1251:1-1731	1730
wt2_12583:1-866	865
wt2_12596:317-2156	1839
wt2_12640:436-1709	1273
wt2_1267:421-1284	863
wt2_12692:1-1579	1578
wt2_12697:1-1514	1513
wt2_12713:1-1317	1316
wt2_12748:1-3466	3465
wt2_12809:1-898	897
wt2_12820:293-1480	1187
wt2_12833:115-1218	1103
wt2_12912:150-2013	1863
wt2_12922:1-3592	3591
wt2_12938:702-3947	3245
wt2_12942:564-3482	2918
wt2_12944:235-1292	1057
wt2_12964:891-3586	2695
wt2_13000:313-1607	1294
wt2_13045:1-1969	1968
wt2_13073:454-2451	1997
wt2_13096:452-1141	689
wt2_13109:241-1066	825
wt2_13125:220-1916	1696
wt2_13150:1-693	692
wt2_13171:117-1173	1056
wt2_13208:262-820	558
wt2_13233:1-2440	2439
wt2_13246:1-3732	3731
wt2_13294:534-1218	684
wt2_13312:1161-3525	2364
wt2_1333:1-847	846
wt2_13464:251-1435	1184
wt2_13511:1-744	743
wt2_13528:128-944	816
wt2_13552:1-2051	2050
wt2_13560:1-965	964
wt2_13561:1-580	579
wt2_13607:453-931	478
wt2_13660:1-1554	1553
wt2_13759:321-2506	2185
wt2_13775:250-915	665
wt2_13800:335-1111	776
wt2_13815:131-1655	1524
wt2_13835:1-1998	1997
wt2_13836:188-1889	1701
wt2_13874:1-797	796
wt2_1389:1-917	916
wt2_13913:1-656	655
wt2_13919:1-662	661
wt2_13939:1-520	519
wt2_14:272-984	712
wt2_1405:1-407	406
wt2_14072:337-2148	1811
wt2_14080:1-2280	2279
wt2_14140:108-777	669
wt2_14182:154-2103	1949
wt2_14201:398-1465	1067
wt2_14209:1-1068	1067
wt2_1421:241-841	600
wt2_14227:1425-3290	1865
wt2_14230:1-551	550
wt2_14271:4-1203	1199
wt2_14279:201-1787	1586
wt2_14321:10-1948	1938
wt2_14353:1-3216	3215
wt2_14357:202-1103	901
wt2_144:133-1657	1524
wt2_14401:253-777	524
wt2_14427:338-2423	2085
wt2_14432:192-3299	3107
wt2_14441:1-1306	1305
wt2_14472:1-1301	1300
wt2_14518:1-1530	1529
wt2_14519:3-1437	1434
wt2_14561:49-1161	1112
wt2_14608:1-2238	2237
wt2_14612:270-1410	1140
wt2_14632:537-1958	1421
wt2_14663:1-1583	1582
wt2_14668:602-1356	754
wt2_14681:1-1862	1861
wt2_14682:1-1024	1023
wt2_14702:323-1156	833
wt2_14806:268-1291	1023
wt2_14817:372-4500	4128
wt2_14827:1-2609	2608
wt2_14829:1-2619	2618
wt2_14847:255-1226	971
wt2_14850:412-1352	940
wt2_14857:1-2179	2178
wt2_14890:549-2597	2048
wt2_14941:469-6712	6243
wt2_14943:265-2033	1768
wt2_14944:134-3894	3760
wt2_14970:184-1055	871
wt2_14972:1-895	894
wt2_14981:440-1305	865
wt2_14991:219-780	561
wt2_15065:104-1582	1478
wt2_15100:1-792	791
wt2_15110:1-1850	1849
wt2_15136:1-495	494
wt2_1517:262-1208	946
wt2_15290:1-911	910
wt2_15300:205-1100	895
wt2_15317:387-2391	2004
wt2_15322:448-1717	1269
wt2_15334:153-630	477
wt2_15353:122-1650	1528
wt2_1536:805-2350	1545
wt2_15369:1-1868	1867
wt2_15394:1-1452	1451
wt2_1542:1-1746	1745
wt2_15431:1-184	183
wt2_15449:210-741	531
wt2_15452:122-2669	2547
wt2_15459:77-903	826
wt2_15484:236-2955	2719
wt2_15591:470-1440	970
wt2_15605:380-1237	857
wt2_15618:248-1907	1659
wt2_1568:297-2381	2084
wt2_15680:185-1928	1743
wt2_15689:669-870	201
wt2_15717:1-3026	3025
wt2_15737:401-545	144
wt2_15770:1-1819	1818
wt2_15775:346-1843	1497
wt2_1580:574-1276	702
wt2_15869:1-855	854
wt2_1587:390-1096	706
wt2_15908:1-689	688
wt2_1591:121-1508	1387
wt2_15934:235-1622	1387
wt2_16008:1-1456	1455
wt2_16073:45-2358	2313
wt2_16091:91-2145	2054
wt2_16100:240-988	748
wt2_16117:96-1456	1360
wt2_16124:939-2201	1262
wt2_16167:1-994	993
wt2_16187:1-819	818
wt2_16238:271-1375	1104
wt2_16257:1-663	662
wt2_16289:5-1463	1458
wt2_16295:288-1346	1058
wt2_16356:139-331	192
wt2_16358:1-1425	1424
wt2_1638:1-1777	1776
wt2_16443:312-1578	1266
wt2_16449:1-1413	1412
wt2_16451:28-691	663
wt2_16487:1-259	258
wt2_16544:304-931	627
wt2_16578:1-254	253
wt2_16631:1-870	869
wt2_16753:1-978	977
wt2_16798:1-981	980
wt2_16822:184-1663	1479
wt2_16826:1-683	682
wt2_16839:1-2792	2791
wt2_16852:1-1548	1547
wt2_16872:166-1700	1534
wt2_16877:167-644	477
wt2_16928:479-3194	2715
wt2_1693:3-1576	1573
wt2_1699:1-1811	1810
wt2_17051:318-834	516
wt2_17120:1-1431	1430
wt2_17126:538-742	204
wt2_17137:209-1537	1328
wt2_17160:1-5639	5638
wt2_17173:115-2164	2049
wt2_17175:139-1937	1798
wt2_17260:6-1082	1076
wt2_17270:1-1002	1001
wt2_1728:270-2495	2225
wt2_17305:7-1203	1196
wt2_17311:1065-2940	1875
wt2_17347:946-1480	534
wt2_17359:1-479	478
wt2_17367:238-1108	870
wt2_17372:155-1480	1325
wt2_17475:1-1168	1167
wt2_17479:2-2325	2323
wt2_17484:1-690	689
wt2_17524:3-1296	1293
wt2_17530:103-2486	2383
wt2_17543:186-1362	1176
wt2_17549:1-751	750
wt2_1756:126-336	210
wt2_17604:1-3472	3471
wt2_17611:198-1142	944
wt2_17669:1-1688	1687
wt2_17677:1-2808	2807
wt2_17682:1-708	707
wt2_17707:353-1239	886
wt2_17756:197-1694	1497
wt2_17779:119-1778	1659
wt2_17788:1-1092	1091
wt2_17791:161-1831	1670
wt2_17802:1-715	714
wt2_17804:219-3581	3362
wt2_17810:1-1407	1406
wt2_17848:330-1868	1538
wt2_17935:1-995	994
wt2_17941:1-735	734
wt2_17956:4-1180	1176
wt2_17994:383-2846	2463
wt2_17995:1-1833	1832
wt2_18019:814-1821	1007
wt2_1802:2-1492	1490
wt2_18023:333-1683	1350
wt2_18049:321-2417	2096
wt2_1810:170-3516	3346
wt2_18117:194-1776	1582
wt2_1813:1-2616	2615
wt2_18175:1-682	681
wt2_18183:119-1649	1530
wt2_18400:1-921	920
wt2_18401:1-2235	2234
wt2_18467:141-2473	2332
wt2_18520:364-1832	1468
wt2_1854:1-524	523
wt2_18604:1-1507	1506
wt2_18613:1-1092	1091
wt2_18699:123-1838	1715
wt2_18708:1-483	482
wt2_18775:1-2939	2938
wt2_1878:1-3306	3305
wt2_18821:986-1112	126
wt2_18850:1-488	487
wt2_18895:1-1706	1705
wt2_18899:888-1803	915
wt2_18935:1-1568	1567
wt2_18939:1-1391	1390
wt2_18940:128-245	117
wt2_18962:272-2042	1770
wt2_19031:252-2353	2101
wt2_19039:1-718	717
wt2_19050:211-3394	3183
wt2_19073:1-723	722
wt2_19113:244-363	119
wt2_19121:1-2238	2237
wt2_19158:5-1635	1630
wt2_19161:135-1292	1157
wt2_1918:118-1077	959
wt2_192:137-1245	1108
wt2_19210:248-1699	1451
wt2_19315:268-2322	2054
wt2_19344:118-1352	1234
wt2_19417:127-875	748
wt2_19419:513-2023	1510
wt2_19428:291-4183	3892
wt2_19457:1-1523	1522
wt2_19471:1220-2502	1282
wt2_19489:1-1053	1052
wt2_19493:1-863	862
wt2_19542:529-798	269
wt2_19600:180-1383	1203
wt2_19621:5-1557	1552
wt2_19658:1-1658	1657
wt2_19698:375-1394	1019
wt2_19711:303-1619	1316
wt2_19714:434-1252	818
wt2_19737:49-344	295
wt2_19746:375-900	525
wt2_19844:1-1249	1248
wt2_19867:352-1897	1545
wt2_19956:1-1279	1278
wt2_19970:1-6197	6196
wt2_20012:353-3680	3327
wt2_20020:269-2499	2230
wt2_20022:1-932	931
wt2_20031:1-2117	2116
wt2_20137:575-1624	1049
wt2_20177:385-1276	891
wt2_20195:357-1830	1473
wt2_20211:183-2357	2174
wt2_20245:1-3087	3086
wt2_20260:1-1463	1462
wt2_20288:1-6308	6307
wt2_20322:1-1187	1186
wt2_20327:1-1784	1783
wt2_2035:138-1666	1528
wt2_20395:329-1917	1588
wt2_20432:46-1370	1324
wt2_20471:166-1907	1741
wt2_20476:1-796	795
wt2_20518:1-989	988
wt2_20576:490-2500	2010
wt2_20597:176-1607	1431
wt2_20608:1-976	975
wt2_20626:290-2756	2466
wt2_20646:118-1080	962
wt2_20720:223-879	656
wt2_20722:451-1312	861
wt2_20775:1-575	574
wt2_20820:1-1126	1125
wt2_20823:208-453	245
wt2_20833:563-988	425
wt2_20850:1-1055	1054
wt2_20880:652-4364	3712
wt2_20934:457-1528	1071
wt2_20953:244-1815	1571
wt2_20997:447-1271	824
wt2_21092:1-1282	1281
wt2_2111:236-1855	1619
wt2_21135:630-1220	590
wt2_21196:1-1145	1144
wt2_21206:142-719	577
wt2_21252:1-1401	1400
wt2_21307:273-1622	1349
wt2_21331:256-2218	1962
wt2_21342:2-957	955
wt2_21379:1-1035	1034
wt2_21392:1-119	118
wt2_21415:1-605	604
wt2_21437:216-1790	1574
wt2_21447:1-785	784
wt2_21471:1-1644	1643
wt2_21492:432-1125	693
wt2_21567:175-2259	2084
wt2_21595:1-2040	2039
wt2_21597:1-813	812
wt2_21661:396-1265	869
wt2_21664:1-2516	2515
wt2_21674:163-809	646
wt2_21833:452-3737	3285
wt2_21855:441-993	552
wt2_21878:207-1190	983
wt2_21909:223-910	687
wt2_21930:1-1792	1791
wt2_21987:116-1058	942
wt2_2199:1-1128	1127
wt2_22006:319-3630	3311
wt2_2201:1-842	841
wt2_22035:46-1293	1247
wt2_22222:1-1284	1283
wt2_22227:159-1772	1613
wt2_22234:188-1103	915
wt2_22259:389-1075	686
wt2_22342:2-1246	1244
wt2_22402:1-1080	1079
wt2_22428:626-2568	1942
wt2_22442:1-2425	2424
wt2_22444:1-1671	1670
wt2_22521:1-1133	1132
wt2_22532:254-1366	1112
wt2_22582:111-470	359
wt2_22583:99-1004	905
wt2_22636:1-741	740
wt2_22640:35-1249	1214
wt2_22661:186-782	596
wt2_22723:1-1503	1502
wt2_22748:219-980	761
wt2_22750:1-893	892
wt2_22812:240-1165	925
wt2_22845:342-909	567
wt2_22891:305-1343	1038
wt2_22949:385-2616	2231
wt2_22977:1-2452	2451
wt2_22985:223-1605	1382
wt2_2303:477-2050	1573
wt2_23044:295-995	700
wt2_23074:1-1008	1007
wt2_23137:1-1020	1019
wt2_23153:371-3105	2734
wt2_2319:1-999	998
wt2_23241:248-628	380
wt2_23287:339-1638	1299
wt2_23318:1-3006	3005
wt2_23342:3-1335	1332
wt2_23355:1-1394	1393
wt2_23414:127-630	503
wt2_23461:1-1282	1281
wt2_23502:1813-2771	958
wt2_23506:1-2802	2801
wt2_23598:1-1163	1162
wt2_2361:131-1032	901
wt2_23693:367-1370	1003
wt2_23759:1-869	868
wt2_23762:399-1230	831
wt2_23766:395-2107	1712
wt2_23800:1-801	800
wt2_2391:19-3982	3963
wt2_23911:624-1065	441
wt2_23930:1-1213	1212
wt2_23962:265-1088	823
wt2_23991:219-932	713
wt2_24000:1-626	625
wt2_24024:247-2112	1865
wt2_24034:1-276	275
wt2_24077:108-1616	1508
wt2_24180:419-746	327
wt2_24196:170-1564	1394
wt2_24245:558-1633	1075
wt2_24288:166-4863	4697
wt2_24324:1-2545	2544
wt2_2436:88-2184	2096
wt2_24379:329-1289	960
wt2_24429:4-2219	2215
wt2_24505:1-348	347
wt2_2457:5-850	845
wt2_24571:296-1703	1407
wt2_24641:4-1970	1966
wt2_2467:174-2129	1955
wt2_24676:120-1252	1132
wt2_24723:15-5654	5639
wt2_24726:1-604	603
wt2_24738:123-2941	2818
wt2_24799:199-2507	2308
wt2_24880:1-1229	1228
wt2_24903:1-488	487
wt2_2491:1-1783	1782
wt2_24953:277-1677	1400
wt2_24970:247-2118	1871
wt2_25006:289-1558	1269
wt2_25021:296-892	596
wt2_25067:1-2057	2056
wt2_25092:353-2101	1748
wt2_25134:3-1157	1154
wt2_25163:167-916	749
wt2_25202:1-953	952
wt2_25208:416-1766	1350
wt2_25228:1-3580	3579
wt2_25245:1-905	904
wt2_25290:193-1265	1072
wt2_25319:1-2015	2014
wt2_2532:375-1103	728
wt2_25339:3-1159	1156
wt2_25377:1-3422	3421
wt2_25389:1-5193	5192
wt2_25413:1-4487	4486
wt2_25510:1-677	676
wt2_25526:185-1230	1045
wt2_25547:1-2217	2216
wt2_25568:5-1840	1835
wt2_25570:1-1261	1260
wt2_25605:1-1262	1261
wt2_2567:306-1042	736
wt2_2572:336-1842	1506
wt2_25724:88-1965	1877
wt2_25741:145-792	647
wt2_2580:1-677	676
wt2_2582:207-1441	1234
wt2_25821:208-1149	941
wt2_25847:1-1252	1251
wt2_25879:341-1184	843
wt2_25880:269-2769	2500
wt2_25939:188-1147	959
wt2_26003:46-2230	2184
wt2_26080:289-684	395
wt2_26103:207-1028	821
wt2_26119:1-1220	1219
wt2_26120:1-1434	1433
wt2_26124:523-1900	1377
wt2_26129:64-3839	3775
wt2_26134:117-993	876
wt2_26207:1-1844	1843
wt2_2624:1-462	461
wt2_26250:134-2832	2698
wt2_26251:1-587	586
wt2_26273:266-1310	1044
wt2_26295:1-590	589
wt2_2630:1-1075	1074
wt2_26312:1-1135	1134
wt2_26338:1-1492	1491
wt2_26399:1-1359	1358
wt2_2642:439-2190	1751
wt2_26446:222-845	623
wt2_2646:1-966	965
wt2_26538:1-2005	2004
wt2_26563:1-1503	1502
wt2_2658:218-1100	882
wt2_26590:176-1253	1077
wt2_26601:1-942	941
wt2_26635:152-1320	1168
wt2_26693:160-2126	1966
wt2_26786:121-843	722
wt2_26791:213-1438	1225
wt2_2688:1-1398	1397
wt2_26885:1-1359	1358
wt2_26891:686-1998	1312
wt2_26895:172-1239	1067
wt2_26934:122-1673	1551
wt2_26982:239-1100	861
wt2_27016:147-2556	2409
wt2_27021:5-3735	3730
wt2_27032:1-1401	1400
wt2_27033:213-1589	1376
wt2_27058:1-1134	1133
wt2_27070:503-1046	543
wt2_27075:92-1177	1085
wt2_27083:138-6228	6090
wt2_27084:501-1667	1166
wt2_27168:1-1096	1095
wt2_27219:530-2512	1982
wt2_27250:1-1332	1331
wt2_27293:450-1155	705
wt2_27297:1-632	631
wt2_27298:317-1507	1190
wt2_2734:1-1887	1886
wt2_27362:277-4679	4402
wt2_27392:185-1751	1566
wt2_27457:5-2650	2645
wt2_27474:241-787	546
wt2_2748:395-1892	1497
wt2_2752:614-960	346
wt2_27521:1-1476	1475
wt2_27557:175-2727	2552
wt2_2756:6-617	611
wt2_27634:443-749	306
wt2_27648:177-891	714
wt2_27651:417-3157	2740
wt2_27660:285-1693	1408
wt2_27677:157-1087	930
wt2_27695:1-814	813
wt2_27715:1-869	868
wt2_27735:288-1112	824
wt2_27752:168-1943	1775
wt2_27794:130-1834	1704
wt2_27856:1-2277	2276
wt2_27935:1-1741	1740
wt2_2794:89-1613	1524
wt2_27942:458-1998	1540
wt2_28001:1-719	718
wt2_28062:1-1146	1145
wt2_2808:60-1266	1206
wt2_28114:269-951	682
wt2_28145:384-1432	1048
wt2_2819:1-1634	1633
wt2_28220:256-1144	888
wt2_28272:143-1071	928
wt2_28331:1-1284	1283
wt2_28342:1-729	728
wt2_28396:580-1590	1010
wt2_2840:1-623	622
wt2_28440:1-1360	1359
wt2_28493:447-3346	2899
wt2_28512:1-528	527
wt2_28538:1-777	776
wt2_2860:590-1826	1236
wt2_28640:1-994	993
wt2_28693:1-614	613
wt2_28695:790-1350	560
wt2_2871:500-1684	1184
wt2_28762:186-1396	1210
wt2_28832:1-724	723
wt2_28851:1-606	605
wt2_28866:123-1498	1375
wt2_28877:1-597	596
wt2_28880:411-2957	2546
wt2_28896:1-1637	1636
wt2_2891:381-2392	2011
wt2_28976:173-610	437
wt2_28986:170-2253	2083
wt2_29017:241-3416	3175
wt2_29027:1-3729	3728
wt2_29041:1-695	694
wt2_29050:227-1529	1302
wt2_29053:309-1676	1367
wt2_29064:1-976	975
wt2_29103:1-1186	1185
wt2_29119:261-5542	5281
wt2_29144:1-1260	1259
wt2_29211:1-1696	1695
wt2_29243:3-796	793
wt2_29253:1-890	889
wt2_29254:4115-8587	4472
wt2_29392:147-866	719
wt2_2940:367-1567	1200
wt2_29417:558-1131	573
wt2_29437:221-1042	821
wt2_2961:1-833	832
wt2_29642:1-589	588
wt2_29682:1-2617	2616
wt2_29748:1-2664	2663
wt2_29754:299-1131	832
wt2_29758:1-1762	1761
wt2_29770:125-1357	1232
wt2_2979:340-950	610
wt2_29837:121-4714	4593
wt2_29876:224-3810	3586
wt2_29877:1-1687	1686
wt2_29879:1-2946	2945
wt2_29890:1-2566	2565
wt2_29927:226-4067	3841
wt2_29946:265-1002	737
wt2_29975:1-1266	1265
wt2_30051:1-836	835
wt2_30065:330-933	603
wt2_30080:1-799	798
wt2_30093:748-1778	1030
wt2_30097:3-936	933
wt2_3011:1-935	934
wt2_30174:1-1533	1532
wt2_30255:214-1158	944
wt2_30290:175-677	502
wt2_30306:1-721	720
wt2_30314:454-9157	8703
wt2_30372:1-4035	4034
wt2_30377:207-890	683
wt2_30383:1-925	924
wt2_30399:1-643	642
wt2_30420:1-1889	1888
wt2_30486:124-1035	911
wt2_3056:226-3757	3531
wt2_30583:4-1183	1179
wt2_30585:167-872	705
wt2_30590:1-4441	4440
wt2_30633:262-2230	1968
wt2_30677:1-1049	1048
wt2_30716:2-2276	2274
wt2_30719:1-1050	1049
wt2_30799:1-1200	1199
wt2_3080:2-1002	1000
wt2_30885:225-896	671
wt2_30904:262-2251	1989
wt2_30908:256-3773	3517
wt2_3093:4-571	567
wt2_3094:277-1705	1428
wt2_30963:1-1272	1271
wt2_30994:200-1440	1240
wt2_31056:3-2675	2672
wt2_3106:754-1859	1105
wt2_31075:1-1400	1399
wt2_31134:1-1130	1129
wt2_31135:1-490	489
wt2_31142:1-387	386
wt2_31198:294-646	352
wt2_31219:170-1634	1464
wt2_31236:343-2735	2392
wt2_31257:1-1667	1666
wt2_31269:1-1508	1507
wt2_31286:1-1048	1047
wt2_31305:199-3023	2824
wt2_31315:377-2792	2415
wt2_31321:303-1630	1327
wt2_31344:1-495	494
wt2_3137:118-2196	2078
wt2_31370:466-1114	648
wt2_31387:299-3638	3339
wt2_31405:1-1749	1748
wt2_31423:324-819	495
wt2_31426:1-1066	1065
wt2_31437:110-2166	2056
wt2_31483:1-619	618
wt2_31529:119-1426	1307
wt2_31549:1-1404	1403
wt2_3165:1-741	740
wt2_31688:1-2642	2641
wt2_3169:157-1006	849
wt2_31693:1-2253	2252
wt2_31695:276-1101	825
wt2_31698:177-1986	1809
wt2_31702:1-780	779
wt2_31715:1-4444	4443
wt2_31747:142-274	132
wt2_3179:265-1016	751
wt2_31797:589-1375	786
wt2_31889:501-2779	2278
wt2_31933:176-1725	1549
wt2_31961:1-5620	5619
wt2_31981:1-843	842
wt2_32012:1-1126	1125
wt2_32073:334-1863	1529
wt2_32075:282-1772	1490
wt2_32102:1-2144	2143
wt2_32122:3-919	916
wt2_32134:331-2270	1939
wt2_32143:1-2236	2235
wt2_32178:154-1578	1424
wt2_32252:1-1108	1107
wt2_32361:311-1848	1537
wt2_32378:1-2683	2682
wt2_3242:802-1606	804
wt2_32444:116-866	750
wt2_32454:5-1731	1726
wt2_32465:3-1149	1146
wt2_32506:1-1280	1279
wt2_32514:1-1257	1256
wt2_3253:124-1471	1347
wt2_32671:1-534	533
wt2_32674:133-1453	1320
wt2_32678:353-1443	1090
wt2_32680:1-1029	1028
wt2_32701:1-853	852
wt2_32704:1-1327	1326
wt2_32819:1-2270	2269
wt2_32821:1-914	913
wt2_32826:1-783	782
wt2_32898:1-1435	1434
wt2_32904:282-1832	1550
wt2_32913:10-1920	1910
wt2_32976:1-719	718
wt2_32991:261-1022	761
wt2_33024:1-986	985
wt2_33042:43-1826	1783
wt2_33053:415-1060	645
wt2_33057:1-1112	1111
wt2_33085:449-1134	685
wt2_33087:503-2254	1751
wt2_3309:570-1145	575
wt2_33093:1-1083	1082
wt2_33154:552-1065	513
wt2_33209:328-2160	1832
wt2_33232:1-903	902
wt2_3328:451-2003	1552
wt2_33291:1-1614	1613
wt2_33322:327-1578	1251
wt2_33353:49-3290	3241
wt2_33460:1-892	891
wt2_33483:1-601	600
wt2_33488:493-1742	1249
wt2_33492:1-1946	1945
wt2_33499:1-887	886
wt2_33501:1-1013	1012
wt2_33556:1-5077	5076
wt2_33580:267-2314	2047
wt2_33582:42-937	895
wt2_33583:241-1340	1099
wt2_33597:1-2300	2299
wt2_33681:303-1014	711
wt2_33713:1-1143	1142
wt2_33794:1-1621	1620
wt2_33882:1-743	742
wt2_33890:1-1025	1024
wt2_33938:372-2816	2444
wt2_33941:401-1366	965
wt2_33943:155-1445	1290
wt2_33944:1-2131	2130
wt2_33972:1-1177	1176
wt2_34048:264-2387	2123
wt2_34068:365-2665	2300
wt2_34071:2-1373	1371
wt2_34104:356-1276	920
wt2_34114:85-1221	1136
wt2_3421:1-1387	1386
wt2_34214:1-2122	2121
wt2_34244:1-751	750
wt2_34281:141-1347	1206
wt2_34285:354-923	569
wt2_34315:128-2688	2560
wt2_34367:1-2357	2356
wt2_34374:1-1501	1500
wt2_34425:445-2256	1811
wt2_34509:1026-2999	1973
wt2_3457:1-1335	1334
wt2_34574:1-2282	2281
wt2_34635:1-1500	1499
wt2_34676:341-1613	1272
wt2_34677:150-1856	1706
wt2_34717:278-1345	1067
wt2_34760:120-852	732
wt2_34763:1-722	721
wt2_34765:114-3857	3743
wt2_34805:15-1092	1077
wt2_34814:443-3314	2871
wt2_34850:122-1586	1464
wt2_34901:298-1677	1379
wt2_34937:1-999	998
wt2_34943:120-892	772
wt2_35022:1-1031	1030
wt2_35026:1-1578	1577
wt2_35036:102-1363	1261
wt2_35047:211-1619	1408
wt2_35050:1-1092	1091
wt2_35122:1-975	974
wt2_3515:1-1082	1081
wt2_35155:443-1529	1086
wt2_35201:1-1531	1530
wt2_35239:1-2372	2371
wt2_35266:26-1444	1418
wt2_35270:416-826	410
wt2_35275:1-1261	1260
wt2_3531:109-995	886
wt2_35360:1-2213	2212
wt2_35382:1-2470	2469
wt2_35546:1-859	858
wt2_35584:1-397	396
wt2_3561:386-1124	738
wt2_35633:1-1240	1239
wt2_3564:1-1524	1523
wt2_35710:1-1089	1088
wt2_35734:1-1430	1429
wt2_35760:120-456	336
wt2_35768:11-949	938
wt2_35775:247-818	571
wt2_35863:10-1367	1357
wt2_35899:217-456	239
wt2_35930:1-680	679
wt2_35934:1-1014	1013
wt2_35990:391-631	240
wt2_36140:1-1586	1585
wt2_36143:322-1033	711
wt2_36182:1-828	827
wt2_36201:1-703	702
wt2_36255:1-1931	1930
wt2_36258:302-1434	1132
wt2_36302:499-1621	1122
wt2_36339:1-929	928
wt2_36479:375-2179	1804
wt2_36497:147-1996	1849
wt2_36542:362-1067	705
wt2_36554:1-998	997
wt2_36562:313-1967	1654
wt2_3661:490-4004	3514
wt2_36661:179-1615	1436
wt2_36668:1-1230	1229
wt2_36793:1-964	963
wt2_36796:258-2262	2004
wt2_3683:1-376	375
wt2_36860:1-2103	2102
wt2_36890:162-3556	3394
wt2_3691:1-1118	1117
wt2_36938:1-713	712
wt2_36988:1-828	827
wt2_37009:129-711	582
wt2_37068:187-3294	3107
wt2_37085:119-1726	1607
wt2_37086:451-1511	1060
wt2_37138:269-1087	818
wt2_37141:1-423	422
wt2_3719:427-2072	1645
wt2_3721:1-1780	1779
wt2_37280:646-1258	612
wt2_37301:7-1156	1149
wt2_37306:152-2543	2391
wt2_37329:180-901	721
wt2_3736:1-1178	1177
wt2_37440:227-1960	1733
wt2_37479:1-801	800
wt2_37483:136-2443	2307
wt2_37498:125-789	664
wt2_37679:2199-3339	1140
wt2_37732:1-1181	1180
wt2_37772:315-2103	1788
wt2_37798:402-707	305
wt2_37849:161-2217	2056
wt2_3785:103-1132	1029
wt2_37919:424-1412	988
wt2_37923:1-854	853
wt2_37929:1-2510	2509
wt2_37974:1-2940	2939
wt2_38039:274-1380	1106
wt2_38041:1-2671	2670
wt2_38058:234-832	598
wt2_38183:249-1044	795
wt2_38195:123-1382	1259
wt2_38234:1-916	915
wt2_38242:1-1384	1383
wt2_38280:357-3743	3386
wt2_3829:376-1981	1605
wt2_38320:298-1177	879
wt2_38350:119-2496	2377
wt2_38351:103-5116	5013
wt2_38356:1-1216	1215
wt2_38396:309-4198	3889
wt2_38410:38-2169	2131
wt2_38445:520-2151	1631
wt2_3850:1-1336	1335
wt2_38501:1-850	849
wt2_3857:1-2290	2289
wt2_38603:1-949	948
wt2_3862:193-849	656
wt2_38636:168-2142	1974
wt2_38664:1-440	439
wt2_38666:195-2691	2496
wt2_38716:1-753	752
wt2_38757:1-1978	1977
wt2_3877:229-2420	2191
wt2_38848:227-2171	1944
wt2_38893:504-8081	7577
wt2_38907:273-1640	1367
wt2_3892:255-817	562
wt2_38937:156-1823	1667
wt2_3896:271-1387	1116
wt2_3901:302-4983	4681
wt2_39031:1-3955	3954
wt2_39049:528-1643	1115
wt2_3907:226-1702	1476
wt2_39072:55-1496	1441
wt2_39075:1-1517	1516
wt2_39102:344-668	324
wt2_39128:213-2755	2542
wt2_39130:1-1944	1943
wt2_39139:460-2611	2151
wt2_39142:1-1379	1378
wt2_39146:1-792	791
wt2_39222:5-1628	1623
wt2_3923:1-2197	2196
wt2_39256:3-1249	1246
wt2_39298:615-1745	1130
wt2_39309:1-749	748
wt2_39370:361-973	612
wt2_39426:239-1753	1514
wt2_39441:224-962	738
wt2_39453:154-1013	859
wt2_39467:299-894	595
wt2_3947:121-882	761
wt2_39537:398-986	588
wt2_3960:554-1948	1394
wt2_39606:422-1092	670
wt2_39622:116-1155	1039
wt2_39673:137-1535	1398
wt2_39677:3-973	970
wt2_39720:2-1156	1154
wt2_3975:335-4504	4169
wt2_39805:167-1345	1178
wt2_39830:175-1950	1775
wt2_39846:1-1101	1100
wt2_39890:1-1344	1343
wt2_39928:2-4117	4115
wt2_39959:113-1541	1428
wt2_39961:1-634	633
wt2_39963:1-3100	3099
wt2_39987:345-2459	2114
wt2_40010:1-2572	2571
wt2_40071:119-1285	1166
wt2_40076:1-1065	1064
wt2_40080:1-746	745
wt2_40105:1-1757	1756
wt2_40166:126-778	652
wt2_4018:1-1149	1148
wt2_40180:1-1861	1860
wt2_40246:207-886	679
wt2_40251:1-747	746
wt2_40255:1-1973	1972
wt2_40323:130-1785	1655
wt2_40373:1-1151	1150
wt2_40432:248-1988	1740
wt2_40437:1-1324	1323
wt2_40439:17-501	484
wt2_40440:1-1032	1031
wt2_40447:1-1106	1105
wt2_40463:398-1418	1020
wt2_40474:557-1918	1361
wt2_40545:131-2540	2409
wt2_40562:1-994	993
wt2_40569:1-2304	2303
wt2_40609:1-936	935
wt2_40685:1-580	579
wt2_40734:129-1421	1292
wt2_40748:516-2933	2417
wt2_40754:573-2332	1759
wt2_40765:63-963	900
wt2_40826:1-1268	1267
wt2_40846:1-580	579
wt2_40872:1135-2408	1273
wt2_40916:114-1303	1189
wt2_40949:1-655	654
wt2_40973:277-1364	1087
wt2_40982:182-2324	2142
wt2_41050:1-1652	1651
wt2_411:483-1598	1115
wt2_41128:1-1986	1985
wt2_41135:1-1436	1435
wt2_41165:283-1607	1324
wt2_41202:280-2888	2608
wt2_41210:138-2760	2622
wt2_41229:1-1255	1254
wt2_41248:334-968	634
wt2_41287:4-5095	5091
wt2_41316:1-443	442
wt2_41319:958-1961	1003
wt2_41338:3-1559	1556
wt2_4136:120-1253	1133
wt2_41360:1-633	632
wt2_41412:1-1708	1707
wt2_41480:852-2442	1590
wt2_41501:150-3582	3432
wt2_41523:138-1654	1516
wt2_41555:454-2454	2000
wt2_41565:176-1692	1516
wt2_416:271-1273	1002
wt2_41616:405-1369	964
wt2_41635:260-1600	1340
wt2_41705:218-1719	1501
wt2_41713:10-3351	3341
wt2_41736:1-1778	1777
wt2_41754:553-773	220
wt2_41824:193-801	608
wt2_41860:134-1288	1154
wt2_41913:117-801	684
wt2_41957:1-2273	2272
wt2_42009:254-1791	1537
wt2_42012:118-1466	1348
wt2_42030:1-1003	1002
wt2_42033:1-11105	11104
wt2_42067:265-2731	2466
wt2_42110:243-1336	1093
wt2_42131:364-2109	1745
wt2_42178:265-3059	2794
wt2_42212:1-1772	1771
wt2_42311:367-610	243
wt2_42373:1-805	804
wt2_42375:1-1434	1433
wt2_42400:320-1252	932
wt2_42426:341-2255	1914
wt2_42434:1-466	465
wt2_42511:1-1039	1038
wt2_42512:1-679	678
wt2_42544:232-846	614
wt2_42554:1-1795	1794
wt2_42635:274-3290	3016
wt2_42643:199-1139	940
wt2_42660:1-1235	1234
wt2_42690:338-3022	2684
wt2_42712:1-1612	1611
wt2_42724:478-678	200
wt2_42727:1-1479	1478
wt2_42887:339-2052	1713
wt2_42947:1-1660	1659
wt2_42973:757-3340	2583
wt2_42989:289-824	535
wt2_43032:129-2531	2402
wt2_43066:347-2404	2057
wt2_43093:117-5702	5585
wt2_43096:226-2665	2439
wt2_43128:628-1358	730
wt2_43175:1-2143	2142
wt2_43261:172-648	476
wt2_43333:492-2605	2113
wt2_43377:1-2311	2310
wt2_43439:1-2289	2288
wt2_43452:538-693	155
wt2_43473:4-752	748
wt2_43500:1-1382	1381
wt2_43519:4-1599	1595
wt2_43529:151-1723	1572
wt2_43543:86-862	776
wt2_43630:425-895	470
wt2_43653:284-405	121
wt2_43678:499-1800	1301
wt2_43686:18-2418	2400
wt2_43761:112-1005	893
wt2_43773:325-2964	2639
wt2_43774:3-1263	1260
wt2_43779:125-891	766
wt2_43824:324-2899	2575
wt2_43862:213-2061	1848
wt2_4387:1-1485	1484
wt2_43891:293-1393	1100
wt2_43925:231-1055	824
wt2_43967:416-2749	2333
wt2_43979:381-2382	2001
wt2_4400:475-2374	1899
wt2_44039:570-4055	3485
wt2_44044:490-4629	4139
wt2_44045:1-3270	3269
wt2_44050:277-1146	869
wt2_44059:1-1166	1165
wt2_44072:1-884	883
wt2_44079:195-1201	1006
wt2_44111:551-1809	1258
wt2_44162:261-2949	2688
wt2_44194:1-799	798
wt2_44218:98-1393	1295
wt2_44309:1-4868	4867
wt2_4433:1-1557	1556
wt2_4437:122-910	788
wt2_44421:4-1629	1625
wt2_44447:1-646	645
wt2_44464:1-1774	1773
wt2_44523:125-1039	914
wt2_4453:1-2166	2165
wt2_44540:1-694	693
wt2_44554:230-2100	1870
wt2_44556:1-1608	1607
wt2_44564:44-1914	1870
wt2_44597:189-1771	1582
wt2_44612:1-1281	1280
wt2_44643:147-2932	2785
wt2_44655:79-2234	2155
wt2_447:245-604	359
wt2_44725:136-973	837
wt2_44755:350-1242	892
wt2_44831:1-3520	3519
wt2_44832:241-1546	1305
wt2_44885:1-1501	1500
wt2_44898:1-987	986
wt2_44906:108-1197	1089
wt2_45042:52-4357	4305
wt2_45047:1-2302	2301
wt2_45067:1-1481	1480
wt2_45114:1-1128	1127
wt2_45134:112-2391	2279
wt2_45139:1-939	938
wt2_45165:292-655	363
wt2_45176:1-1346	1345
wt2_45188:767-2674	1907
wt2_452:81-1170	1089
wt2_4521:1-1343	1342
wt2_45223:1-2907	2906
wt2_45249:279-5485	5206
wt2_45346:603-1037	434
wt2_45356:1-2477	2476
wt2_45363:1-3007	3006
wt2_45398:1-1651	1650
wt2_4542:1-1256	1255
wt2_45460:347-1116	769
wt2_45494:1-1607	1606
wt2_4555:1-648	647
wt2_45556:1-1837	1836
wt2_45568:1-1404	1403
wt2_45589:1-1323	1322
wt2_45603:1692-2603	911
wt2_45609:238-4219	3981
wt2_45631:1-1263	1262
wt2_45667:1-1270	1269
wt2_45714:1-2040	2039
wt2_45766:1-2310	2309
wt2_45779:909-1237	328
wt2_45788:261-2575	2314
wt2_45854:817-3504	2687
wt2_45886:163-2524	2361
wt2_45891:253-2498	2245
wt2_45905:310-3096	2786
wt2_4591:302-536	234
wt2_45917:1-1084	1083
wt2_45991:79-580	501
wt2_46011:148-915	767
wt2_46053:1-3377	3376
wt2_46060:1-541	540
wt2_46120:413-2500	2087
wt2_46230:1-1097	1096
wt2_46279:3-1595	1592
wt2_46331:1-1733	1732
wt2_46335:668-1307	639
wt2_46341:161-593	432
wt2_46400:1-1008	1007
wt2_46428:232-1006	774
wt2_46431:1368-5694	4326
wt2_46441:1-2474	2473
wt2_46468:1-944	943
wt2_46493:412-1116	704
wt2_4653:349-2862	2513
wt2_46601:242-884	642
wt2_46639:335-1097	762
wt2_46667:239-823	584
wt2_46692:1-1123	1122
wt2_46753:285-2703	2418
wt2_46763:4-2628	2624
wt2_46784:252-1592	1340
wt2_46835:1-569	568
wt2_46929:1-6214	6213
wt2_4693:1-1530	1529
wt2_46930:1-192	191
wt2_4694:1-1264	1263
wt2_46943:1-669	668
wt2_47017:369-1449	1080
wt2_47023:1-651	650
wt2_47060:1-644	643
wt2_47078:40-762	722
wt2_47080:1-775	774
wt2_47144:455-1306	851
wt2_47167:141-2314	2173
wt2_47232:930-1900	970
wt2_47243:300-2460	2160
wt2_47280:1-1478	1477
wt2_47336:1-1484	1483
wt2_4739:1-1648	1647
wt2_47442:2-1235	1233
wt2_47456:333-939	606
wt2_47467:1-866	865
wt2_47479:1-1383	1382
wt2_47481:3-486	483
wt2_47486:274-1492	1218
wt2_47539:288-2130	1842
wt2_47556:217-2386	2169
wt2_47584:139-1909	1770
wt2_47585:55-2406	2351
wt2_47593:273-2282	2009
wt2_47617:193-2141	1948
wt2_47637:4-3406	3402
wt2_477:1-2192	2191
wt2_47721:1-685	684
wt2_47796:103-694	591
wt2_47799:295-1649	1354
wt2_47801:40-1268	1228
wt2_47808:118-2060	1942
wt2_47817:282-627	345
wt2_47828:1-1247	1246
wt2_47859:198-2652	2454
wt2_4790:1-2231	2230
wt2_47901:1-1978	1977
wt2_4794:1-615	614
wt2_47953:1-2027	2026
wt2_47973:10-1055	1045
wt2_47984:1-1038	1037
wt2_48013:1-444	443
wt2_48038:554-2924	2370
wt2_48061:334-2184	1850
wt2_48110:118-1369	1251
[truncated: 2,190 more rows]

## Sheet: Figure_1C
Name	Size
wt2_84869:456-567	111
wt2_55492:5-120	115
wt2_18940:128-245	117
wt2_21392:1-119	118
wt2_19113:244-363	119
wt2_81127:380-500	120
wt2_43653:284-405	121
wt2_80633:279-400	121
wt2_18821:986-1112	126
wt2_62481:83-209	126
wt2_48212:662-792	130
wt2_31747:142-274	132
wt2_69139:368-500	132
wt2_64163:1-140	139
wt2_53241:307-448	141
wt2_15737:401-545	144
wt2_51568:548-694	146
wt2_72890:266-412	146
wt2_6105:1-148	147
wt2_57622:1-149	148
wt2_53653:1-155	154
wt2_43452:538-693	155
wt2_110881:308-464	156
wt3_243:1-182	181
wt3_9019:322-504	182
wt2_15431:1-184	183
wt2_63473:154-340	186
wt2_100034:426-617	191
wt2_46930:1-192	191
wt2_16356:139-331	192
wt2_95656:513-705	192
wt2_55855:214-407	193
wt3_16241:1-195	194
wt2_93286:521-719	198
wt2_42724:478-678	200
wt2_15689:669-870	201
wt2_71677:53-255	202
wt2_95073:318-521	203
wt2_17126:538-742	204
wt2_55962:1-205	204
wt2_73996:362-566	204
wt2_81774:579-783	204
wt2_110456:370-575	205
wt2_1756:126-336	210
wt3_8429:1792-2002	210
wt2_60095:661-873	212
wt2_82806:357-572	215
wt2_105521:516-735	219
wt2_41754:553-773	220
wt2_6682:11-232	221
wt2_99572:1197-1419	222
wt2_12386:269-492	223
wt2_54424:1-230	229
wt2_58126:204-437	233
wt2_4591:302-536	234
wt2_73045:1-236	235
wt2_35899:217-456	239
wt2_87880:780-1019	239
wt2_35990:391-631	240
wt3_12121:494-735	241
wt2_42311:367-610	243
wt2_88592:642-885	243
wt2_20823:208-453	245
wt2_90362:275-520	245
wt2_50538:320-567	247
wt2_105917:456-704	248
wt3_5529:1-249	248
wt1_11381:1-250	249
wt2_81405:442-692	250
wt2_104073:76-328	252
wt2_16578:1-254	253
wt2_78407:1-254	253
wt2_10539:599-853	254
wt2_16487:1-259	258
wt2_51866:663-921	258
wt2_105617:1-260	259
wt2_7473:489-748	259
wt2_97620:1-260	259
wt3_16547:1-261	260
wt3_1138:190-454	264
wt2_97205:657-922	265
wt2_88266:420-686	266
wt2_19542:529-798	269
wt2_76632:155-426	271
wt2_75582:201-473	272
wt2_24034:1-276	275
wt2_95022:1-286	285
wt2_81150:291-577	286
wt2_82575:1-289	288
wt2_67781:552-843	291
wt2_97697:1-293	292
wt2_19737:49-344	295
wt2_58670:103-402	299
wt2_87776:1-300	299
wt3_17881:8-308	300
wt2_52721:148-449	301
wt2_37798:402-707	305
wt2_27634:443-749	306
wt2_106429:471-780	309
wt2_106164:119-431	312
wt2_57651:1-315	314
wt2_48646:271-587	316
wt2_96348:425-741	316
wt2_62920:1-318	317
wt2_78100:1-318	317
wt2_68684:402-723	321
wt2_39102:344-668	324
wt2_24180:419-746	327
wt2_76403:576-903	327
wt2_45779:909-1237	328
wt2_57197:163-491	328
wt2_64705:471-800	329
wt2_88112:1-332	331
wt3_484:58-389	331
wt2_35760:120-456	336
wt2_79889:1-338	337
wt2_85481:133-470	337
wt2_49850:306-646	340
wt2_47817:282-627	345
wt2_2752:614-960	346
wt2_24505:1-348	347
wt2_77660:321-670	349
wt2_31198:294-646	352
wt2_5593:1-355	354
wt2_87410:169-524	355
wt2_22582:111-470	359
wt2_447:245-604	359
wt2_6921:305-664	359
wt2_105208:584-946	362
wt2_45165:292-655	363
wt2_98845:160-526	366
wt2_11909:769-1137	368
wt3_6072:6-374	368
wt2_65210:1-371	370
wt2_92070:463-833	370
wt2_11142:170-541	371
wt2_61396:559-930	371
wt2_3683:1-376	375
wt2_62109:322-697	375
wt3_12936:1-378	377
wt2_23241:248-628	380
wt2_31142:1-387	386
wt2_51668:1-389	388
wt2_6581:2-390	388
wt2_68379:493-884	391
wt2_52745:1-394	393
wt2_56639:185-578	393
wt2_64023:6-399	393
wt2_26080:289-684	395
wt2_35584:1-397	396
wt2_56533:109-506	397
wt2_100136:1-400	399
wt2_106181:1-402	401
wt2_97799:289-690	401
wt2_7438:1938-2340	402
wt2_49542:114-517	403
wt2_88529:334-738	404
wt2_1405:1-407	406
wt2_58672:277-683	406
wt2_11693:1-408	407
wt2_107074:491-901	410
wt2_35270:416-826	410
wt2_54739:240-650	410
wt2_97155:586-996	410
wt3_12693:252-667	415
wt2_9336:281-697	416
wt2_70520:227-645	418
wt2_100391:347-766	419
wt2_10915:355-776	421
wt2_37141:1-423	422
wt2_77979:1-423	422
wt2_8321:552-976	424
wt2_20833:563-988	425
wt2_67814:1-426	425
wt2_77204:1-426	425
wt2_54119:434-865	431
wt2_57744:307-738	431
wt2_46341:161-593	432
wt2_83916:318-750	432
wt2_103112:370-803	433
wt2_45346:603-1037	434
wt2_77087:1-436	435
wt2_78225:1-437	436
wt2_100462:1-438	437
wt2_28976:173-610	437
wt2_54857:536-973	437
wt2_57826:345-783	438
wt2_58119:1-439	438
wt2_38664:1-440	439
wt2_51693:1-440	439
wt2_23911:624-1065	441
wt2_41316:1-443	442
wt2_89600:319-761	442
wt2_105190:365-808	443
wt2_48013:1-444	443
wt2_53191:252-696	444
wt2_103203:1-446	445
wt2_87144:399-844	445
wt2_56054:1-447	446
wt2_109898:329-776	447
wt2_82954:1-449	448
wt2_99674:319-767	448
wt2_102074:1-450	449
wt2_77851:1-453	452
wt2_111718:379-832	453
wt2_95085:260-714	454
wt2_85644:688-1148	460
wt2_2624:1-462	461
wt2_63914:241-702	461
wt2_68866:588-1050	462
wt2_4896:239-702	463
wt2_66504:1-464	463
wt2_110087:352-816	464
wt2_11845:475-939	464
wt2_6063:174-638	464
wt2_93669:314-778	464
wt2_42434:1-466	465
wt2_92887:680-1145	465
wt2_103963:115-581	466
wt2_97991:220-686	466
wt2_72559:618-1085	467
wt2_9094:416-885	469
wt2_91395:1-470	469
wt2_91595:527-996	469
wt2_43630:425-895	470
wt2_111636:215-686	471
wt2_11279:1-472	471
wt2_70553:423-894	471
wt2_86629:1-472	471
wt2_109147:1-473	472
wt2_56880:580-1052	472
wt2_67829:1-473	472
wt2_75020:1-476	475
wt2_43261:172-648	476
wt2_15334:153-630	477
wt2_16877:167-644	477
wt2_50579:1-478	477
wt2_13607:453-931	478
wt2_17359:1-479	478
wt2_87939:1-479	478
wt2_18708:1-483	482
wt2_63244:220-702	482
wt2_47481:3-486	483
wt2_99400:322-805	483
wt2_40439:17-501	484
wt2_64355:713-1197	484
wt2_103708:1-486	485
wt2_18850:1-488	487
wt2_24903:1-488	487
wt2_4824:232-719	487
wt2_7521:224-712	488
wt2_31135:1-490	489
wt2_53011:149-640	491
wt2_52947:48-540	492
wt2_99839:329-821	492
wt2_15136:1-495	494
wt2_31344:1-495	494
wt2_5031:1-495	494
wt3_761:1043-1537	494
wt2_104149:1-496	495
wt2_31423:324-819	495
wt2_111673:480-976	496
wt2_66979:223-719	496
wt2_99350:181-677	496
wt2_53373:409-906	497
wt2_55610:1-498	497
wt2_63178:351-848	497
wt2_90444:212-710	498
wt2_102784:119-618	499
wt2_79519:1-500	499
wt2_89894:1-500	499
wt2_45991:79-580	501
wt2_102238:1-503	502
wt2_30290:175-677	502
wt2_48189:291-793	502
wt2_23414:127-630	503
wt2_75024:418-922	504
wt2_498:2-507	505
wt2_75578:243-748	505
wt2_56046:382-888	506
wt2_88444:863-1369	506
wt2_91571:118-624	506
wt2_79010:1-508	507
wt2_108728:1-510	509
wt2_63564:484-993	509
wt2_84557:294-804	510
wt2_50719:1-512	511
wt2_89497:334-846	512
wt2_33154:552-1065	513
wt2_77166:286-801	515
wt2_17051:318-834	516
wt2_62381:325-841	516
wt2_66722:15-532	517
wt2_52871:1-519	518
wt2_80906:1-519	518
wt2_13939:1-520	519
wt2_81592:1-520	519
wt2_49478:1-521	520
wt2_57451:232-752	520
wt2_1237:1-523	522
wt2_84467:341-863	522
wt2_1854:1-524	523
wt2_55087:1-524	523
wt3_11601:3-526	523
wt2_14401:253-777	524
wt2_60650:650-1174	524
wt2_19746:375-900	525
wt2_8963:153-678	525
wt2_28512:1-528	527
wt2_58011:1-528	527
wt2_7291:1-531	530
wt3_11375:508-1038	530
wt2_15449:210-741	531
wt2_65980:272-803	531
wt2_72815:340-872	532
wt2_32671:1-534	533
wt2_587:206-739	533
wt2_17347:946-1480	534
wt2_42989:289-824	535
wt2_53480:287-824	537
wt2_75610:60-597	537
wt2_74306:476-1015	539
wt2_46060:1-541	540
wt2_95330:333-874	541
wt2_107971:1-543	542
wt2_5728:516-1058	542
wt2_27070:503-1046	543
wt2_106182:307-852	545
wt2_27474:241-787	546
wt2_51540:334-880	546
wt3_9221:1-547	546
wt2_58015:1-548	547
wt2_14230:1-551	550
wt2_106078:1-552	551
wt2_95322:1-552	551
wt2_21855:441-993	552
wt2_97825:1-553	552
wt2_60160:230-783	553
wt2_83043:1-554	553
wt2_88117:464-1017	553
wt2_108949:393-947	554
wt1_17406:2-557	555
wt1_19227:1-557	556
wt3_8666:360-916	556
wt2_107789:1-558	557
wt2_13208:262-820	558
wt2_68648:336-894	558
wt2_97478:1-559	558
wt2_71546:1-560	559
wt2_74920:1-560	559
wt2_28695:790-1350	560
wt1_23787:1-562	561
wt2_14991:219-780	561
wt2_3892:255-817	562
wt2_108304:299-862	563
wt2_91654:354-918	564
wt2_22845:342-909	567
wt2_3093:4-571	567
wt2_46835:1-569	568
wt2_68361:215-783	568
wt2_34285:354-923	569
wt2_48633:300-869	569
wt2_92661:259-828	569
wt2_35775:247-818	571
wt2_51417:1-573	572
wt2_64966:536-1108	572
wt2_68113:347-919	572
wt2_29417:558-1131	573
wt2_20775:1-575	574
wt2_49484:1-575	574
wt2_3309:570-1145	575
wt2_48556:1-576	575
wt2_8879:1-576	575
wt2_90910:362-937	575
wt2_21206:142-719	577
wt2_70101:141-718	577
wt2_13561:1-580	579
wt2_40685:1-580	579
wt2_40846:1-580	579
wt2_85442:119-698	579
wt2_50073:1-581	580
wt2_73231:1-581	580
wt2_37009:129-711	582
wt2_91229:177-759	582
wt2_93005:262-844	582
wt2_107197:1-584	583
wt2_46667:239-823	584
wt2_56545:109-693	584
wt2_83226:1-585	584
wt2_12109:615-1200	585
wt2_57234:125-710	585
wt2_26251:1-587	586
wt2_78847:314-900	586
wt2_82876:1-587	586
wt2_29642:1-589	588
wt2_39537:398-986	588
wt2_26295:1-590	589
wt2_12101:1-591	590
wt2_21135:630-1220	590
wt2_87765:1-591	590
wt2_47796:103-694	591
wt2_56564:302-893	591
wt2_74795:251-842	591
wt2_92204:215-806	591
wt2_92304:1-592	591
wt2_78364:448-1041	593
wt2_94273:4-597	593
wt2_111106:1-596	595
wt2_39467:299-894	595
wt2_100948:1-597	596
wt2_22661:186-782	596
wt2_25021:296-892	596
wt2_28877:1-597	596
wt2_54589:1-597	596
wt2_55843:1-597	596
wt2_38058:234-832	598
wt2_61391:167-766	599
wt2_1421:241-841	600
wt2_33483:1-601	600
wt2_49864:522-1122	600
wt2_5992:1-602	601
wt2_80398:1-602	601
wt2_11445:1-604	603
wt2_24726:1-604	603
wt2_30065:330-933	603
wt2_21415:1-605	604
wt2_82274:1-605	604
wt2_28851:1-606	605
wt2_47456:333-939	606
wt2_5174:1-607	606
wt2_68912:1-607	606
wt2_89752:118-725	607
wt2_110274:233-841	608
wt2_41824:193-801	608
wt2_7835:221-830	609
wt2_2979:340-950	610
wt2_61223:1-611	610
wt2_88086:228-838	610
wt2_2756:6-617	611
wt2_94744:121-732	611
wt2_108690:1-613	612
wt2_37280:646-1258	612
wt2_39370:361-973	612
wt2_86477:1-613	612
wt2_28693:1-614	613
wt2_42544:232-846	614
wt2_4794:1-615	614
wt2_99437:4-618	614
wt2_111430:1-616	615
wt2_8117:1-616	615
wt2_61205:1-617	616
wt2_31483:1-619	618
wt2_5535:123-742	619
wt2_100469:124-745	621
wt2_111610:166-787	621
wt2_64749:180-801	621
wt2_108817:265-887	622
wt2_2840:1-623	622
wt2_531:275-897	622
wt2_63314:1-623	622
wt2_26446:222-845	623
wt2_24000:1-626	625
wt2_70634:3-628	625
wt3_4059:1-626	625
wt2_16544:304-931	627
wt3_13016:2-629	627
wt2_62478:128-757	629
wt2_54727:268-898	630
wt2_93007:188-818	630
wt2_27297:1-632	631
wt2_72790:1-632	631
wt2_41360:1-633	632
wt2_39961:1-634	633
wt2_41248:334-968	634
wt2_87730:426-1060	634
wt2_71070:1-637	636
wt2_100645:1-638	637
wt2_82516:354-991	637
wt2_89336:186-824	638
wt2_46335:668-1307	639
wt2_58645:567-1206	639
wt2_95101:158-797	639
wt2_100179:171-811	640
wt2_7031:289-930	641
wt2_75502:610-1251	641
wt3_17614:1-642	641
wt3_7890:1-642	641
wt2_30399:1-643	642
wt2_46601:242-884	642
wt2_56694:442-1084	642
wt2_73479:213-855	642
wt2_80243:1-643	642
wt2_111587:1-644	643
wt2_47060:1-644	643
wt2_4902:124-767	643
wt2_5283:113-756	643
wt2_62907:1-644	643
wt2_33053:415-1060	645
wt2_44447:1-646	645
wt2_65502:1-646	645
wt2_21674:163-809	646
wt2_111918:413-1060	647
wt2_25741:145-792	647
wt2_4555:1-648	647
wt2_31370:466-1114	648
wt2_70992:1-650	649
wt2_47023:1-651	650
wt2_57244:1-651	650
wt2_77059:495-1146	651
wt3_13473:391-1042	651
wt2_40166:126-778	652
wt2_53928:53-705	652
wt3_2194:1-653	652
wt2_40949:1-655	654
wt2_76759:192-846	654
wt2_9174:262-916	654
wt2_13913:1-656	655
wt2_20720:223-879	656
wt2_3862:193-849	656
wt2_88656:10-666	656
wt3_7479:1-657	656
wt2_109458:1-658	657
wt2_92737:195-852	657
wt2_62156:272-930	658
wt2_63171:203-861	658
wt2_54713:376-1036	660
wt2_13919:1-662	661
wt1_9492:148-810	662
wt2_16257:1-663	662
wt2_16451:28-691	663
wt2_37498:125-789	664
wt3_17947:506-1170	664
wt2_10369:1-666	665
wt2_13775:250-915	665
wt2_58253:353-1019	666
wt2_68185:1-667	666
wt1_23532:334-1001	667
wt2_6823:267-934	667
wt2_46943:1-669	668
wt2_14140:108-777	669
wt2_39606:422-1092	670
wt2_69315:217-887	670
wt1_19907:2-673	671
wt2_108753:117-788	671
wt2_30885:225-896	671
wt2_69132:1-672	671
wt2_82370:6-677	671
wt2_101603:1-675	674
wt2_60609:151-825	674
wt2_66155:263-937	674
wt2_99578:242-916	674
wt2_25510:1-677	676
wt2_2580:1-677	676
wt2_82291:505-1181	676
wt2_83570:1-678	677
wt2_87545:243-920	677
wt3_16662:1-678	677
wt2_100725:1-679	678
wt2_42512:1-679	678
wt2_9145:3-681	678
wt2_94252:439-1117	678
wt2_95362:235-913	678
wt2_35930:1-680	679
wt2_40246:207-886	679
wt2_49349:147-826	679
wt2_56558:1-680	679
wt2_63383:1-680	679
wt2_103459:363-1044	681
wt2_18175:1-682	681
wt2_98032:1-682	681
wt2_16826:1-683	682
wt2_28114:269-951	682
wt2_30377:207-890	683
wt2_13294:534-1218	684
wt2_41913:117-801	684
wt2_47721:1-685	684
wt2_61537:269-953	684
wt2_62270:1-685	684
wt2_33085:449-1134	685
wt2_60075:316-1001	685
wt2_22259:389-1075	686
wt2_5249:372-1058	686
wt2_21909:223-910	687
wt2_100445:294-982	688
wt2_15908:1-689	688
wt2_71416:338-1026	688
wt2_86449:86-774	688
wt2_111776:1-690	689
wt2_13096:452-1141	689
wt2_17484:1-690	689
wt2_76519:281-971	690
wt2_625:441-1132	691
wt3_11596:1-692	691
wt2_13150:1-693	692
wt2_88458:1-693	692
wt2_21492:432-1125	693
wt2_44540:1-694	693
wt2_72864:1-694	693
wt2_29041:1-695	694
wt2_12334:1-696	695
wt2_89923:1-698	697
wt2_68763:1-699	698
wt2_23044:295-995	700
wt3_483:338-1039	701
wt2_107517:305-1007	702
wt2_1580:574-1276	702
wt2_36201:1-703	702
wt2_72014:1-703	702
wt2_9109:600-1302	702
wt3_5163:302-1005	703
wt2_110730:1-705	704
wt2_46493:412-1116	704
wt2_107003:572-1277	705
wt2_27293:450-1155	705
wt2_30585:167-872	705
wt2_36542:362-1067	705
wt2_5874:1-706	705
wt2_64285:45-750	705
wt2_1587:390-1096	706
wt2_17682:1-708	707
wt2_50865:1-710	709
wt2_51477:137-846	709
wt2_56570:626-1335	709
wt2_103745:1-712	711
wt2_33681:303-1014	711
wt2_36143:322-1033	711
wt2_14:272-984	712
wt2_36938:1-713	712
wt2_8955:1-713	712
wt2_11623:1-714	713
wt2_23991:219-932	713
wt2_83519:299-1012	713
wt2_17802:1-715	714
wt2_27648:177-891	714
wt2_109835:1-717	716
wt2_19039:1-718	717
wt2_59816:1-718	717
wt2_80232:1-718	717
wt2_28001:1-719	718
wt2_32976:1-719	718
wt2_29392:147-866	719
wt2_6992:5-724	719
wt2_105253:408-1128	720
wt2_30306:1-721	720
wt2_55701:1-721	720
wt2_80408:314-1034	720
wt2_82707:174-894	720
wt2_34763:1-722	721
wt2_37329:180-901	721
wt2_88425:204-925	721
wt2_96379:140-861	721
wt2_107844:55-777	722
wt2_19073:1-723	722
wt2_26786:121-843	722
wt2_47078:40-762	722
wt2_53757:1-723	722
wt2_28832:1-724	723
wt2_52725:1-724	723
wt2_97600:1-725	724
wt2_11242:82-807	725
wt2_69175:184-909	725
wt2_78944:319-1044	725
wt2_11587:257-983	726
wt3_16256:1-727	726
wt3_9382:1-727	726
wt2_2532:375-1103	728
wt2_28342:1-729	728
wt2_87748:117-846	729
wt2_43128:628-1358	730
wt2_50063:218-948	730
wt2_77994:331-1061	730
wt2_94941:232-962	730
wt2_103085:296-1027	731
wt2_34760:120-852	732
wt2_110570:44-778	734
wt2_17941:1-735	734
wt2_79135:1-735	734
wt2_10626:1-737	736
wt2_2567:306-1042	736
wt2_29946:265-1002	737
wt2_3561:386-1124	738
wt2_39441:224-962	738
wt2_60519:247-985	738
wt2_93844:185-923	738
wt2_54663:116-855	739
wt2_87437:238-977	739
wt2_22636:1-741	740
wt2_3165:1-741	740
wt2_69778:1-741	740
wt2_86777:1-741	740
wt2_94950:1-741	740
wt2_69908:1-742	741
wt2_33882:1-743	742
wt2_55156:1-743	742
wt2_71836:242-984	742
wt2_109742:433-1176	743
wt2_13511:1-744	743
wt2_76153:262-1006	744
wt2_40080:1-746	745
wt2_102646:72-818	746
wt2_40251:1-747	746
wt2_53823:136-882	746
wt2_77330:1-747	746
wt1_3689:609-1357	748
wt2_16100:240-988	748
wt2_19417:127-875	748
wt2_39309:1-749	748
wt2_43473:4-752	748
wt2_25163:167-916	749
wt2_17549:1-751	750
wt2_32444:116-866	750
wt2_34244:1-751	750
wt2_3179:265-1016	751
wt2_54489:249-1000	751
wt2_38716:1-753	752
wt2_83753:50-802	752
wt2_88873:1-754	753
wt2_10572:2-756	754
wt2_14668:602-1356	754
wt2_76262:736-1490	754
wt3_16394:257-1011	754
wt2_96018:1-756	755
wt2_72827:1-757	756
wt3_14858:1-758	757
wt2_110502:1-759	758
wt2_97747:1-760	759
wt2_11105:1-761	760
wt2_5203:142-902	760
wt2_102958:1-762	761
wt2_22748:219-980	761
wt2_32991:261-1022	761
wt2_3947:121-882	761
wt2_5303:1-762	761
wt2_68487:53-814	761
wt2_46639:335-1097	762
wt2_60604:619-1381	762
wt2_78420:327-1089	762
wt2_86780:1-763	762
wt2_104838:246-1009	763
wt2_105813:311-1074	763
wt2_55891:190-953	763
wt2_43779:125-891	766
wt3_18663:1-767	766
wt2_105362:230-997	767
wt2_46011:148-915	767
wt2_557:187-955	768
wt2_106504:371-1140	769
wt2_109269:182-951	769
wt2_45460:347-1116	769
wt2_85142:451-1220	769
wt2_85930:174-944	770
wt2_11606:1-772	771
wt2_90092:1-772	771
wt2_34943:120-892	772
wt2_69384:231-1003	772
wt2_74626:384-1156	772
wt2_91759:20-792	772
wt2_46428:232-1006	774
wt2_47080:1-775	774
wt2_105076:75-850	775
wt2_77404:1-776	775
wt2_100183:1-777	776
wt2_13800:335-1111	776
wt2_28538:1-777	776
wt2_43543:86-862	776
wt2_48878:1-778	777
wt2_103484:4-782	778
wt2_53196:766-1544	778
wt2_31702:1-780	779
wt2_61287:1-780	779
wt2_62955:758-1538	780
wt2_9447:1-781	780
wt1_9458:123-905	782
wt2_111917:189-971	782
wt2_32826:1-783	782
wt2_98075:1-783	782
wt2_100237:267-1050	783
wt2_66190:117-900	783
wt2_81619:116-899	783
wt2_89292:1-784	783
wt2_21447:1-785	784
wt3_4153:324-1108	784
wt2_64467:1-786	785
wt2_90373:303-1088	785
wt2_31797:589-1375	786
wt2_6882:1-787	786
wt2_5654:224-1011	787
wt2_4437:122-910	788
wt2_65877:1-789	788
wt2_78682:1-790	789
wt2_106736:308-1098	790
wt2_55761:189-979	790
wt2_94063:616-1406	790
wt2_15100:1-792	791
wt2_39146:1-792	791
wt2_29243:3-796	793
wt2_91097:1-794	793
wt2_106768:1-795	794
wt2_107521:1-795	794
wt2_61916:3-797	794
wt2_68157:49-843	794
wt2_92326:186-980	794
wt2_96851:1-795	794
wt2_20476:1-796	795
wt2_38183:249-1044	795
wt2_13874:1-797	796
wt2_79133:292-1088	796
wt2_56200:1-798	797
wt2_30080:1-799	798
wt2_44194:1-799	798
wt2_62434:1-799	798
wt2_66217:245-1043	798
wt2_23800:1-801	800
wt2_37479:1-801	800
wt2_49615:328-1128	800
wt2_8985:1711-2513	802
wt2_99109:5-807	802
wt2_56050:124-927	803
wt2_80783:1-804	803
wt2_3242:802-1606	804
wt2_42373:1-805	804
wt2_70339:867-1671	804
wt2_82365:223-1028	805
wt2_87958:1-806	805
wt1_1978:1-807	806
wt2_106120:1-808	807
wt2_69993:1-808	807
wt2_102805:1-809	808
wt2_78220:164-972	808
wt2_79842:1-809	808
wt2_92984:160-968	808
wt2_75855:337-1146	809
wt2_105437:109-919	810
wt2_111539:1-811	810
wt2_52617:413-1223	810
wt2_89817:383-1193	810
wt2_95040:1-811	810
wt2_54396:186-997	811
wt2_69355:1-812	811
wt2_21597:1-813	812
wt2_59107:809-1621	812
wt1_16678:29-842	813
wt2_10469:272-1085	813
wt2_27695:1-814	813
wt2_76911:1-814	813
wt2_78877:1-814	813
wt2_54362:284-1098	814
wt2_59364:1-815	814
wt2_83168:236-1050	814
wt2_13528:128-944	816
wt2_51431:125-941	816
wt2_85785:387-1203	816
wt2_96204:1-817	816
wt2_96463:369-1185	816
wt2_100063:1-818	817
wt2_64950:1-818	817
wt2_110508:1-819	818
wt2_16187:1-819	818
wt2_19714:434-1252	818
wt2_37138:269-1087	818
wt2_50515:214-1032	818
wt2_51483:1-819	818
wt2_58103:1-819	818
wt2_26103:207-1028	821
wt2_29437:221-1042	821
wt2_51373:2-824	822
wt2_90736:273-1095	822
wt2_23962:265-1088	823
wt2_20997:447-1271	824
wt2_27735:288-1112	824
wt2_43925:231-1055	824
wt2_13109:241-1066	825
wt2_31695:276-1101	825
wt2_5937:389-1214	825
wt2_15459:77-903	826
wt1_31279:1-828	827
wt2_36182:1-828	827
wt2_36988:1-828	827
wt2_55183:231-1058	827
wt2_71159:219-1046	827
wt2_59126:236-1064	828
wt2_5324:1-830	829
wt2_89839:188-1017	829
wt2_59648:203-1033	830
wt2_77416:1-831	830
wt2_87097:223-1053	830
wt2_99141:1-831	830
wt2_23762:399-1230	831
wt2_81048:1-832	831
wt2_2961:1-833	832
wt2_29754:299-1131	832
wt2_98341:367-1199	832
wt2_14702:323-1156	833
wt2_65229:292-1125	833
wt2_6357:121-955	834
wt2_30051:1-836	835
wt2_63152:1-836	835
wt2_68451:1-837	836
wt2_44725:136-973	837
wt2_72218:1-838	837
wt2_73513:1-840	839
wt2_81399:1-840	839
wt2_97610:1-840	839
wt2_86595:131-971	840
wt2_2201:1-842	841
wt2_64015:196-1037	841
wt2_100609:113-955	842
wt2_31981:1-843	842
wt2_25879:341-1184	843
wt2_5518:280-1123	843
wt2_68511:349-1192	843
wt2_60278:5-849	844
wt2_68529:1-845	844
wt2_75409:267-1111	844
wt2_78126:1-845	844
wt2_2457:5-850	845
wt2_72512:1-846	845
wt2_79655:201-1046	845
wt3_8270:13-858	845
wt2_110660:1-847	846
wt2_1333:1-847	846
wt2_49296:1008-1854	846
wt2_73813:117-963	846
wt2_74707:122-968	846
wt2_91262:234-1080	846
wt2_83669:333-1180	847
wt2_104321:611-1459	848
wt2_107571:207-1055	848
wt2_111057:1-849	848
wt2_102368:1-850	849
wt2_3169:157-1006	849
wt2_38501:1-850	849
wt2_60307:409-1258	849
wt2_48589:1-851	850
wt2_107418:1-852	851
wt2_47144:455-1306	851
wt2_59597:1-852	851
wt2_72196:256-1107	851
wt2_32701:1-853	852
wt2_66021:1-853	852
wt2_72581:1-853	852
wt2_37923:1-854	853
wt2_50310:338-1191	853
wt2_70751:1-854	853
wt2_84239:177-1030	853
wt2_15869:1-855	854
wt2_53646:1167-2021	854
wt2_60082:1-855	854
wt3_16232:1-855	854
wt2_64080:1-856	855
wt2_15605:380-1237	857
wt2_50042:235-1092	857
wt2_35546:1-859	858
wt2_69536:645-1503	858
wt2_99710:284-1142	858
wt2_39453:154-1013	859
wt2_70799:805-1664	859
wt3_1588:438-1297	859
wt2_107712:1-861	860
wt2_52847:346-1206	860
wt2_20722:451-1312	861
wt2_26982:239-1100	861
wt2_51044:176-1037	861
wt3_14867:550-1411	861
wt2_19493:1-863	862
wt2_71943:65-927	862
wt2_1267:421-1284	863
wt2_90747:1-865	864
wt2_96361:121-985	864
wt2_12583:1-866	865
wt2_14981:440-1305	865
wt2_47467:1-866	865
wt2_91500:199-1064	865
wt2_50504:283-1149	866
wt2_52010:1-868	867
wt2_83726:5-872	867
wt2_92006:238-1105	867
wt2_109329:1-869	868
wt2_23759:1-869	868
wt2_27715:1-869	868
wt3_2249:1-869	868
wt2_16631:1-870	869
wt2_21661:396-1265	869
wt2_44050:277-1146	869
wt2_65486:320-1189	869
wt2_8433:323-1192	869
wt2_17367:238-1108	870
wt2_56684:841-1711	870
wt1_17422:1-872	871
wt2_14970:184-1055	871
wt2_7711:1171-2042	871
wt2_8180:1-872	871
wt2_81126:1-873	872
wt2_88970:372-1244	872
wt2_64475:376-1249	873
wt2_81080:1-874	873
wt1_21623:423-1297	874
wt2_86391:1-875	874
wt3_10043:578-1452	874
wt2_58033:1-876	875
wt2_71779:422-1297	875
wt1_11366:196-1072	876
wt2_26134:117-993	876
wt2_87372:578-1455	877
wt2_102271:1-879	878
wt2_107354:377-1255	878
wt2_38320:298-1177	879
wt3_786:291-1170	879
wt2_68569:18-898	880
wt3_11012:1-882	881
wt2_2658:218-1100	882
wt2_67623:53-935	882
wt2_97306:1-883	882
wt2_44072:1-884	883
wt2_83829:147-1031	884
wt2_79599:138-1023	885
wt2_17707:353-1239	886
wt2_33499:1-887	886
wt2_3531:109-995	886
wt1_20211:839-1726	887
wt2_109254:1-888	887
wt2_56014:1-888	887
wt2_92104:158-1045	887
wt2_28220:256-1144	888
wt2_50556:296-1184	888
wt2_64035:1-889	888
wt2_64442:1-889	888
wt2_29253:1-890	889
wt2_105932:1-891	890
wt2_74789:1-891	890
wt2_93685:283-1173	890
wt2_20177:385-1276	891
wt2_33460:1-892	891
wt2_57618:462-1353	891
wt2_61130:1-892	891
wt2_89604:1-892	891
wt2_89999:1-892	891
wt3_1542:555-1446	891
wt2_22750:1-893	892
wt2_44755:350-1242	892
wt3_12520:12-904	892
wt2_43761:112-1005	893
wt2_82552:24-917	893
wt2_14972:1-895	894
wt2_98079:757-1651	894
wt2_15300:205-1100	895
wt2_33582:42-937	895
wt2_57840:1-897	896
wt2_12809:1-898	897
wt2_61872:1-899	898
wt2_97232:1-899	898
wt2_5189:119-1018	899
wt1_25835:13-913	900
wt2_40765:63-963	900
wt2_63176:8-908	900
wt2_14357:202-1103	901
wt2_2361:131-1032	901
wt2_73691:1-902	901
wt2_33232:1-903	902
wt2_78094:1-903	902
wt2_66817:547-1450	903
wt2_8122:41-944	903
wt2_25245:1-905	904
wt2_5255:4-908	904
wt2_78128:1-905	904
wt2_102500:201-1106	905
wt2_22583:99-1004	905
wt2_50540:1-906	905
wt2_62871:132-1037	905
wt2_109356:1-907	906
wt3_11666:1-909	908
wt2_61314:246-1155	909
wt2_8378:1-910	909
wt2_15290:1-911	910
wt2_49558:389-1299	910
wt2_30486:124-1035	911
wt2_45603:1692-2603	911
wt2_101847:146-1058	912
wt2_54734:4-916	912
wt2_32821:1-914	913
wt2_61249:1-914	913
wt2_7265:1-914	913
wt2_97431:351-1264	913
wt2_44523:125-1039	914
wt2_49123:460-1374	914
wt2_18899:888-1803	915
wt2_22234:188-1103	915
wt2_38234:1-916	915
wt2_53481:1-916	915
wt2_98708:1-916	915
wt3_15403:1-916	915
wt2_1389:1-917	916
wt2_32122:3-919	916
wt2_5065:457-1373	916
wt2_87540:122-1038	916
wt3_12763:1-917	916
wt2_61300:1-918	917
wt2_82131:584-1501	917
wt2_87705:1-918	917
wt2_86348:1-919	918
wt2_73827:1-920	919
wt2_18400:1-921	920
wt2_34104:356-1276	920
wt1_21527:427-1348	921
wt2_54582:1-922	921
wt2_61221:476-1397	921
wt2_61325:233-1154	921
wt2_61783:1-922	921
wt2_77021:3-924	921
wt2_74590:389-1312	923
wt2_92614:1-924	923
wt2_30383:1-925	924
wt2_75217:198-1122	924
wt3_5648:133-1057	924
wt2_22812:240-1165	925
wt2_58717:427-1352	925
wt2_90853:1-927	926
wt2_96639:119-1045	926
wt2_105229:162-1089	927
wt2_60287:1-928	927
wt2_9831:1-928	927
wt3_3437:387-1314	927
wt2_28272:143-1071	928
wt2_36339:1-929	928
wt2_78720:1-929	928
wt2_82216:244-1172	928
wt3_2223:967-1896	929
wt2_27677:157-1087	930
wt2_73486:283-1213	930
wt2_20022:1-932	931
wt2_42400:320-1252	932
wt2_53840:1-933	932
wt2_30097:3-936	933
wt2_107335:1-935	934
wt2_3011:1-935	934
wt2_74584:1-935	934
wt2_40609:1-936	935
wt2_65513:65-1000	935
wt2_70530:1-937	936
wt2_83141:328-1264	936
wt2_79909:1-938	937
wt2_92746:435-1372	937
wt2_109997:1-939	938
wt2_35768:11-949	938
wt2_45139:1-939	938
wt2_58618:270-1208	938
wt2_48452:3-942	939
wt2_51550:26-965	939
wt2_14850:412-1352	940
wt2_42643:199-1139	940
wt2_104827:1-942	941
wt2_25821:208-1149	941
wt2_26601:1-942	941
wt2_21987:116-1058	942
wt2_68221:5-947	942
wt2_46468:1-944	943
wt2_69586:1-944	943
wt2_78705:1-944	943
wt2_86762:290-1233	943
wt3_18943:508-1451	943
wt2_17611:198-1142	944
wt2_30255:214-1158	944
wt2_52780:1-945	944
wt2_80170:278-1223	945
wt2_1517:262-1208	946
wt2_58940:1-948	947
wt2_74091:35-982	947
wt2_807:61-1008	947
wt3_10642:1-948	947
wt1_1234:1-949	948
wt2_104008:321-1269	948
wt2_38603:1-949	948
wt2_68739:134-1082	948
wt2_85609:1-949	948
wt2_90341:222-1171	949
wt2_69807:1-951	950
wt2_25202:1-953	952
wt2_55083:929-1881	952
wt3_18122:849-1801	952
wt1_20447:1-954	953
wt2_97792:143-1096	953
wt2_73268:1-955	954
wt2_108839:1-956	955
wt2_21342:2-957	955
wt2_74362:1-956	955
wt2_23502:1813-2771	958
wt2_68705:1-959	958
wt3_4243:1-959	958
wt2_1918:118-1077	959
wt2_25939:188-1147	959
wt2_50910:346-1305	959
wt2_70173:68-1027	959
wt2_24379:329-1289	960
wt2_50366:1-961	960
wt2_77611:832-1792	960
wt2_85769:1-961	960
wt3_11281:245-1205	960
wt1_12822:1-962	961
wt2_920:429-1390	961
wt2_20646:118-1080	962
wt2_36793:1-964	963
wt2_13560:1-965	964
wt2_41616:405-1369	964
wt2_84608:121-1085	964
wt2_2646:1-966	965
wt2_33941:401-1366	965
wt2_74332:869-1834	965
wt1_32283:127-1094	967
wt2_100610:1-968	967
wt2_57352:1-969	968
wt2_87585:1-969	968
wt2_92635:264-1232	968
wt2_15591:470-1440	970
wt2_39677:3-973	970
wt2_47232:930-1900	970
wt2_14847:255-1226	971
wt2_107550:3-975	972
wt2_64401:1-973	972
wt2_93096:635-1607	972
wt2_68387:1-974	973
wt2_35122:1-975	974
wt2_20608:1-976	975
wt2_29064:1-976	975
wt2_68210:938-1913	975
wt1_25888:1-978	977
wt2_16753:1-978	977
wt3_2212:3-981	978
wt2_57577:1-980	979
wt2_80835:1-980	979
wt2_108568:1-981	980
wt2_16798:1-981	980
wt2_74479:297-1277	980
wt2_98333:432-1412	980
wt3_553:10-990	980
wt1_25490:135-1116	981
wt2_52130:1-982	981
wt2_9960:1-982	981
wt3_13294:1-982	981
wt1_16028:145-1127	982
wt2_21878:207-1190	983
wt2_88537:323-1306	983
wt2_99225:1-984	983
wt3_13364:1-984	983
wt2_69676:544-1528	984
wt2_98066:1-985	984
wt2_33024:1-986	985
wt1_12663:44-1030	986
wt2_44898:1-987	986
wt2_65624:36-1022	986
wt2_69229:1-987	986
wt2_100390:1-988	987
wt2_5227:141-1128	987
wt2_20518:1-989	988
wt2_37919:424-1412	988
wt2_108530:533-1522	989
wt2_68258:167-1156	989
wt2_84490:175-1164	989
wt2_104318:1-993	992
wt2_59473:221-1213	992
wt2_6482:1-993	992
wt2_16167:1-994	993
wt2_28640:1-994	993
wt2_40562:1-994	993
wt2_17935:1-995	994
wt2_5561:271-1265	994
wt2_70071:1-995	994
wt2_93736:151-1146	995
wt2_9606:1-997	996
wt2_36554:1-998	997
wt2_5794:115-1112	997
wt2_63606:1-998	997
wt2_66999:1-998	997
wt2_82127:238-1235	997
wt2_2319:1-999	998
wt2_34937:1-999	998
wt2_72868:92-1090	998
wt2_100408:1-1000	999
wt2_3080:2-1002	1000
wt2_17270:1-1002	1001
wt2_62358:156-1157	1001
wt2_8380:1-1002	1001
wt2_416:271-1273	1002
wt2_42030:1-1003	1002
wt2_8848:110-1112	1002
wt2_23693:367-1370	1003
wt2_41319:958-1961	1003
wt2_80953:258-1261	1003
wt2_60252:1-1006	1005
wt2_44079:195-1201	1006
wt2_102653:1-1008	1007
wt2_18019:814-1821	1007
wt2_23074:1-1008	1007
wt2_46400:1-1008	1007
wt2_77466:975-1982	1007
wt1_15957:291-1299	1008
wt1_25872:1-1009	1008
wt2_28396:580-1590	1010
wt2_89157:1-1011	1010
wt2_94670:127-1137	1010
wt2_94769:226-1236	1010
wt2_68506:1-1012	1011
wt3_6530:996-2007	1011
wt2_33501:1-1013	1012
wt2_78812:1-1013	1012
wt2_35934:1-1014	1013
wt2_80335:1-1014	1013
wt2_8465:169-1182	1013
wt2_59342:274-1288	1014
wt2_66263:176-1190	1014
wt2_79958:1-1015	1014
wt2_90363:175-1189	1014
wt2_93872:609-1624	1015
wt2_107874:119-1135	1016
wt2_55026:1-1017	1016
wt2_65346:46-1062	1016
wt2_101280:1-1018	1017
wt2_64109:1-1018	1017
wt2_81707:339-1357	1018
wt3_7108:121-1139	1018
wt2_19698:375-1394	1019
wt2_23137:1-1020	1019
wt2_89504:60-1079	1019
wt2_40463:398-1418	1020
wt2_49855:79-1099	1020
wt2_60121:226-1246	1020
wt2_62510:1-1021	1020
wt2_86062:123-1143	1020
wt2_51474:1-1022	1021
wt3_17837:1-1022	1021
wt2_49044:1-1023	1022
wt2_14682:1-1024	1023
wt2_14806:268-1291	1023
wt2_33890:1-1025	1024
wt2_60449:228-1252	1024
wt2_64689:397-1421	1024
wt2_95673:556-1582	1026
wt2_65751:1-1028	1027
wt2_104103:419-1447	1028
wt2_32680:1-1029	1028
wt3_17212:565-1593	1028
wt2_3785:103-1132	1029
wt2_30093:748-1778	1030
wt2_35022:1-1031	1030
wt2_81989:1-1031	1030
wt1_9823:9-1040	1031
wt2_40440:1-1032	1031
wt2_5818:3-1034	1031
wt2_7667:1-1033	1032
wt3_15934:1-1034	1033
wt2_102798:459-1493	1034
wt2_21379:1-1035	1034
wt1_26963:1082-2118	1036
wt2_47984:1-1038	1037
wt2_74444:1-1038	1037
wt2_22891:305-1343	1038
wt2_42511:1-1039	1038
wt2_39622:116-1155	1039
wt2_56370:1-1040	1039
wt2_86778:272-1311	1039
wt2_53986:121-1161	1040
wt2_90849:1-1041	1040
wt3_14645:273-1313	1040
wt2_90559:113-1154	1041
wt2_99994:1-1042	1041
wt2_59926:1-1043	1042
wt2_60038:1-1043	1042
wt2_97724:308-1350	1042
wt2_26273:266-1310	1044
wt2_25526:185-1230	1045
wt2_47973:10-1055	1045
wt2_79868:307-1353	1046
wt2_91647:539-1585	1046
wt2_31286:1-1048	1047
wt3_12875:1-1048	1047
wt1_11987:1-1049	1048
wt2_108395:383-1431	1048
wt2_28145:384-1432	1048
wt2_30677:1-1049	1048
wt2_80218:2-1050	1048
wt2_20137:575-1624	1049
wt2_30719:1-1050	1049
wt2_97870:160-1209	1049
wt2_19489:1-1053	1052
wt2_76675:297-1349	1052
wt2_82137:237-1289	1052
wt2_84082:52-1104	1052
wt2_20850:1-1055	1054
wt3_16239:1-1056	1055
wt3_18745:369-1424	1055
wt1_6296:1-1057	1056
wt2_111598:472-1528	1056
wt2_13171:117-1173	1056
wt2_54068:1-1057	1056
wt2_12944:235-1292	1057
wt2_51280:128-1185	1057
wt2_82863:160-1217	1057
wt2_101450:1-1059	1058
wt2_16295:288-1346	1058
wt2_66457:1-1059	1058
wt2_89790:1-1059	1058
wt2_100971:1-1060	1059
wt2_37086:451-1511	1060
wt2_5943:1-1061	1060
wt3_9099:1-1061	1060
wt2_762:1-1062	1061
wt2_76979:4-1065	1061
wt2_82214:203-1264	1061
wt2_86325:1-1062	1061
wt2_58438:3-1065	1062
wt2_77542:87-1149	1062
wt2_80497:1-1063	1062
wt2_73150:1-1064	1063
wt2_40076:1-1065	1064
wt2_48248:1-1065	1064
wt2_31426:1-1066	1065
wt3_8066:236-1301	1065
wt2_6531:310-1376	1066
wt2_14201:398-1465	1067
wt2_14209:1-1068	1067
wt2_26895:172-1239	1067
wt2_34717:278-1345	1067
wt2_76279:2679-3748	1069
wt2_82182:133-1202	1069
wt2_105151:1-1071	1070
wt2_20934:457-1528	1071
wt2_57174:165-1236	1071
wt2_74195:169-1240	1071
wt2_25290:193-1265	1072
wt2_61702:1-1074	1073
wt2_8454:126-1199	1073
wt2_88560:195-1268	1073
wt2_93273:227-1300	1073
wt2_2630:1-1075	1074
wt2_24245:558-1633	1075
wt2_64099:4-1079	1075
wt3_2572:1-1076	1075
wt2_17260:6-1082	1076
wt2_93598:1-1077	1076
wt2_26590:176-1253	1077
wt2_34805:15-1092	1077
wt1_26423:46-1124	1078
wt2_9381:1-1079	1078
wt2_22402:1-1080	1079
wt2_47017:369-1449	1080
wt2_101895:356-1437	1081
wt2_3515:1-1082	1081
wt2_95774:428-1509	1081
wt2_33093:1-1083	1082
wt2_70115:58-1140	1082
wt2_89154:1-1083	1082
wt2_45917:1-1084	1083
wt2_68125:1-1084	1083
wt2_58906:5-1089	1084
wt2_60892:86-1170	1084
wt2_97654:1-1085	1084
wt1_28892:1-1086	1085
wt2_27075:92-1177	1085
wt2_64307:311-1396	1085
wt2_9452:117-1202	1085
wt2_9544:178-1263	1085
wt2_35155:443-1529	1086
wt2_49320:288-1374	1086
wt2_74820:68-1154	1086
wt2_77929:1-1087	1086
wt2_82821:119-1205	1086
wt2_40973:277-1364	1087
wt2_65666:1-1088	1087
wt2_87654:1-1088	1087
wt2_35710:1-1089	1088
wt2_5071:113-1201	1088
wt1_31459:1-1090	1089
wt2_44906:108-1197	1089
wt2_452:81-1170	1089
wt2_55933:327-1416	1089
wt2_32678:353-1443	1090
wt2_17788:1-1092	1091
wt2_18613:1-1092	1091
wt2_35050:1-1092	1091
wt2_647:1-1092	1091
wt2_80395:1-1092	1091
wt2_90709:1-1092	1091
wt2_42110:243-1336	1093
wt2_62218:245-1338	1093
wt2_48814:1-1095	1094
wt2_27168:1-1096	1095
wt2_107362:452-1548	1096
wt2_46230:1-1097	1096
wt2_106392:236-1333	1097
wt2_96253:146-1244	1098
wt2_9763:242-1340	1098
wt2_33583:241-1340	1099
wt2_81748:190-1289	1099
wt2_107718:328-1428	1100
wt2_39846:1-1101	1100
wt2_43891:293-1393	1100
wt2_79646:1-1102	1101
wt2_105916:219-1321	1102
wt2_84057:1-1103	1102
wt1_12683:1-1104	1103
wt2_103980:1-1104	1103
wt2_12180:210-1313	1103
wt2_12833:115-1218	1103
wt2_87854:1-1104	1103
wt2_16238:271-1375	1104
wt2_60376:262-1366	1104
wt2_87882:378-1482	1104
wt2_3106:754-1859	1105
wt2_40447:1-1106	1105
wt2_86050:1-1106	1105
wt2_110099:106-1212	1106
wt2_111069:1-1107	1106
wt2_38039:274-1380	1106
wt1_20425:402-1509	1107
wt2_32252:1-1108	1107
wt2_610:3-1110	1107
wt2_90332:1-1108	1107
wt2_192:137-1245	1108
wt2_86289:322-1430	1108
wt2_52612:298-1408	1110
wt2_5872:116-1226	1110
wt2_33057:1-1112	1111
wt2_60064:1-1112	1111
wt2_14561:49-1161	1112
wt2_22532:254-1366	1112
wt1_14601:1-1114	1113
wt2_85608:115-1228	1113
wt2_94928:1-1114	1113
wt2_766:302-1416	1114
wt2_107831:124-1239	1115
wt2_39049:528-1643	1115
wt2_411:483-1598	1115
wt2_3896:271-1387	1116
wt2_58348:468-1584	1116
wt2_69161:1-1117	1116
wt2_3691:1-1118	1117
wt2_70120:219-1337	1118
wt3_17321:1-1120	1119
wt3_8809:1-1120	1119
wt2_68583:176-1297	1121
wt2_36302:499-1621	1122
wt2_46692:1-1123	1122
wt2_49419:1-1123	1122
wt2_57339:1-1123	1122
wt2_83624:1-1123	1122
wt2_101408:1037-2160	1123
wt2_90013:209-1332	1123
wt2_91087:228-1351	1123
wt2_6247:121-1245	1124
wt2_79893:438-1562	1124
wt2_20820:1-1126	1125
wt2_32012:1-1126	1125
wt3_7649:1-1126	1125
wt3_8548:555-1680	1125
wt2_66280:1-1127	1126
wt2_86059:4-1130	1126
wt1_17277:111-1238	1127
wt2_2199:1-1128	1127
wt2_45114:1-1128	1127
wt2_85729:190-1317	1127
wt3_4686:1184-2311	1127
wt2_69644:1-1129	1128
wt2_76147:279-1407	1128
wt2_31134:1-1130	1129
wt2_84173:1-1130	1129
wt2_107690:1-1131	1130
wt2_39298:615-1745	1130
wt2_48573:1-1132	1131
wt2_61101:1-1132	1131
wt3_12163:1-1132	1131
wt2_22521:1-1133	1132
wt2_24676:120-1252	1132
wt2_36258:302-1434	1132
wt3_18656:1-1133	1132
wt1_22133:1-1134	1133
wt2_27058:1-1134	1133
wt2_4136:120-1253	1133
wt3_10983:1221-2354	1133
wt2_26312:1-1135	1134
wt2_58657:1-1135	1134
wt2_82760:179-1314	1135
wt2_90078:1-1136	1135
wt2_96993:1-1136	1135
wt2_103744:151-1287	1136
wt2_34114:85-1221	1136
wt2_78806:373-1509	1136
wt2_67659:590-1727	1137
wt2_92532:400-1537	1137
wt2_14612:270-1410	1140
wt2_37679:2199-3339	1140
wt2_10432:2-1143	1141
wt2_8193:81-1222	1141
wt2_33713:1-1143	1142
wt2_5585:1-1143	1142
wt2_69737:1172-2315	1143
wt2_75093:1-1144	1143
wt2_78202:1-1144	1143
wt2_21196:1-1145	1144
wt2_59898:142-1286	1144
wt2_89910:393-1537	1144
wt2_28062:1-1146	1145
wt2_32465:3-1149	1146
wt2_98968:250-1396	1146
wt2_59355:305-1452	1147
wt2_64940:1-1148	1147
wt2_104058:141-1289	1148
wt2_4018:1-1149	1148
wt2_37301:7-1156	1149
wt2_51285:1-1150	1149
wt2_52207:141-1290	1149
wt2_40373:1-1151	1150
wt2_111245:292-1443	1151
wt2_70682:199-1350	1151
wt1_1235:1-1153	1152
wt2_57657:1-1154	1153
wt2_108729:591-1745	1154
wt2_111003:1-1155	1154
wt2_25134:3-1157	1154
wt2_39720:2-1156	1154
wt2_41860:134-1288	1154
wt2_76542:1-1155	1154
wt2_49798:201-1356	1155
wt2_25339:3-1159	1156
wt2_78750:1-1157	1156
wt2_19161:135-1292	1157
wt2_86144:463-1621	1158
wt2_96846:600-1758	1158
wt2_56426:324-1483	1159
wt2_85628:1-1160	1159
wt2_76581:525-1685	1160
wt2_97013:1-1162	1161
wt2_23598:1-1163	1162
wt2_11982:646-1809	1163
wt2_74337:1-1165	1164
wt2_44059:1-1166	1165
wt2_48579:194-1359	1165
wt2_82177:1140-2305	1165
wt1_16749:1-1167	1166
wt2_27084:501-1667	1166
wt2_40071:119-1285	1166
wt2_17475:1-1168	1167
wt2_48442:1-1168	1167
wt2_52053:1-1168	1167
wt2_78114:1-1168	1167
wt2_26635:152-1320	1168
wt2_79360:213-1382	1169
wt2_93454:1-1170	1169
wt2_55918:1-1172	1171
wt2_105979:1-1173	1172
wt2_64243:277-1449	1172
wt2_90522:65-1237	1172
wt2_65523:122-1296	1174
wt2_9468:4-1178	1174
wt1_11482:90-1265	1175
wt1_21100:193-1368	1175
wt2_56069:1-1176	1175
wt2_62392:1-1176	1175
wt3_14463:1-1176	1175
wt1_20200:1-1177	1176
wt2_110373:1-1177	1176
wt2_17543:186-1362	1176
wt2_17956:4-1180	1176
wt2_33972:1-1177	1176
wt2_59046:1-1177	1176
wt2_3736:1-1178	1177
wt2_69488:1-1178	1177
wt2_69588:1-1178	1177
wt2_97949:1-1178	1177
wt2_39805:167-1345	1178
wt2_59650:3-1181	1178
wt2_69176:1-1179	1178
wt2_99106:1-1179	1178
wt1_10149:1-1180	1179
wt2_30583:4-1183	1179
wt2_37732:1-1181	1180
wt2_110133:1-1183	1182
wt2_111090:262-1444	1182
wt2_13464:251-1435	1184
wt2_2871:500-1684	1184
wt2_67848:121-1305	1184
wt2_69483:1-1185	1184
wt2_102185:1-1186	1185
wt2_29103:1-1186	1185
wt2_61914:1-1186	1185
wt2_20322:1-1187	1186
wt2_91140:3-1189	1186
wt2_12820:293-1480	1187
wt2_85182:1-1189	1188
wt2_40916:114-1303	1189
wt2_12479:1-1191	1190
wt2_27298:317-1507	1190
wt2_83636:1-1191	1190
wt2_101861:376-1567	1191
wt3_16895:251-1442	1191
wt2_48352:318-1510	1192
wt2_52328:1-1194	1193
wt2_59171:457-1650	1193
wt1_27269:550-1745	1195
wt2_98557:1-1196	1195
wt2_17305:7-1203	1196
wt2_53050:1-1198	1197
wt2_97505:5-1202	1197
wt2_100877:245-1443	1198
wt2_53891:344-1542	1198
wt2_62329:1-1199	1198
wt2_73314:11-1209	1198
wt2_88896:1-1199	1198
wt2_97816:1-1199	1198
wt2_14271:4-1203	1199
wt2_30799:1-1200	1199
wt2_85637:1-1200	1199
wt2_86590:279-1478	1199
wt2_2940:367-1567	1200
wt2_55814:1-1201	1200
wt2_70646:236-1436	1200
wt2_104682:1-1202	1201
wt1_8824:1-1203	1202
wt2_19600:180-1383	1203
wt2_53775:317-1520	1203
wt2_2808:60-1266	1206
wt2_34281:141-1347	1206
wt2_64485:23-1229	1206
wt2_74712:297-1503	1206
wt2_69456:1-1208	1207
wt2_86434:1-1208	1207
wt2_55322:1-1210	1209
wt2_28762:186-1396	1210
wt2_103986:4-1215	1211
wt2_111530:1-1213	1212
wt2_23930:1-1213	1212
wt2_83460:120-1332	1212
wt2_84915:1-1213	1212
wt2_70349:1271-2484	1213
wt2_94973:117-1330	1213
wt2_22640:35-1249	1214
wt2_55113:240-1454	1214
wt1_32513:494-1709	1215
wt2_38356:1-1216	1215
wt2_55640:1-1217	1216
wt2_103073:129-1346	1217
wt2_104826:1-1218	1217
wt2_108238:384-1601	1217
wt2_47486:274-1492	1218
wt2_55024:1-1219	1218
wt2_73922:243-1461	1218
wt2_76009:327-1545	1218
wt2_111390:1-1220	1219
wt2_26119:1-1220	1219
wt2_80301:613-1832	1219
wt3_416:791-2010	1219
wt2_66304:307-1527	1220
wt2_71782:1-1222	1221
wt3_16248:1-1223	1222
wt2_84683:115-1338	1223
wt2_99245:275-1498	1223
wt3_3064:4-1227	1223
wt3_7997:200-1423	1223
wt2_26791:213-1438	1225
wt2_93632:1-1228	1227
wt2_24880:1-1229	1228
wt2_47801:40-1268	1228
wt2_50351:1-1229	1228
wt2_36668:1-1230	1229
wt2_72167:166-1397	1231
wt2_12118:1-1233	1232
wt2_29770:125-1357	1232
wt2_84095:1-1233	1232
wt2_90315:1-1233	1232
wt3_3243:1-1233	1232
wt2_47442:2-1235	1233
wt2_73131:2-1235	1233
wt2_97121:1-1234	1233
wt2_19344:118-1352	1234
wt2_2582:207-1441	1234
wt2_42660:1-1235	1234
wt2_65927:1-1235	1234
wt2_109206:1045-2281	1236
wt2_2860:590-1826	1236
wt2_58989:269-1505	1236
wt2_78439:192-1428	1236
wt1_679:1-1238	1237
wt2_81768:1-1238	1237
wt2_35633:1-1240	1239
wt2_5308:217-1456	1239
wt1_24951:1-1241	1240
wt2_30994:200-1440	1240
wt2_52493:119-1360	1241
wt1_20022:567-1811	1244
wt2_22342:2-1246	1244
wt2_49307:258-1502	1244
wt2_67147:505-1749	1244
wt2_84033:302-1546	1244
wt1_3584:454-1700	1246
wt2_39256:3-1249	1246
wt2_47828:1-1247	1246
wt2_22035:46-1293	1247
wt2_83227:1-1248	1247
wt2_19844:1-1249	1248
wt2_6170:1-1249	1248
wt2_33488:493-1742	1249
wt2_80101:1-1251	1250
wt1_17087:291-1542	1251
wt2_25847:1-1252	1251
wt2_33322:327-1578	1251
wt2_48110:118-1369	1251
wt2_56603:3-1254	1251
wt2_70698:1-1252	1251
wt2_72398:1-1252	1251
wt2_83112:1-1253	1252
wt2_41229:1-1255	1254
wt2_54251:480-1734	1254
wt2_89953:79-1333	1254
wt2_4542:1-1256	1255
wt2_32514:1-1257	1256
wt2_61883:1-1257	1256
wt2_67798:179-1436	1257
wt1_16374:302-1560	1258
wt2_44111:551-1809	1258
wt2_69655:1-1259	1258
wt2_29144:1-1260	1259
wt2_38195:123-1382	1259
wt2_25570:1-1261	1260
wt2_35275:1-1261	1260
wt2_43774:3-1263	1260
wt2_25605:1-1262	1261
wt2_35036:102-1363	1261
wt2_11296:1-1263	1262
wt2_16124:939-2201	1262
wt2_45631:1-1263	1262
wt2_61162:2-1264	1262
wt2_83150:117-1379	1262
wt3_7048:1-1263	1262
wt2_4694:1-1264	1263
wt1_30518:1-1265	1264
wt2_81733:17-1281	1264
wt2_29975:1-1266	1265
wt2_16443:312-1578	1266
wt2_70365:247-1513	1266
wt3_14482:1-1267	1266
wt2_100460:1-1268	1267
wt2_40826:1-1268	1267
wt2_50745:35-1303	1268
wt2_6582:116-1384	1268
wt3_8783:37-1305	1268
wt2_15322:448-1717	1269
wt2_25006:289-1558	1269
wt2_45667:1-1270	1269
wt2_101337:118-1388	1270
wt1_813:1-1272	1271
wt2_106921:1-1272	1271
wt2_30963:1-1272	1271
wt2_54213:396-1667	1271
wt2_34676:341-1613	1272
wt2_61174:117-1389	1272
wt2_12640:436-1709	1273
wt2_40872:1135-2408	1273
wt3_1160:31-1304	1273
wt2_103421:1-1275	1274
wt2_108217:121-1395	1274
wt2_740:1-1275	1274
wt3_4224:121-1395	1274
wt2_103886:118-1393	1275
wt2_84155:1-1277	1276
wt2_52085:572-1849	1277
wt3_10919:8-1285	1277
wt1_27062:1-1279	1278
wt2_19956:1-1279	1278
wt2_89328:1-1279	1278
wt2_32506:1-1280	1279
wt2_44612:1-1281	1280
wt2_49354:1-1281	1280
wt2_84884:82-1362	1280
wt2_85501:1-1281	1280
wt2_108470:371-1652	1281
wt2_21092:1-1282	1281
wt2_23461:1-1282	1281
wt2_67743:1-1282	1281
wt2_91526:1-1282	1281
wt2_95900:1-1282	1281
wt3_17188:1-1282	1281
wt2_19471:1220-2502	1282
wt2_102094:165-1448	1283
wt2_22222:1-1284	1283
wt2_28331:1-1284	1283
wt2_51849:486-1769	1283
wt2_74016:1-1285	1284
wt2_56310:2-1287	1285
wt2_64336:285-1572	1287
wt2_71960:373-1662	1289
wt2_77028:360-1649	1289
wt3_12930:131-1420	1289
wt2_33943:155-1445	1290
wt2_73350:1-1292	1291
wt2_40734:129-1421	1292
wt2_17524:3-1296	1293
wt2_89102:311-1604	1293
wt2_13000:313-1607	1294
wt2_104750:189-1484	1295
wt2_44218:98-1393	1295
wt2_91269:369-1664	1295
wt3_5243:2462-3757	1295
wt2_55501:114-1411	1297
wt2_7048:260-1557	1297
wt2_75916:1-1299	1298
wt2_23287:339-1638	1299
wt2_14472:1-1301	1300
wt2_54789:1-1301	1300
wt2_61725:407-1707	1300
wt2_43678:499-1800	1301
wt1_11950:1-1303	1302
wt2_29050:227-1529	1302
wt2_85783:816-2119	1303
wt2_56366:43-1347	1304
wt2_14441:1-1306	1305
wt2_44832:241-1546	1305
wt3_6041:2-1307	1305
wt2_101804:1-1307	1306
wt2_48925:261-1567	1306
wt2_105868:168-1475	1307
wt2_31529:119-1426	1307
wt2_106600:1-1312	1311
wt3_7967:1-1312	1311
wt2_26891:686-1998	1312
wt2_65154:1-1314	1313
wt2_1011:1-1315	1314
wt2_109866:5-1319	1314
wt2_86311:1-1315	1314
wt2_92735:1-1315	1314
wt2_108336:162-1477	1315
wt2_12713:1-1317	1316
wt2_19711:303-1619	1316
wt2_65194:353-1669	1316
wt2_92514:1-1318	1317
wt2_86214:404-1722	1318
wt2_77910:271-1590	1319
wt2_8835:955-2274	1319
wt2_32674:133-1453	1320
wt2_56223:1-1321	1320
wt2_92889:1-1321	1320
wt2_56214:185-1506	1321
wt2_71648:1-1322	1321
wt2_45589:1-1323	1322
wt2_80072:217-1539	1322
wt2_98552:1-1323	1322
wt2_40437:1-1324	1323
wt2_58491:446-1769	1323
wt2_71612:430-1753	1323
wt2_20432:46-1370	1324
wt2_41165:283-1607	1324
wt2_79477:140-1464	1324
wt2_102534:1-1326	1325
wt2_17372:155-1480	1325
wt2_51223:265-1590	1325
wt2_61452:5-1330	1325
wt2_32704:1-1327	1326
wt2_86869:474-1800	1326
wt2_31321:303-1630	1327
wt2_17137:209-1537	1328
wt1_24981:641-1972	1331
wt2_109189:117-1448	1331
wt2_27250:1-1332	1331
wt2_23342:3-1335	1332
wt2_56107:1-1333	1332
wt2_77846:1-1333	1332
wt2_103473:1-1335	1334
wt2_3457:1-1335	1334
wt2_89367:159-1493	1334
wt2_93513:1-1335	1334
wt2_12484:1-1336	1335
wt2_3850:1-1336	1335
wt2_78901:1-1336	1335
wt2_83864:440-1775	1335
wt3_6679:229-1564	1335
wt2_96651:216-1553	1337
wt3_5937:1-1339	1338
wt2_71281:39-1378	1339
wt2_41635:260-1600	1340
wt2_46784:252-1592	1340
wt2_62440:1-1341	1340
wt2_78278:2-1342	1340
wt2_82618:1-1341	1340
wt2_97989:1-1342	1341
wt2_4521:1-1343	1342
wt2_39890:1-1344	1343
wt2_7195:245-1589	1344
wt2_45176:1-1346	1345
wt2_87969:996-2341	1345
wt1_15257:1-1347	1346
wt2_3253:124-1471	1347
wt2_86075:7-1354	1347
wt2_94326:300-1647	1347
wt1_15887:217-1565	1348
wt2_42012:118-1466	1348
wt2_21307:273-1622	1349
wt2_18023:333-1683	1350
wt2_25208:416-1766	1350
wt2_57596:1-1351	1350
wt2_74113:1-1351	1350
wt2_9303:236-1587	1351
wt2_107498:1-1353	1352
[truncated: 2,190 more rows]

## Sheet: Figure_1H
Chromosome	Location (Mb)	Normalized eccDNA reads
		cs	hs	ns
chr1	0.000001	0.198131899	0.175592625	0.235224934
chr1	0.1	0.396263798	0.409716125	0.617465451
chr1	0.2	0.311350127	0.2341235	0.323434284
chr1	0.3	0.509482027	0.292654375	0.264628051
chr1	0.4	0.566091141	0.321919813	0.264628051
chr1	0.5	0.226436456	0.2341235	0.1764187
chr1	0.6	0.311350127	0.2341235	0.411643634
chr1	0.7	0.254741013	0.087796313	0.264628051
chr1	0.8	0.537786584	0.263388938	0.470449868
chr1	0.9	0.339654684	0.409716125	0.294031167
chr1	1	0.28304557	0.321919813	0.323434284
chr1	1.1	0.226436456	0.35118525	0.235224934
chr1	1.2	0.28304557	0.2341235	0.352837401
chr1	1.3	0.424568356	0.409716125	0.1764187
chr1	1.4	0.452872913	0.409716125	0.529256101
chr1	1.5	0.396263798	0.380450688	0.529256101
chr1	1.6	0.311350127	0.556043313	0.235224934
chr1	1.7	0.339654684	0.409716125	0.323434284
chr1	1.8	0.226436456	0.35118525	0.470449868
chr1	1.9	0.396263798	0.438981563	0.323434284
chr1	2	0.28304557	0.292654375	0.323434284
chr1	2.1	0.509482027	0.35118525	0.441046751
chr1	2.2	0.367959241	0.204858063	0.411643634
chr1	2.3	0.28304557	0.35118525	0.411643634
chr1	2.4	0.424568356	0.204858063	0.264628051
chr1	2.5	0.339654684	0.292654375	0.323434284
chr1	2.6	0.226436456	0.438981563	0.323434284
chr1	2.7	0.198131899	0.409716125	0.323434284
chr1	2.8	0.452872913	0.263388938	0.205821817
chr1	2.9	0.396263798	0.204858063	0.352837401
chr1	3	0.28304557	0.468247	0.264628051
chr1	3.1	0.339654684	0.438981563	0.323434284
chr1	3.2	0.311350127	0.35118525	0.441046751
chr1	3.3	0.396263798	0.438981563	0.294031167
chr1	3.4	0.339654684	0.204858063	0.323434284
chr1	3.5	0.396263798	0.380450688	0.382240517
chr1	3.6	0.28304557	0.438981563	0.1764187
chr1	3.7	0.509482027	1.434006438	0.558659218
chr1	3.8	0.424568356	0.438981563	0.411643634
chr1	3.9	0.254741013	0.175592625	0.1764187
chr1	4	0.367959241	0.2341235	0.441046751
chr1	4.1	0.424568356	0.409716125	0.294031167
chr1	4.2	0.339654684	0.409716125	0.323434284
chr1	4.3	0.226436456	0.2341235	0.264628051
chr1	4.4	0.226436456	0.35118525	0.352837401
chr1	4.5	0.339654684	0.292654375	0.441046751
chr1	4.6	0.48117747	0.409716125	0.529256101
chr1	4.7	0.254741013	0.321919813	0.235224934
chr1	4.8	0.339654684	0.292654375	0.264628051
chr1	4.9	0.367959241	0.175592625	0.294031167
chr1	5	0.226436456	0.409716125	0.294031167
chr1	5.1	0.367959241	0.438981563	0.382240517
chr1	5.2	0.311350127	0.263388938	0.558659218
chr1	5.3	0.367959241	0.263388938	0.264628051
chr1	5.4	0.396263798	0.468247	0.441046751
chr1	5.5	0.169827342	0.204858063	0.235224934
chr1	5.6	0.367959241	0.11706175	0.441046751
chr1	5.7	0.48117747	0.292654375	0.411643634
chr1	5.8	0.509482027	0.321919813	0.441046751
chr1	5.9	0.311350127	0.263388938	0.352837401
chr1	6	0.396263798	0.380450688	0.323434284
chr1	6.1	0.311350127	0.468247	0.235224934
chr1	6.2	0.254741013	0.175592625	0.235224934
chr1	6.3	0.28304557	0.321919813	0.441046751
chr1	6.4	0.169827342	0.204858063	0.323434284
chr1	6.5	0.509482027	0.468247	0.470449868
chr1	6.6	0.311350127	0.468247	0.294031167
chr1	6.7	0.48117747	0.468247	0.323434284
chr1	6.8	0.452872913	0.643839625	0.352837401
chr1	6.9	0.254741013	0.321919813	0.205821817
chr1	7	0.339654684	0.11706175	0.323434284
chr1	7.1	0.198131899	0.292654375	0.264628051
chr1	7.2	0.28304557	0.380450688	0.147015584
chr1	7.3	0.169827342	0.2341235	0.235224934
chr1	7.4	0.254741013	0.263388938	0.264628051
chr1	7.5	0.311350127	0.35118525	0.352837401
chr1	7.6	0.367959241	0.380450688	0.147015584
chr1	7.7	0.226436456	0.2341235	0.264628051
chr1	7.8	0.339654684	0.204858063	0.323434284
chr1	7.9	0.113218228	0.2341235	0.264628051
chr1	8	0.339654684	0.204858063	0.1764187
chr1	8.1	0.509482027	0.35118525	0.147015584
chr1	8.2	0.056609114	0.263388938	0.352837401
chr1	8.3	0.28304557	0.292654375	0.382240517
chr1	8.4	0.509482027	0.35118525	0.558659218
chr1	8.5	0.198131899	0.35118525	0.470449868
chr1	8.6	0.254741013	0.321919813	0.264628051
chr1	8.7	0.226436456	0.468247	0.294031167
chr1	8.8	0.226436456	0.321919813	0.382240517
chr1	8.9	0.367959241	0.2341235	0.235224934
chr1	9	0.28304557	0.321919813	0.264628051
chr1	9.1	0.339654684	0.204858063	0.205821817
chr1	9.2	0.28304557	0.380450688	0.147015584
chr1	9.3	0.311350127	0.468247	0.294031167
chr1	9.4	0.28304557	0.204858063	0.441046751
chr1	9.5	0.198131899	0.321919813	0.323434284
chr1	9.6	0.651004812	0.321919813	0.382240517
chr1	9.7	0.396263798	0.321919813	0.352837401
chr1	9.8	0.169827342	0.321919813	0.323434284
chr1	9.9	0.367959241	0.35118525	0.352837401
chr1	10	0.28304557	0.409716125	0.411643634
chr1	10.1	0.311350127	0.321919813	0.294031167
chr1	10.2	0.311350127	0.087796313	0.382240517
chr1	10.3	0.198131899	0.263388938	0.323434284
chr1	10.4	0.226436456	0.409716125	0.323434284
chr1	10.5	0.537786584	0.380450688	0.147015584
chr1	10.6	0.28304557	0.2341235	0.352837401
chr1	10.7	0.084913671	0.263388938	0.235224934
chr1	10.8	0.198131899	0.35118525	0.294031167
chr1	10.9	0.169827342	0.263388938	0.264628051
chr1	11	0.141522785	0.409716125	0.235224934
chr1	11.1	0.226436456	0.321919813	0.294031167
chr1	11.2	0.311350127	0.2341235	0.382240517
chr1	11.3	0.198131899	0.380450688	0.294031167
chr1	11.4	0.254741013	0.35118525	0.352837401
chr1	11.5	0.48117747	0.058530875	0.529256101
chr1	11.6	0.367959241	0.35118525	0.352837401
chr1	11.7	0.367959241	0.380450688	0.352837401
chr1	11.8	0.48117747	0.556043313	0.529256101
chr1	11.9	0.141522785	0.35118525	0.323434284
chr1	12	0.254741013	0.321919813	0.205821817
chr1	12.1	0.396263798	0.321919813	0.411643634
chr1	12.2	0.226436456	0.35118525	0.441046751
chr1	12.3	0.198131899	0.497512438	0.264628051
chr1	12.4	0.311350127	0.2341235	0.205821817
chr1	12.5	0.28304557	0.2341235	0.1764187
chr1	12.6	0.28304557	0.438981563	0.147015584
chr1	12.7	0.226436456	0.204858063	0.382240517
chr1	12.8	0.367959241	0.321919813	0.646868568
chr1	12.9	0.424568356	0.556043313	0.382240517
chr1	13	0.509482027	0.292654375	0.588062335
chr1	13.1	0.48117747	0.35118525	0.323434284
chr1	13.2	0.311350127	0.292654375	0.294031167
chr1	13.3	0.396263798	0.556043313	0.411643634
chr1	13.4	0.311350127	0.438981563	0.323434284
chr1	13.5	0.367959241	0.087796313	0.352837401
chr1	13.6	0.537786584	0.380450688	0.382240517
chr1	13.7	0.452872913	0.438981563	0.499852984
chr1	13.8	0.622700255	0.409716125	0.352837401
chr1	13.9	0.396263798	0.321919813	0.617465451
chr1	14	0.339654684	0.321919813	0.352837401
chr1	14.1	0.566091141	0.11706175	0.411643634
chr1	14.2	0.622700255	0.409716125	0.382240517
chr1	14.3	0.594395698	0.380450688	0.382240517
chr1	14.4	0.396263798	0.175592625	0.352837401
chr1	14.5	0.113218228	0.029265438	0.08820935
chr1	14.6	0.226436456	0.11706175	0.1764187
chr1	14.7	0.056609114	0.087796313	0.117612467
chr1	14.8	0.254741013	0.146327188	0.235224934
chr1	14.9	0.311350127	0.204858063	0.382240517
chr1	15	1.981318992	1.843722564	2.058218171
chr1	15.1	0.566091141	0.263388938	0.441046751
chr1	15.2	0.311350127	0.2341235	0.147015584
chr1	15.3	0.141522785	0.058530875	0.029403117
chr1	15.4	0.424568356	0.2341235	0.441046751
chr1	15.5	0.254741013	0.292654375	0.235224934
chr1	15.6	0.367959241	0.321919813	0.411643634
chr1	15.7	0.877441268	0.468247	0.646868568
chr1	15.8	0.537786584	0.468247	0.558659218
chr1	15.9	0.311350127	0.321919813	0.441046751
chr1	16	0.679309369	0.556043313	0.441046751
chr1	16.1	0.339654684	0.263388938	0.1764187
chr1	16.2	0.198131899	0.438981563	0.205821817
chr1	16.3	0.509482027	0.204858063	0.235224934
chr1	16.4	0.226436456	0.146327188	0.529256101
chr1	16.5	0.679309369	0.468247	0.852690385
chr1	16.6	0.226436456	0.35118525	0.205821817
chr1	16.7	0.396263798	0.175592625	0.323434284
chr1	16.8	0.339654684	0.263388938	0.264628051
chr1	16.9	0.113218228	0.292654375	0.352837401
chr1	17	0.396263798	0.204858063	0.323434284
chr1	17.1	0.226436456	0.146327188	0.323434284
chr1	17.2	0.311350127	0.2341235	0.264628051
chr1	17.3	0.339654684	0.263388938	0.294031167
chr1	17.4	0.198131899	0.263388938	0.235224934
chr1	17.5	0.254741013	0.263388938	0.382240517
chr1	17.6	0.254741013	0.321919813	0.235224934
chr1	17.7	0.367959241	0.175592625	0.235224934
chr1	17.8	0.198131899	0.175592625	0.323434284
chr1	17.9	0.396263798	0.380450688	0.235224934
chr1	18	0.556043313	1.875420168	0.352837401
chr1	18.1	0.254741013	0.292654375	0.323434284
chr1	18.2	0.311350127	0.409716125	0.352837401
chr1	18.3	0.254741013	0.468247	0.294031167
chr1	18.4	0.141522785	0.204858063	0.235224934
chr1	18.5	0.28304557	0.2341235	0.470449868
chr1	18.6	0.198131899	0.497512438	0.352837401
chr1	18.7	0.254741013	0.35118525	0.264628051
chr1	18.8	0.311350127	0.292654375	0.294031167
chr1	18.9	0.198131899	0.175592625	0.352837401
chr1	19	0.594395698	0.292654375	0.323434284
chr1	19.1	0.198131899	0.468247	0.352837401
chr1	19.2	0.254741013	0.263388938	0.323434284
chr1	19.3	0.424568356	0.497512438	0.352837401
chr1	19.4	0.396263798	0.321919813	0.382240517
chr1	19.5	0.28304557	0.2341235	0.294031167
chr1	19.6	0.226436456	0.380450688	0.147015584
chr1	19.7	0.339654684	0.321919813	0.411643634
chr1	19.8	0.367959241	0.380450688	0.294031167
chr1	19.9	0.254741013	0.35118525	0.411643634
chr1	20	0.254741013	0.204858063	0.264628051
chr1	20.1	0.396263798	0.2341235	0.411643634
chr1	20.2	0.28304557	0.321919813	0.323434284
chr1	20.3	0.28304557	0.409716125	0.1764187
chr1	20.4	0.28304557	0.380450688	0.294031167
chr1	20.5	0.28304557	0.409716125	0.264628051
chr1	20.6	0.198131899	0.468247	0.147015584
chr1	20.7	0.311350127	0.409716125	0.235224934
chr1	20.8	0.311350127	0.263388938	0.294031167
chr1	20.9	0.226436456	0.263388938	0.352837401
chr1	21	0.339654684	0.2341235	0.323434284
chr1	21.1	0.339654684	0.468247	0.823287268
chr1	21.2	0.396263798	0.380450688	0.205821817
chr1	21.3	0.226436456	0.321919813	0.294031167
chr1	21.4	0.339654684	0.380450688	0.1764187
chr1	21.5	0.254741013	0.468247	0.323434284
chr1	21.6	0.48117747	0.497512438	0.294031167
chr1	21.7	0.28304557	0.35118525	0.205821817
chr1	21.8	0.339654684	0.263388938	0.117612467
chr1	21.9	0.48117747	0.409716125	0.529256101
chr1	22	0.28304557	0.292654375	0.352837401
chr1	22.1	0.198131899	0.263388938	0.235224934
chr1	22.2	0.198131899	0.263388938	0.441046751
chr1	22.3	0.254741013	0.438981563	0.235224934
chr1	22.4	0.367959241	0.263388938	0.323434284
chr1	22.5	0.311350127	0.614574188	0.352837401
chr1	22.6	0.28304557	0.292654375	0.352837401
chr1	22.7	0.226436456	0.409716125	0.441046751
chr1	22.8	0.28304557	0.292654375	0.147015584
chr1	22.9	0.198131899	0.321919813	0.147015584
chr1	23	0.367959241	0.175592625	0.264628051
chr1	23.1	0.169827342	0.409716125	0.411643634
chr1	23.2	0.311350127	0.263388938	0.205821817
chr1	23.3	0.48117747	0.409716125	0.235224934
chr1	23.4	0.311350127	0.263388938	0.08820935
chr1	23.5	0.424568356	0.468247	0.235224934
chr1	23.6	0.254741013	0.438981563	0.441046751
chr1	23.7	0.113218228	0.380450688	0.1764187
chr1	23.8	0.28304557	0.409716125	0.382240517
chr1	23.9	0.367959241	0.321919813	0.1764187
chr1	24	0.424568356	0.292654375	0.205821817
chr1	24.1	0.28304557	0.468247	0.411643634
chr1	24.2	0.566091141	0.409716125	0.705674802
chr1	24.3	0.339654684	0.321919813	0.382240517
chr1	24.4	0.566091141	0.204858063	0.470449868
chr1	24.5	0.311350127	0.321919813	0.294031167
chr1	24.6	0.339654684	0.2341235	0.352837401
chr1	24.7	0.424568356	0.35118525	0.264628051
chr1	24.8	0.254741013	0.438981563	0.323434284
chr1	24.9	0.198131899	0.204858063	0.205821817
chr1	25	0.424568356	0.321919813	0.470449868
chr1	25.1	0.254741013	0.11706175	0.205821817
chr1	25.2	0.452872913	0.263388938	0.294031167
chr1	25.3	0.396263798	0.35118525	0.470449868
chr1	25.4	0.367959241	0.263388938	0.235224934
chr1	25.5	0.226436456	0.175592625	0.205821817
chr1	25.6	0.28304557	0.292654375	0.235224934
chr1	25.7	0.254741013	0.292654375	0.205821817
chr1	25.8	0.198131899	0.380450688	0.1764187
chr1	25.9	0.141522785	0.409716125	0.470449868
chr1	26	0.339654684	0.263388938	0.411643634
chr1	26.1	0.367959241	0.468247	0.411643634
chr1	26.2	0.311350127	0.292654375	0.294031167
chr1	26.3	0.311350127	0.263388938	0.205821817
chr1	26.4	0.339654684	0.263388938	0.323434284
chr1	26.5	0.396263798	0.468247	0.264628051
chr1	26.6	0.226436456	0.2341235	0.235224934
chr1	26.7	0.254741013	0.380450688	0.323434284
chr1	26.8	0.28304557	0.292654375	0.411643634
chr1	26.9	0.169827342	0.321919813	0.294031167
chr1	27	0.169827342	0.438981563	0.294031167
chr1	27.1	0.198131899	0.263388938	0.264628051
chr1	27.2	0.226436456	0.380450688	0.382240517
chr1	27.3	0.254741013	0.263388938	0.294031167
chr1	27.4	0.311350127	0.11706175	0.235224934
chr1	27.5	0.396263798	0.2341235	0.294031167
chr1	27.6	0.28304557	0.2341235	0.264628051
chr1	27.7	0.254741013	0.175592625	0.441046751
chr1	27.8	0.169827342	0.380450688	0.382240517
chr1	27.9	0.339654684	0.35118525	0.294031167
chr1	28	0.311350127	0.263388938	0.117612467
chr1	28.1	0.226436456	0.556043313	0.382240517
chr1	28.2	0.424568356	0.497512438	0.323434284
chr1	28.3	0.339654684	0.380450688	0.1764187
chr1	28.4	0.339654684	0.321919813	0.323434284
chr1	28.5	0.311350127	0.409716125	0.323434284
chr1	28.6	0.339654684	0.380450688	0.294031167
chr1	28.7	0.311350127	0.321919813	0.352837401
chr1	28.8	0.28304557	0.35118525	0.411643634
chr1	28.9	0.339654684	0.263388938	0.294031167
chr1	29	0.367959241	0.2341235	0.235224934
chr1	29.1	0.339654684	0.526777875	0.1764187
chr1	29.2	0.367959241	0.380450688	0.294031167
chr1	29.3	0.424568356	0.35118525	0.441046751
chr1	29.4	0.169827342	0.380450688	0.323434284
chr1	29.5	0.226436456	0.204858063	0.411643634
chr1	29.6	0.254741013	0.263388938	0.294031167
chr1	29.7	0.254741013	0.2341235	0.294031167
chr1	29.8	0.367959241	0.292654375	0.147015584
chr1	29.9	0.622700255	0.263388938	0.058806233
chr1	30	0.509482027	0.2341235	0.441046751
chr1	30.1	0.452872913	0.146327188	0.235224934
chr1	30.2	0.226436456	0.204858063	0.352837401
chr1	30.3	0.226436456	0.175592625	0.264628051
chr1	30.4	0.028304557	0.029265438	0.058806233
chr2	0.000001	4.522246535	4.032570764	3.085966201
chr2	0.1	0.510576222	0.504071345	0.330639236
chr2	0.2	0.401167031	0.465296627	0.5143277
chr2	0.3	0.510576222	0.465296627	0.367376929
chr2	0.4	0.364697301	0.387747189	0.330639236
chr2	0.5	1.021152443	0.34897247	0.5143277
chr2	0.6	0.729394602	0.69794494	0.25716385
chr2	0.7	0.474106492	0.426521908	0.367376929
chr2	0.8	0.401167031	0.271423032	0.183688464
chr2	0.9	0.692924872	0.193873594	0.440852314
chr2	1	0.510576222	0.542846064	0.5143277
chr2	1.1	0.255288111	0.504071345	0.5143277
chr2	1.2	0.474106492	0.504071345	0.367376929
chr2	1.3	0.583515682	0.465296627	0.551065393
chr2	1.4	0.364697301	0.465296627	0.404114622
chr2	1.5	0.255288111	0.504071345	0.146950771
chr2	1.6	0.619985412	0.310197751	0.624540779
chr2	1.7	0.291757841	0.736719659	0.367376929
chr2	1.8	0.255288111	0.387747189	0.367376929
chr2	1.9	0.437636761	0.310197751	0.5143277
chr2	2	0.838803793	0.542846064	0.440852314
chr2	2.1	0.583515682	0.465296627	0.624540779
chr2	2.2	0.437636761	0.34897247	0.293901543
chr2	2.3	0.401167031	0.310197751	0.551065393
chr2	2.4	0.729394602	0.387747189	0.404114622
chr2	2.5	0.619985412	0.271423032	0.367376929
chr2	2.6	0.510576222	0.271423032	0.5143277
chr2	2.7	0.474106492	0.620395502	0.367376929
chr2	2.8	0.291757841	0.271423032	0.25716385
chr2	2.9	0.364697301	0.387747189	0.477590007
chr2	3	0.437636761	0.659170221	0.440852314
chr2	3.1	0.510576222	0.34897247	0.183688464
chr2	3.2	1.859956236	1.589763474	2.498163115
chr2	3.3	2.771699489	2.753005041	5.437178545
chr2	3.4	2.297592998	1.977510663	4.739162381
chr2	3.5	0.875273523	0.69794494	1.138868479
chr2	3.6	4.485776805	3.838697169	4.555473916
chr2	3.7	0.583515682	0.34897247	0.367376929
chr2	3.8	0.474106492	0.581620783	0.404114622
chr2	3.9	1.312910284	0.736719659	0.991917708
chr2	4	0.437636761	0.387747189	0.440852314
chr2	4.1	0.765864333	0.465296627	0.587803086
chr2	4.2	0.547045952	0.736719659	0.587803086
chr2	4.3	0.291757841	0.193873594	0.587803086
chr2	4.4	0.328227571	0.34897247	0.5143277
chr2	4.5	0.474106492	0.581620783	0.624540779
chr2	4.6	0.838803793	0.775494378	0.477590007
chr2	4.7	0.619985412	0.193873594	0.404114622
chr2	4.8	0.547045952	0.504071345	0.734753857
chr2	4.9	0.619985412	0.310197751	0.220426157
chr2	5	0.437636761	0.581620783	0.404114622
chr2	5.1	0.437636761	0.387747189	0.183688464
chr2	5.2	0.328227571	0.581620783	0.477590007
chr2	5.3	0.255288111	0.193873594	0.183688464
chr2	5.4	0.510576222	0.659170221	0.25716385
chr2	5.5	0.838803793	0.891818534	0.808229243
chr2	5.6	0.510576222	0.659170221	0.25716385
chr2	5.7	0.401167031	0.387747189	0.698016165
chr2	5.8	0.619985412	0.310197751	0.440852314
chr2	5.9	0.291757841	0.387747189	0.477590007
chr2	6	0.364697301	0.34897247	0.367376929
chr2	6.1	0.401167031	0.426521908	0.367376929
chr2	6.2	0.656455142	0.465296627	0.330639236
chr2	6.3	0.474106492	0.465296627	0.330639236
chr2	6.4	0.765864333	0.465296627	0.404114622
chr2	6.5	0.692924872	0.542846064	0.698016165
chr2	6.6	0.401167031	0.426521908	0.440852314
chr2	6.7	0.218818381	0.34897247	0.183688464
chr2	6.8	0.474106492	0.426521908	0.25716385
chr2	6.9	0.291757841	0.387747189	0.551065393
chr2	7	0.328227571	0.310197751	0.330639236
chr2	7.1	0.619985412	0.387747189	0.440852314
chr2	7.2	0.328227571	0.620395502	0.477590007
chr2	7.3	0.437636761	0.620395502	0.25716385
chr2	7.4	0.328227571	0.232648313	0.367376929
chr2	7.5	0.291757841	0.426521908	0.551065393
chr2	7.6	0.619985412	0.504071345	0.477590007
chr2	7.7	0.328227571	0.310197751	0.404114622
chr2	7.8	0.364697301	0.387747189	0.5143277
chr2	7.9	0.656455142	0.736719659	0.5143277
chr2	8	0.729394602	0.465296627	0.5143277
chr2	8.1	0.291757841	0.542846064	0.440852314
chr2	8.2	0.364697301	0.387747189	0.330639236
chr2	8.3	0.328227571	0.232648313	0.220426157
chr2	8.4	0.14587892	0.504071345	0.330639236
chr2	8.5	0.328227571	0.232648313	0.293901543
chr2	8.6	0.619985412	0.542846064	0.293901543
chr2	8.7	0.291757841	0.310197751	0.183688464
chr2	8.8	0.291757841	0.310197751	0.477590007
chr2	8.9	0.510576222	0.387747189	0.477590007
chr2	9	0.364697301	0.34897247	0.587803086
chr2	9.1	0.328227571	0.465296627	0.404114622
chr2	9.2	0.14587892	0.34897247	0.330639236
chr2	9.3	0.291757841	0.465296627	0.293901543
chr2	9.4	0.401167031	0.387747189	0.330639236
chr2	9.5	0.218818381	0.310197751	0.146950771
chr2	9.6	0.437636761	0.465296627	0.367376929
chr2	9.7	0.14587892	0.504071345	0.330639236
chr2	9.8	0.510576222	0.310197751	0.183688464
chr2	9.9	0.401167031	0.34897247	0.477590007
chr2	10	0.619985412	0.891818534	0.844966936
chr2	10.1	0.218818381	0.155098876	0.367376929
chr2	10.2	0.474106492	0.310197751	0.440852314
chr2	10.3	0.328227571	0.387747189	0.25716385
chr2	10.4	0.583515682	0.465296627	0.440852314
chr2	10.5	0.364697301	0.387747189	0.330639236
chr2	10.6	0.328227571	0.426521908	0.330639236
chr2	10.7	0.474106492	0.465296627	0.220426157
chr2	10.8	0.364697301	0.581620783	0.477590007
chr2	10.9	0.291757841	0.426521908	0.183688464
chr2	11	0.364697301	0.465296627	0.404114622
chr2	11.1	0.255288111	0.426521908	0.5143277
chr2	11.2	0.291757841	0.465296627	0.440852314
chr2	11.3	0.255288111	0.426521908	0.367376929
chr2	11.4	0.291757841	0.465296627	0.183688464
chr2	11.5	0.401167031	0.542846064	0.367376929
chr2	11.6	0.401167031	0.620395502	0.587803086
chr2	11.7	0.291757841	0.504071345	0.367376929
chr2	11.8	0.619985412	0.581620783	0.367376929
chr2	11.9	0.437636761	0.271423032	0.404114622
chr2	12	0.583515682	0.426521908	0.477590007
chr2	12.1	0.401167031	0.620395502	0.367376929
chr2	12.2	0.619985412	0.465296627	0.220426157
chr2	12.3	0.437636761	0.426521908	0.404114622
chr2	12.4	0.401167031	0.620395502	0.220426157
chr2	12.5	0.364697301	0.581620783	0.440852314
chr2	12.6	0.474106492	0.581620783	0.551065393
chr2	12.7	0.619985412	0.504071345	0.77149155
chr2	12.8	0.328227571	0.542846064	0.330639236
chr2	12.9	0.474106492	0.310197751	0.404114622
chr2	13	0.510576222	0.271423032	0.698016165
chr2	13.1	0.401167031	0.34897247	0.440852314
chr2	13.2	0.364697301	0.659170221	0.404114622
chr2	13.3	0.218818381	0.465296627	0.5143277
chr2	13.4	0.328227571	0.465296627	0.404114622
chr2	13.5	0.547045952	0.69794494	0.551065393
chr2	13.6	0.07293946	0.426521908	0.367376929
chr2	13.7	0.182348651	0.542846064	0.587803086
chr2	13.8	0.401167031	0.310197751	0.440852314
chr2	13.9	0.364697301	0.465296627	0.330639236
chr2	14	0.364697301	0.387747189	0.404114622
chr2	14.1	0.401167031	0.34897247	0.477590007
chr2	14.2	0.255288111	0.34897247	0.25716385
chr2	14.3	0.656455142	0.542846064	0.440852314
chr2	14.4	0.401167031	0.504071345	0.477590007
chr2	14.5	0.437636761	0.69794494	0.5143277
chr2	14.6	0.255288111	0.465296627	0.404114622
chr2	14.7	0.437636761	0.426521908	0.5143277
chr2	14.8	0.437636761	0.387747189	0.698016165
chr2	14.9	0.255288111	0.310197751	0.293901543
chr2	15	0.255288111	0.310197751	0.477590007
chr2	15.1	0.218818381	0.193873594	0.477590007
chr2	15.2	0.364697301	0.69794494	0.624540779
chr2	15.3	0.328227571	0.465296627	0.25716385
chr2	15.4	0.510576222	0.542846064	0.293901543
chr2	15.5	0.291757841	0.620395502	0.367376929
chr2	15.6	0.619985412	0.465296627	0.367376929
chr2	15.7	0.364697301	0.504071345	0.477590007
chr2	15.8	0.291757841	0.504071345	0.5143277
chr2	15.9	0.583515682	0.155098876	0.404114622
chr2	16	0.401167031	0.34897247	0.146950771
chr2	16.1	0.619985412	0.232648313	0.404114622
chr2	16.2	0.437636761	0.504071345	0.367376929
chr2	16.3	0.401167031	0.426521908	0.477590007
chr2	16.4	0.474106492	0.581620783	0.183688464
chr2	16.5	0.474106492	0.504071345	0.477590007
chr2	16.6	0.510576222	0.232648313	0.367376929
chr2	16.7	0.328227571	0.542846064	0.477590007
chr2	16.8	0.437636761	0.34897247	0.440852314
chr2	16.9	0.328227571	0.581620783	0.367376929
chr2	17	0.364697301	0.542846064	0.661278472
chr2	17.1	0.474106492	0.387747189	0.477590007
chr2	17.2	0.656455142	0.387747189	0.25716385
chr2	17.3	0.510576222	0.310197751	0.440852314
chr2	17.4	0.291757841	0.271423032	0.220426157
chr2	17.5	0.401167031	0.69794494	0.624540779
chr2	17.6	0.401167031	0.232648313	0.440852314
chr2	17.7	0.510576222	0.465296627	0.367376929
chr2	17.8	0.619985412	0.620395502	0.5143277
chr2	17.9	0.328227571	0.504071345	0.367376929
chr2	18	0.291757841	0.310197751	0.477590007
chr2	18.1	0.474106492	0.426521908	0.330639236
chr2	18.2	0.291757841	0.34897247	0.477590007
chr2	18.3	0.619985412	0.193873594	0.330639236
chr2	18.4	0.437636761	0.426521908	0.404114622
chr2	18.5	0.401167031	0.620395502	0.25716385
chr2	18.6	0.619985412	0.620395502	0.330639236
chr2	18.7	0.437636761	0.465296627	0.293901543
chr2	18.8	0.182348651	0.465296627	0.330639236
chr2	18.9	0.401167031	0.34897247	0.477590007
chr2	19	0.328227571	0.659170221	0.404114622
chr2	19.1	0.255288111	0.581620783	0.293901543
chr2	19.2	0.765864333	0.659170221	0.330639236
chr2	19.3	0.218818381	0.34897247	0.404114622
chr2	19.4	0.255288111	0.232648313	0.293901543
chr2	19.5	0.401167031	0.310197751	0.220426157
chr2	19.6	0.328227571	0.193873594	0.220426157
chr2	19.7	0	0	0
chr3	0.000001	0.164203612	0.308219178	0.187265918
chr3	0.1	0.459770115	0.342465753	0.374531835
chr3	0.2	0.295566502	0.445205479	0.299625468
chr3	0.3	0.295566502	0.342465753	0.299625468
chr3	0.4	0.328407225	0.342465753	0.262172285
chr3	0.5	0.39408867	0.308219178	0.374531835
chr3	0.6	0.361247947	0.308219178	0.411985019
chr3	0.7	0.459770115	0.51369863	0.187265918
chr3	0.8	0.39408867	0.273972603	0.262172285
chr3	0.9	0.591133005	0.410958904	0.449438202
chr3	1	0.328407225	0.51369863	0.262172285
chr3	1.1	0.328407225	0.171232877	0.449438202
chr3	1.2	0.361247947	0.308219178	0.561797753
chr3	1.3	0.39408867	0.308219178	0.599250936
chr3	1.4	0.229885057	0.308219178	0.262172285
chr3	1.5	0.361247947	0.273972603	0.224719101
chr3	1.6	0.328407225	0.342465753	0.374531835
chr3	1.7	0.492610837	0.410958904	0.337078652
chr3	1.8	0.426929392	0.51369863	0.411985019
chr3	1.9	0.361247947	0.273972603	0.524344569
chr3	2	0.361247947	0.308219178	0.187265918
chr3	2.1	0.328407225	0.376712329	0.299625468
chr3	2.2	0.52545156	0.51369863	0.449438202
chr3	2.3	0.591133005	0.547945205	0.561797753
chr3	2.4	0.558292282	0.51369863	0.337078652
chr3	2.5	0.52545156	0.308219178	0.374531835
chr3	2.6	0.591133005	0.308219178	0.599250936
chr3	2.7	0.197044335	0.273972603	0.337078652
chr3	2.8	0.361247947	0.308219178	0.374531835
chr3	2.9	0.361247947	0.51369863	0.149812734
chr3	3	0.328407225	0.51369863	0.374531835
chr3	3.1	0.558292282	0.410958904	0.599250936
chr3	3.2	0.229885057	0.410958904	0.411985019
chr3	3.3	0.52545156	0.376712329	0.561797753
chr3	3.4	0.426929392	0.376712329	0.411985019
chr3	3.5	0.361247947	0.582191781	0.299625468
chr3	3.6	0.361247947	0.273972603	0.486891386
chr3	3.7	0.361247947	0.239726027	0.63670412
chr3	3.8	0.39408867	0.410958904	0.63670412
chr3	3.9	0.164203612	0.376712329	0.262172285
chr3	4	0.295566502	0.445205479	0.374531835
chr3	4.1	0.26272578	0.410958904	0.449438202
chr3	4.2	0.689655172	0.410958904	0.374531835
chr3	4.3	0.229885057	0.582191781	0.224719101
chr3	4.4	0.361247947	0.410958904	0.374531835
chr3	4.5	0.459770115	0.51369863	0.262172285
chr3	4.6	0.361247947	0.616438356	0.561797753
chr3	4.7	0.164203612	0.273972603	0.224719101
chr3	4.8	0.591133005	0.51369863	0.262172285
chr3	4.9	0.459770115	0.205479452	0.449438202
chr3	5	0.361247947	0.308219178	0.299625468
chr3	5.1	0.426929392	0.547945205	0.299625468
chr3	5.2	0.361247947	0.342465753	0.63670412
chr3	5.3	0.426929392	0.684931507	0.561797753
chr3	5.4	0.295566502	0.616438356	0.74906367
chr3	5.5	0.229885057	0.273972603	0.411985019
chr3	5.6	0.197044335	0.308219178	0.337078652
chr3	5.7	0.39408867	0.445205479	0.449438202
chr3	5.8	0.39408867	0.273972603	0.486891386
chr3	5.9	0.426929392	0.547945205	0.411985019
chr3	6	0.52545156	0.445205479	0.262172285
chr3	6.1	0.229885057	0.445205479	0.224719101
chr3	6.2	1.083743842	1.198630137	1.947565543
chr3	6.3	0.558292282	0.51369863	0.337078652
chr3	6.4	0.361247947	0.479452055	0.524344569
chr3	6.5	0.229885057	0.342465753	0.337078652
chr3	6.6	0.328407225	0.273972603	0.262172285
chr3	6.7	0.39408867	0.51369863	0.486891386
chr3	6.8	0.459770115	0.445205479	0.224719101
chr3	6.9	0.197044335	0.205479452	0.299625468
chr3	7	0.26272578	0.273972603	0.486891386
chr3	7.1	0.886699507	1.404109589	1.310861423
chr3	7.2	0.558292282	0.51369863	0.486891386
chr3	7.3	0.26272578	0.376712329	0.224719101
chr3	7.4	0.591133005	0.410958904	0.411985019
chr3	7.5	0.328407225	0.410958904	0.262172285
chr3	7.6	0.26272578	0.239726027	0.262172285
chr3	7.7	0.558292282	0.410958904	0.449438202
chr3	7.8	0.361247947	0.171232877	0.63670412
chr3	7.9	0.65681445	0.51369863	0.262172285
chr3	8	0.39408867	0.171232877	0.524344569
chr3	8.1	0.39408867	0.308219178	0.299625468
chr3	8.2	0.229885057	0.205479452	0.224719101
chr3	8.3	0.26272578	0.239726027	0.187265918
chr3	8.4	0.361247947	0.445205479	0.299625468
chr3	8.5	0.26272578	0.239726027	0.149812734
chr3	8.6	0.26272578	0.342465753	0.599250936
chr3	8.7	0.26272578	0.273972603	0.411985019
chr3	8.8	0.52545156	0.376712329	0.411985019
chr3	8.9	0.164203612	0.376712329	0.374531835
chr3	9	0.492610837	0.376712329	0.299625468
chr3	9.1	0.459770115	0.342465753	0.599250936
chr3	9.2	0.591133005	0.445205479	0.486891386
chr3	9.3	0.426929392	0.376712329	0.411985019
chr3	9.4	0.361247947	0.547945205	0.224719101
chr3	9.5	0.26272578	0.410958904	0.337078652
chr3	9.6	0.492610837	0.410958904	0.337078652
chr3	9.7	0.426929392	0.445205479	0.262172285
chr3	9.8	0.361247947	0.582191781	0.411985019
chr3	9.9	0.459770115	0.445205479	0.374531835
chr3	10	0.52545156	0.376712329	0.224719101
chr3	10.1	0.623973727	0.410958904	0.299625468
chr3	10.2	0.295566502	0.410958904	0.262172285
chr3	10.3	0.229885057	0.205479452	0.262172285
chr3	10.4	0.295566502	0.239726027	0.449438202
chr3	10.5	0.361247947	0.376712329	0.337078652
chr3	10.6	0.295566502	0.342465753	0.337078652
chr3	10.7	0.26272578	0.273972603	0.599250936
chr3	10.8	0.426929392	0.410958904	0.224719101
chr3	10.9	0.295566502	0.273972603	0.449438202
chr3	11	0.65681445	0.650684932	0.411985019
chr3	11.1	0.164203612	0.376712329	0.449438202
chr3	11.2	0.459770115	0.410958904	0.374531835
chr3	11.3	0.26272578	0.171232877	0.299625468
chr3	11.4	0.164203612	0.376712329	0.262172285
chr3	11.5	0.426929392	0.51369863	0.262172285
chr3	11.6	0.295566502	0.205479452	0.187265918
chr3	11.7	0.361247947	0.410958904	0.187265918
chr3	11.8	0.197044335	0.308219178	0.224719101
chr3	11.9	0.361247947	0.547945205	0.374531835
chr3	12	0.689655172	0.787671233	0.299625468
chr3	12.1	0.361247947	0.308219178	0.449438202
chr3	12.2	0.722495895	0.547945205	0.299625468
chr3	12.3	0.229885057	0.308219178	0.337078652
chr3	12.4	0.328407225	0.376712329	0.262172285
chr3	12.5	0.426929392	0.136986301	0.299625468
chr3	12.6	0.558292282	0.479452055	0.337078652
chr3	12.7	0.197044335	0.342465753	0.224719101
chr3	12.8	0.295566502	0.273972603	0.262172285
chr3	12.9	0.459770115	0.342465753	0.224719101
chr3	13	0.426929392	0.205479452	0.224719101
chr3	13.1	0.91954023	0.547945205	0.823970037
chr3	13.2	0.197044335	0.171232877	0.337078652
chr3	13.3	0.229885057	0.342465753	0.374531835
chr3	13.4	0.39408867	0.410958904	0.299625468
chr3	13.5	4.203612479	3.97260274	4.981273408
chr3	13.6	0.26272578	0.410958904	0.374531835
chr3	13.7	0.164203612	0.136986301	0.224719101
chr3	13.8	0.328407225	0.410958904	0.149812734
chr3	13.9	0.229885057	0.445205479	0.299625468
chr3	14	0.39408867	0.616438356	0.374531835
chr3	14.1	2.6272578	1.98630137	2.097378277
chr3	14.2	2.298850575	2.123287671	1.535580524
chr3	14.3	0.426929392	0.205479452	0.224719101
chr3	14.4	0.558292282	0.445205479	0.337078652
chr3	14.5	0.39408867	0.445205479	0.374531835
chr3	14.6	0.295566502	0.308219178	0.224719101
chr3	14.7	0.295566502	0.376712329	0.449438202
chr3	14.8	0.39408867	0.445205479	0.337078652
chr3	14.9	0.558292282	0.376712329	0.63670412
chr3	15	0.426929392	0.410958904	0.374531835
chr3	15.1	0.623973727	0.102739726	0.224719101
chr3	15.2	0.52545156	0.410958904	0.449438202
chr3	15.3	0.722495895	0.650684932	0.449438202
chr3	15.4	0.26272578	0.308219178	0.262172285
chr3	15.5	0.492610837	0.171232877	0.112359551
chr3	15.6	0.26272578	0.51369863	0.262172285
chr3	15.7	0.722495895	0.479452055	0.449438202
chr3	15.8	0.13136289	0.342465753	0.411985019
chr3	15.9	0.229885057	0.273972603	0.262172285
chr3	16	0.623973727	0.376712329	0.449438202
chr3	16.1	0.459770115	0.410958904	0.299625468
chr3	16.2	0.295566502	0.205479452	0.374531835
chr3	16.3	0.39408867	0.51369863	0.449438202
chr3	16.4	0.39408867	0.410958904	0.411985019
chr3	16.5	0.295566502	0.239726027	0.449438202
chr3	16.6	0.459770115	0.342465753	0.374531835
chr3	16.7	0.295566502	0.445205479	0.374531835
chr3	16.8	0.492610837	0.308219178	0.374531835
chr3	16.9	0.52545156	0.308219178	0.486891386
chr3	17	0.361247947	0.273972603	0.337078652
chr3	17.1	0.229885057	0.342465753	0.337078652
chr3	17.2	0.492610837	0.102739726	0.411985019
chr3	17.3	0.164203612	0.342465753	0.449438202
chr3	17.4	0.722495895	0.753424658	0.63670412
chr3	17.5	0.426929392	0.273972603	0.449438202
chr3	17.6	0.229885057	0.308219178	0.224719101
chr3	17.7	0.39408867	0.342465753	0.299625468
chr3	17.8	0.459770115	0.51369863	0.187265918
chr3	17.9	0.295566502	0.205479452	0.449438202
chr3	18	0.361247947	0.445205479	0.561797753
chr3	18.1	0.328407225	0.239726027	0.486891386
chr3	18.2	0.328407225	0.342465753	0.449438202
chr3	18.3	0.39408867	0.547945205	0.486891386
chr3	18.4	0.197044335	0.342465753	0.711610487
chr3	18.5	0.197044335	0.445205479	0.374531835
chr3	18.6	0.426929392	0.445205479	0.63670412
chr3	18.7	0.689655172	0.342465753	0.561797753
chr3	18.8	0.492610837	0.410958904	0.486891386
chr3	18.9	0.39408867	0.273972603	0.411985019
chr3	19	0.328407225	0.547945205	0.374531835
chr3	19.1	0.229885057	0.479452055	0.411985019
chr3	19.2	0.295566502	0.410958904	0.449438202
chr3	19.3	0.492610837	0.547945205	0.337078652
chr3	19.4	0.459770115	0.410958904	0.561797753
chr3	19.5	0.361247947	0.136986301	0.224719101
chr3	19.6	0.459770115	0.308219178	0.524344569
chr3	19.7	0.426929392	0.308219178	0.486891386
chr3	19.8	0.361247947	0.479452055	0.486891386
chr3	19.9	0.328407225	0.376712329	0.486891386
chr3	20	0.39408867	0.51369863	0.337078652
chr3	20.1	0.328407225	0.342465753	0.149812734
chr3	20.2	0.361247947	0.239726027	0.486891386
chr3	20.3	0.459770115	0.445205479	0.486891386
chr3	20.4	0.295566502	0.102739726	0.486891386
chr3	20.5	0.328407225	0.410958904	0.599250936
chr3	20.6	0.361247947	0.308219178	0.224719101
chr3	20.7	0.459770115	0.376712329	0.599250936
chr3	20.8	0.492610837	0.342465753	0.374531835
chr3	20.9	0.558292282	0.479452055	0.486891386
chr3	21	0.591133005	0.308219178	0.74906367
chr3	21.1	0.361247947	0.308219178	0.224719101
chr3	21.2	0.164203612	0.308219178	0.411985019
chr3	21.3	0.459770115	0.51369863	0.411985019
chr3	21.4	0.39408867	0.479452055	0.374531835
chr3	21.5	0.295566502	0.582191781	0.486891386
chr3	21.6	0.295566502	0.479452055	0.449438202
chr3	21.7	0.295566502	0.342465753	0.337078652
chr3	21.8	0.459770115	0.445205479	0.411985019
chr3	21.9	0.459770115	0.547945205	0.674157303
chr3	22	0.492610837	0.821917808	0.187265918
chr3	22.1	0.39408867	0.342465753	0.187265918
chr3	22.2	0.426929392	0.445205479	0.299625468
chr3	22.3	0.361247947	0.308219178	0.449438202
chr3	22.4	0.295566502	0.479452055	0.411985019
chr3	22.5	0.459770115	0.205479452	0.449438202
chr3	22.6	0.689655172	1.643835616	0.63670412
chr3	22.7	0.591133005	1.198630137	0.74906367
chr3	22.8	0.591133005	0.410958904	0.524344569
chr3	22.9	0.328407225	0.171232877	0.374531835
chr3	23	0.229885057	0.308219178	0.337078652
chr3	23.1	0.361247947	0.410958904	0.411985019
chr3	23.2	0.197044335	0.171232877	0.486891386
chr3	23.3	0.492610837	0.171232877	0.187265918
chr3	23.4	0.065681445	0.273972603	0.187265918
chr3	23.5	0	0	0
chr4	0.000001	0.561797753	0.479616307	0.399113082
chr4	0.1	0.345721694	0	0.532150776
chr4	0.2	0.432152118	0.431654676	0.44345898
chr4	0.3	0.432152118	0.431654676	0.44345898
chr4	0.4	0.561797753	0.863309353	0.620842572
chr4	0.5	0.388936906	0.575539568	0.487804878
chr4	0.6	0.475367329	0.575539568	0.576496674
chr4	0.7	0.518582541	0.623501199	0.576496674
chr4	0.8	0.129645635	0.335731415	0.133037694
chr4	0.9	0.605012965	0.575539568	0.620842572
chr4	1	0.648228176	0.71942446	0.44345898
chr4	1.1	0.648228176	0.67146283	0.798226164
chr4	1.2	0.518582541	0.575539568	0.44345898
chr4	1.3	0.259291271	0.383693046	0.532150776
chr4	1.4	0.432152118	0.431654676	0.576496674
chr4	1.5	0.691443388	0.239808153	0.487804878
chr4	1.6	0.907519447	0.623501199	0.798226164
chr4	1.7	0.648228176	0.67146283	0.44345898
chr4	1.8	0.648228176	0.527577938	0.532150776
chr4	1.9	0.821089023	0.479616307	0.753880266
chr4	2	0.821089023	0.767386091	0.310421286
chr4	2.1	0.259291271	0.431654676	0.487804878
chr4	2.2	0.259291271	0.383693046	0.354767184
chr4	2.3	0.605012965	0.335731415	0.487804878
chr4	2.4	0.648228176	0.623501199	0.798226164
chr4	2.5	0.302506482	0.623501199	0.44345898
chr4	2.6	0.475367329	0.335731415	0.753880266
chr4	2.7	0.907519447	0.431654676	0.66518847
chr4	2.8	0.605012965	0.383693046	0.487804878
chr4	2.9	0.345721694	0.479616307	0.22172949
chr4	3	0.648228176	0.527577938	0.532150776
chr4	3.1	0.777873812	0.527577938	0.487804878
chr4	3.2	0.475367329	0.383693046	0.354767184
chr4	3.3	0.7346586	0.67146283	0.487804878
chr4	3.4	0.561797753	0.479616307	0.266075388
chr4	3.5	0.7346586	0.527577938	0.798226164
chr4	3.6	0.648228176	0.575539568	0.44345898
chr4	3.7	0.821089023	0.767386091	0.620842572
chr4	3.8	1.296456353	0.911270983	1.019955654
chr4	3.9	5.401901469	5.227817746	5.986696231
chr4	4	0.648228176	0.527577938	0.753880266
chr4	4.1	0.475367329	0.335731415	0.487804878
chr4	4.2	0.864304235	0.431654676	0.66518847
chr4	4.3	0.691443388	0.335731415	0.620842572
chr4	4.4	0.950734659	0.335731415	0.798226164
chr4	4.5	1.037165082	0.575539568	0.842572062
chr4	4.6	0.907519447	0.383693046	0.576496674
chr4	4.7	0.518582541	0.431654676	0.354767184
chr4	4.8	0.388936906	0.335731415	0.620842572
chr4	4.9	0.605012965	0.71942446	0.576496674
chr4	5	0.259291271	0.431654676	0.354767184
chr4	5.1	0.777873812	0.911270983	0.399113082
chr4	5.2	1.426101988	0.815347722	1.596452328
chr4	5.3	0.605012965	0.479616307	0.266075388
chr4	5.4	0.518582541	0.287769784	0.354767184
chr4	5.5	0.648228176	0.431654676	0.576496674
chr4	5.6	0.518582541	0.767386091	0.798226164
chr4	5.7	0.388936906	0.287769784	0.842572062
chr4	5.8	0.388936906	0.575539568	0.399113082
chr4	5.9	0.691443388	0.623501199	0.798226164
chr4	6	0.518582541	0.191846523	0.354767184
chr4	6.1	0.518582541	0.575539568	0.487804878
chr4	6.2	0.302506482	0.623501199	0.620842572
chr4	6.3	0.605012965	0.527577938	0.532150776
chr4	6.4	0.172860847	0.767386091	0.487804878
chr4	6.5	0.691443388	0.431654676	0.44345898
chr4	6.6	0.518582541	0.623501199	0.620842572
chr4	6.7	0.345721694	0.527577938	0.44345898
chr4	6.8	0.388936906	0.431654676	0.310421286
chr4	6.9	0.345721694	0.479616307	0.66518847
chr4	7	0.388936906	0.431654676	0.620842572
chr4	7.1	0.561797753	0.575539568	0.798226164
chr4	7.2	0.432152118	0.287769784	0.310421286
chr4	7.3	0.561797753	0.575539568	0.399113082
chr4	7.4	0.345721694	0.479616307	0.399113082
chr4	7.5	0.605012965	0.623501199	0.399113082
chr4	7.6	0.605012965	0.335731415	0.576496674
chr4	7.7	0.432152118	0.479616307	0.576496674
chr4	7.8	0.475367329	0.479616307	0.576496674
chr4	7.9	0.475367329	0.335731415	0.44345898
chr4	8	0.821089023	0.479616307	0.266075388
chr4	8.1	0.432152118	0.287769784	0.620842572
chr4	8.2	0.561797753	0.335731415	0.709534368
chr4	8.3	0.475367329	0.479616307	0.44345898
chr4	8.4	0.302506482	0.527577938	0.399113082
chr4	8.5	0.475367329	0.71942446	0.354767184
chr4	8.6	0.561797753	0.383693046	0.532150776
chr4	8.7	0.561797753	0.527577938	0.44345898
chr4	8.8	0.605012965	0.095923261	0.22172949
chr4	8.9	0.388936906	0.527577938	0.310421286
chr4	9	0.561797753	0.431654676	0.354767184
chr4	9.1	0.475367329	0.527577938	0.66518847
chr4	9.2	0.388936906	0.863309353	0.576496674
chr4	9.3	0.518582541	2.973621103	0.931263858
chr4	9.4	0.561797753	0.67146283	0.798226164
chr4	9.5	0.345721694	0.335731415	0.620842572
chr4	9.6	0.475367329	0.575539568	0.354767184
chr4	9.7	0.648228176	0.383693046	0.842572062
chr4	9.8	0.7346586	0.431654676	0.266075388
chr4	9.9	0.475367329	0.623501199	0.354767184
chr4	10	0.561797753	0.527577938	0.709534368
chr4	10.1	0.216076059	0.335731415	0.399113082
chr4	10.2	0.259291271	0.479616307	0.532150776
chr4	10.3	0.302506482	0.383693046	0.842572062
chr4	10.4	0.648228176	0.479616307	0.266075388
chr4	10.5	0.777873812	0.959232614	0.88691796
chr4	10.6	0.388936906	0.575539568	0.532150776
chr4	10.7	0.432152118	0.335731415	0.354767184
chr4	10.8	0.518582541	0.575539568	0.709534368
chr4	10.9	0.345721694	0.623501199	0.22172949
chr4	11	0.7346586	0.815347722	0.354767184
chr4	11.1	0.432152118	0.527577938	0.487804878
chr4	11.2	0.518582541	0.383693046	0.487804878
chr4	11.3	0.691443388	0.431654676	0.487804878
chr4	11.4	0.648228176	0.479616307	0.354767184
chr4	11.5	0.345721694	0.335731415	0.532150776
chr4	11.6	0.432152118	0.527577938	0.620842572
chr4	11.7	0.388936906	0.767386091	0.44345898
chr4	11.8	0.388936906	0.479616307	0.753880266
chr4	11.9	0.345721694	0.383693046	0.354767184
chr4	12	0.302506482	0.239808153	0.576496674
chr4	12.1	0.216076059	0.335731415	0.399113082
chr4	12.2	0.518582541	0.479616307	0.177383592
chr4	12.3	0.388936906	0.239808153	0.620842572
chr4	12.4	0.777873812	0.287769784	0.310421286
chr4	12.5	0.302506482	0.67146283	0.44345898
chr4	12.6	0.648228176	0.815347722	0.399113082
chr4	12.7	0.388936906	0.575539568	0.576496674
chr4	12.8	0.302506482	0.479616307	0.532150776
chr4	12.9	0.561797753	0.287769784	0.44345898
chr4	13	0.518582541	0.959232614	0.399113082
chr4	13.1	0.561797753	0.431654676	0.620842572
chr4	13.2	0.518582541	0.527577938	0.532150776
chr4	13.3	0.216076059	0.527577938	0.310421286
chr4	13.4	0.345721694	0.287769784	0.354767184
chr4	13.5	0.432152118	0.383693046	0.532150776
chr4	13.6	0.648228176	0.383693046	0.576496674
chr4	13.7	0.907519447	0.527577938	0.576496674
chr4	13.8	0.561797753	0.71942446	0.354767184
chr4	13.9	0.432152118	0.767386091	0.487804878
chr4	14	0.432152118	0.863309353	0.310421286
chr4	14.1	0.432152118	0.575539568	0.266075388
chr4	14.2	0.388936906	0.575539568	0.88691796
chr4	14.3	0.216076059	0.479616307	0.399113082
chr4	14.4	0.216076059	0.623501199	0.22172949
chr4	14.5	0.302506482	0.143884892	0.354767184
chr4	14.6	0.561797753	0.527577938	0.576496674
chr4	14.7	0.648228176	0.335731415	0.487804878
chr4	14.8	0.388936906	0.527577938	0.399113082
chr4	14.9	0.518582541	0.575539568	0.399113082
chr4	15	0.605012965	0.431654676	0.487804878
chr4	15.1	0.302506482	0.527577938	0.532150776
chr4	15.2	0.302506482	0.67146283	0.354767184
chr4	15.3	0.388936906	0.71942446	0.487804878
chr4	15.4	0.432152118	0.431654676	0.576496674
chr4	15.5	0.432152118	0.623501199	0.310421286
chr4	15.6	0.432152118	0.911270983	0.399113082
chr4	15.7	0.821089023	0.431654676	0.88691796
chr4	15.8	0.432152118	0.479616307	0.66518847
chr4	15.9	0.518582541	0.479616307	0.44345898
chr4	16	0.561797753	0.239808153	0.487804878
chr4	16.1	0.605012965	0.431654676	0.487804878
chr4	16.2	0.605012965	0.527577938	0.576496674
chr4	16.3	0.388936906	0.479616307	0.354767184
chr4	16.4	0.432152118	0.383693046	0.177383592
chr4	16.5	0.432152118	0.575539568	0.22172949
chr4	16.6	0.475367329	0.431654676	0.266075388
chr4	16.7	0.259291271	0.67146283	0.310421286
chr4	16.8	0.561797753	0.431654676	0.532150776
chr4	16.9	0.259291271	0.431654676	0.576496674
chr4	17	0.475367329	0.479616307	0.22172949
chr4	17.1	0.216076059	0.479616307	0.487804878
chr4	17.2	0.561797753	0.335731415	0.576496674
chr4	17.3	0.259291271	0.479616307	0.354767184
chr4	17.4	0.475367329	0.71942446	0.576496674
chr4	17.5	0.7346586	0.287769784	0.44345898
chr4	17.6	0.432152118	0.527577938	0.532150776
chr4	17.7	0.172860847	0.287769784	0.532150776
chr4	17.8	0.518582541	0.431654676	0.44345898
chr4	17.9	0.432152118	0.479616307	0.576496674
chr4	18	0.475367329	0.431654676	0.753880266
chr4	18.1	0.388936906	0.527577938	0.399113082
chr4	18.2	0.475367329	0.479616307	0.576496674
chr4	18.3	0.475367329	0.479616307	0.44345898
chr4	18.4	0.302506482	0.383693046	0.399113082
chr4	18.5	0.345721694	0.191846523	0.22172949
chr4	18.6	0	0	0
chr5	0.000001	0.15060241	0.102424036	0.228384992
chr5	0.1	0.301204819	0.204848071	0.489396411
chr5	0.2	0.210843373	0.307272107	0.163132137
chr5	0.3	0.301204819	0.409696142	0.195758564
chr5	0.4	0.421686747	0.204848071	0.228384992
chr5	0.5	0.240963855	0.409696142	0.358890701
chr5	0.6	0.271084337	0.136565381	0.13050571
chr5	0.7	0.210843373	0.409696142	0.358890701
chr5	0.8	0.481927711	0.307272107	0.522022838
chr5	0.9	0.301204819	0.307272107	0.228384992
chr5	1	0.421686747	0.409696142	0.358890701
chr5	1.1	0.271084337	0.307272107	0.358890701
chr5	1.2	0.301204819	0.238989416	0.228384992
chr5	1.3	0.301204819	0.341413452	0.293637847
chr5	1.4	0.210843373	0.204848071	0.293637847
chr5	1.5	0.271084337	0.273130761	0.358890701
chr5	1.6	0.391566265	0.204848071	0.522022838
chr5	1.7	0.210843373	0.443837487	0.522022838
chr5	1.8	0.512048193	0.238989416	0.195758564
chr5	1.9	0.391566265	0.170706726	0.293637847
chr5	2	0.180722892	0.307272107	0.163132137
chr5	2.1	0.451807229	0.546261523	0.293637847
chr5	2.2	0.451807229	0.477978832	0.195758564
chr5	2.3	0.331325301	0.375554797	0.163132137
chr5	2.4	0.421686747	0.273130761	0.293637847
chr5	2.5	0.060240964	0.273130761	0.261011419
chr5	2.6	0.421686747	0.477978832	0.326264274
chr5	2.7	0.331325301	0.512120178	0.489396411
chr5	2.8	0.210843373	0.273130761	0.489396411
chr5	2.9	0.331325301	0.341413452	0.293637847
chr5	3	0.361445783	0.409696142	0.652528548
chr5	3.1	0.331325301	0.273130761	0.522022838
chr5	3.2	1.295180723	0.99009901	1.076672104
chr5	3.3	0.391566265	0.307272107	0.261011419
chr5	3.4	0.572289157	0.341413452	0.391517129
chr5	3.5	0.391566265	0.341413452	0.391517129
chr5	3.6	0.331325301	0.341413452	0.424143556
chr5	3.7	0.481927711	0.341413452	0.489396411
chr5	3.8	0.421686747	0.477978832	0.261011419
chr5	3.9	0.180722892	0.546261523	0.358890701
chr5	4	0.451807229	0.238989416	0.326264274
chr5	4.1	0.481927711	0.307272107	0.522022838
chr5	4.2	0.572289157	2.1167634	0.619902121
chr5	4.3	0.331325301	0.102424036	0.522022838
chr5	4.4	0.391566265	0.375554797	0.489396411
chr5	4.5	0.361445783	0.477978832	0.358890701
chr5	4.6	0.301204819	0.477978832	0.424143556
chr5	4.7	0.421686747	0.614544213	0.358890701
chr5	4.8	0.271084337	0.375554797	0.326264274
chr5	4.9	0.060240964	0.238989416	0.097879282
chr5	5	0.271084337	0.375554797	0.456769984
chr5	5.1	0.391566265	0.477978832	0.261011419
chr5	5.2	0.271084337	0.375554797	0.358890701
chr5	5.3	0.301204819	0.273130761	0.326264274
chr5	5.4	0.572289157	0.341413452	0.13050571
chr5	5.5	0.240963855	0.307272107	0.456769984
chr5	5.6	0.391566265	0.477978832	0.456769984
chr5	5.7	0.331325301	0.341413452	0.326264274
chr5	5.8	0.180722892	0.307272107	0.326264274
chr5	5.9	0.602409639	0.512120178	0.456769984
chr5	6	0.481927711	0.341413452	0.261011419
chr5	6.1	0.481927711	0.443837487	0.326264274
chr5	6.2	0.512048193	0.477978832	0.228384992
chr5	6.3	0.180722892	0.273130761	0.261011419
chr5	6.4	0.542168675	0.375554797	0.456769984
chr5	6.5	0.301204819	0.238989416	0.261011419
chr5	6.6	0.240963855	0.307272107	0.424143556
chr5	6.7	0.180722892	0.409696142	0.522022838
chr5	6.8	0.331325301	0.204848071	0.358890701
chr5	6.9	0.512048193	0.477978832	0.293637847
chr5	7	0.391566265	0.204848071	0.489396411
chr5	7.1	0.210843373	0.341413452	0.358890701
chr5	7.2	0.301204819	0.580402868	0.293637847
chr5	7.3	0.391566265	0.375554797	0.456769984
chr5	7.4	0.361445783	0.307272107	0.293637847
chr5	7.5	0.391566265	0.341413452	0.391517129
chr5	7.6	0.391566265	0.409696142	0.489396411
chr5	7.7	0.391566265	0.375554797	0.228384992
chr5	7.8	0.271084337	0.307272107	0.326264274
chr5	7.9	0.421686747	0.341413452	0.261011419
chr5	8	0.15060241	0.170706726	0.261011419
chr5	8.1	0.180722892	0.375554797	0.391517129
chr5	8.2	0.271084337	0.409696142	0.293637847
chr5	8.3	0.180722892	0.238989416	0.163132137
chr5	8.4	0.331325301	0.170706726	0.358890701
chr5	8.5	0.301204819	0.409696142	0.195758564
chr5	8.6	0.271084337	0.238989416	0.456769984
chr5	8.7	0.512048193	0.409696142	0.554649266
chr5	8.8	0.391566265	0.273130761	0.13050571
chr5	8.9	0.331325301	0.409696142	0.391517129
chr5	9	0.301204819	0.273130761	0.228384992
chr5	9.1	0.572289157	0.170706726	0.424143556
chr5	9.2	0.63253012	0.307272107	0.391517129
chr5	9.3	0.331325301	0.307272107	0.326264274
chr5	9.4	0.361445783	0.273130761	0.065252855
chr5	9.5	0.301204819	0.477978832	0.489396411
chr5	9.6	0.271084337	0.341413452	0.195758564
chr5	9.7	0.301204819	0.341413452	0.261011419
chr5	9.8	0.331325301	0.204848071	0.228384992
chr5	9.9	0.421686747	0.238989416	0.489396411
chr5	10	0.210843373	0.238989416	0.261011419
chr5	10.1	0.331325301	0.409696142	0.619902121
chr5	10.2	0.481927711	0.443837487	0.652528548
chr5	10.3	0.331325301	0.341413452	0.391517129
chr5	10.4	0.753012048	0.375554797	0.619902121
chr5	10.5	0.542168675	0.273130761	0.358890701
chr5	10.6	0.391566265	0.341413452	0.228384992
chr5	10.7	0.753012048	0.273130761	0.489396411
chr5	10.8	0.331325301	0.273130761	0.456769984
chr5	10.9	0.361445783	0.238989416	0.163132137
chr5	11	0.271084337	0.375554797	0.195758564
chr5	11.1	0.753012048	0.716968249	0.522022838
chr5	11.2	0.572289157	0.238989416	0.13050571
chr5	11.3	0.421686747	0.443837487	0.293637847
chr5	11.4	0.331325301	0.477978832	0.424143556
chr5	11.5	0.421686747	0.477978832	0.261011419
chr5	11.6	0.240963855	0.307272107	0.326264274
chr5	11.7	3.524096386	3.311710481	3.947797716
chr5	11.8	0.512048193	0.443837487	0.75040783
chr5	11.9	0.421686747	0.443837487	0.326264274
chr5	12	0.78313253	0.204848071	0.685154976
chr5	12.1	0.63253012	0.341413452	0.424143556
chr5	12.2	0.120481928	0.136565381	0.554649266
chr5	12.3	0.331325301	0.580402868	0.358890701
chr5	12.4	0.813253012	0.375554797	0.358890701
chr5	12.5	0.301204819	0.307272107	0.424143556
chr5	12.6	0.301204819	0.204848071	0.326264274
chr5	12.7	0.210843373	0.238989416	0.228384992
chr5	12.8	0.271084337	0.238989416	0.13050571
chr5	12.9	0.451807229	0.375554797	0.554649266
chr5	13	0.240963855	0.238989416	0.554649266
chr5	13.1	0.331325301	0.170706726	0.163132137
chr5	13.2	0.602409639	0.751109594	0.88091354
chr5	13.3	0.361445783	0.341413452	0.326264274
chr5	13.4	0.391566265	0.477978832	0.326264274
chr5	13.5	0.692771084	0.375554797	0.195758564
chr5	13.6	0.331325301	0.341413452	0.358890701
chr5	13.7	0.512048193	0.204848071	0.358890701
chr5	13.8	0.421686747	0.307272107	0.293637847
chr5	13.9	0.662650602	0.546261523	0.358890701
chr5	14	0.512048193	0.341413452	0.293637847
chr5	14.1	0.572289157	0.716968249	0.75040783
chr5	14.2	0.15060241	0.238989416	0.391517129
chr5	14.3	0.361445783	0.477978832	0.424143556
chr5	14.4	0.240963855	0.170706726	0.261011419
chr5	14.5	0.602409639	0.546261523	0.424143556
chr5	14.6	0.210843373	0.273130761	0.358890701
chr5	14.7	0.421686747	0.512120178	0.326264274
chr5	14.8	0.271084337	0.238989416	0.619902121
chr5	14.9	0.391566265	0.443837487	0.293637847
chr5	15	0.301204819	0.273130761	0.228384992
chr5	15.1	0.180722892	0.273130761	0.261011419
chr5	15.2	0.331325301	0.443837487	0.097879282
chr5	15.3	0.421686747	0.307272107	0.391517129
chr5	15.4	0.331325301	0.443837487	0.554649266
chr5	15.5	0.210843373	0.409696142	0.358890701
chr5	15.6	0.602409639	0.273130761	0.456769984
chr5	15.7	0.542168675	0.375554797	0.293637847
chr5	15.8	0.240963855	0.409696142	0.195758564
chr5	15.9	0.602409639	0.341413452	0.293637847
chr5	16	0.421686747	0.443837487	0.456769984
chr5	16.1	0.421686747	0.443837487	0.326264274
chr5	16.2	0.15060241	0.238989416	0.195758564
chr5	16.3	0.421686747	0.238989416	0.13050571
chr5	16.4	0.301204819	0.307272107	0.391517129
chr5	16.5	0.210843373	0.443837487	0.358890701
chr5	16.6	0.361445783	0.273130761	0.358890701
chr5	16.7	0.210843373	0.307272107	0.358890701
chr5	16.8	0.15060241	0.341413452	0.261011419
chr5	16.9	0.361445783	0.375554797	0.424143556
chr5	17	0.271084337	0.375554797	0.358890701
chr5	17.1	0.361445783	0.477978832	0.228384992
chr5	17.2	0.15060241	0.307272107	0.195758564
chr5	17.3	0.301204819	0.375554797	0.261011419
chr5	17.4	0.240963855	0.273130761	0.261011419
chr5	17.5	0.391566265	0.170706726	0.326264274
chr5	17.6	0.542168675	0.238989416	0.391517129
chr5	17.7	0.301204819	0.580402868	0.358890701
chr5	17.8	0.421686747	0.512120178	0.619902121
chr5	17.9	0.361445783	0.580402868	0.391517129
chr5	18	0.210843373	0.477978832	0.326264274
chr5	18.1	0.451807229	0.409696142	0.097879282
chr5	18.2	0.331325301	0.307272107	0.195758564
chr5	18.3	0.180722892	0.204848071	0.293637847
chr5	18.4	0.210843373	0.307272107	0.326264274
chr5	18.5	0.391566265	0.273130761	0.489396411
chr5	18.6	0.210843373	0.307272107	0.522022838
chr5	18.7	0.451807229	0.443837487	0.522022838
chr5	18.8	0.331325301	0.307272107	0.261011419
chr5	18.9	0.271084337	0.341413452	0.228384992
chr5	19	0.301204819	0.375554797	0.293637847
chr5	19.1	0.301204819	0.273130761	0.358890701
chr5	19.2	0.451807229	0.375554797	0.489396411
chr5	19.3	0.301204819	0.204848071	0.293637847
chr5	19.4	0.180722892	0.238989416	0.163132137
chr5	19.5	0.512048193	0.409696142	0.391517129
chr5	19.6	0.271084337	0.443837487	0.13050571
chr5	19.7	0.240963855	0.170706726	0.293637847
chr5	19.8	0.271084337	0.307272107	0.424143556
chr5	19.9	0.210843373	0.409696142	0.195758564
chr5	20	0.391566265	0.238989416	0.358890701
chr5	20.1	0.361445783	0.375554797	0.522022838
chr5	20.2	0.481927711	0.375554797	0.424143556
chr5	20.3	0.391566265	0.443837487	0.195758564
chr5	20.4	0.210843373	0.546261523	0.261011419
chr5	20.5	0.451807229	0.443837487	0.293637847
chr5	20.6	0.391566265	0.238989416	0.326264274
chr5	20.7	0.271084337	0.273130761	0.587275693
chr5	20.8	0.391566265	0.546261523	0.228384992
chr5	20.9	0.15060241	0.512120178	0.293637847
chr5	21	0.240963855	0.477978832	0.163132137
chr5	21.1	0.451807229	0.477978832	0.228384992
chr5	21.2	0.271084337	0.341413452	0.587275693
chr5	21.3	0.331325301	0.341413452	0.456769984
chr5	21.4	0.391566265	0.512120178	0.424143556
chr5	21.5	0.331325301	0.443837487	0.293637847
chr5	21.6	0.271084337	0.341413452	0.489396411
chr5	21.7	0.542168675	0.307272107	0.456769984
chr5	21.8	0.271084337	0.409696142	0.652528548
chr5	21.9	0.331325301	0.273130761	0.195758564
chr5	22	0.271084337	0.375554797	0.326264274
chr5	22.1	0.361445783	0.273130761	0.489396411
chr5	22.2	0.240963855	0.341413452	0.652528548
chr5	22.3	0.512048193	0.341413452	0.261011419
chr5	22.4	0.271084337	0.512120178	0.261011419
chr5	22.5	0.421686747	0.512120178	0.489396411
chr5	22.6	0.301204819	0.375554797	0.489396411
chr5	22.7	0.542168675	0.307272107	0.326264274
chr5	22.8	0.481927711	0.273130761	0.391517129
chr5	22.9	0.512048193	0.238989416	0.489396411
chr5	23	0.542168675	0.238989416	0.261011419
chr5	23.1	0.120481928	0.238989416	0.293637847
chr5	23.2	0.361445783	0.341413452	0.391517129
chr5	23.3	0.301204819	0.614544213	0.261011419
chr5	23.4	0.271084337	0.307272107	0.261011419
chr5	23.5	0.301204819	0.375554797	0.326264274
chr5	23.6	0.421686747	0.238989416	0.424143556
chr5	23.7	0.271084337	0.341413452	0.228384992
chr5	23.8	0.391566265	0.273130761	0.195758564
chr5	23.9	0.421686747	0.102424036	0.424143556
chr5	24	0.301204819	0.512120178	0.424143556
chr5	24.1	0.301204819	0.341413452	0.391517129
chr5	24.2	0.331325301	0.375554797	0.554649266
chr5	24.3	0.331325301	0.375554797	0.587275693
chr5	24.4	0.271084337	0.512120178	0.358890701
chr5	24.5	0.572289157	0.546261523	0.293637847
chr5	24.6	0.391566265	0.170706726	0.293637847
chr5	24.7	0.331325301	0.307272107	0.195758564
chr5	24.8	0.361445783	0.546261523	0.456769984
chr5	24.9	0.301204819	0.307272107	0.358890701
chr5	25	0.180722892	0.273130761	0.293637847
chr5	25.1	0.451807229	0.273130761	0.424143556
chr5	25.2	0.512048193	0.273130761	0.326264274
chr5	25.3	0.391566265	0.443837487	0.587275693
chr5	25.4	0.210843373	0.273130761	0.228384992
chr5	25.5	0.15060241	0.375554797	0.293637847
chr5	25.6	0.361445783	0.375554797	0.358890701
chr5	25.7	0.15060241	0.307272107	0.456769984
chr5	25.8	0.391566265	0.238989416	0.326264274
chr5	25.9	0.210843373	0.375554797	0.489396411
chr5	26	0.271084337	0.238989416	0.13050571
chr5	26.1	0.210843373	0.580402868	0.522022838
chr5	26.2	0.271084337	0.512120178	0.293637847
chr5	26.3	0.391566265	0.307272107	0.587275693
chr5	26.4	0.421686747	0.307272107	0.391517129
chr5	26.5	0.361445783	0.307272107	0.261011419
chr5	26.6	0.542168675	0.341413452	0.358890701
chr5	26.7	0.240963855	0.546261523	0.13050571
chr5	26.8	0.301204819	0.204848071	0.293637847
chr5	26.9	0.210843373	0.136565381	0.13050571
chr5	27	0	0	0

## Sheet: Figure_2A
Samples	LIRs percentage in eccDNA dataset
wt1	21.1055
wt2	14.6919
wt3	25.5422
dcl3_1	37.7581
dcl3_2	38.5659
dcl3_3	33.1606
rdr6_1	42.4354
rdr6_2	50
rdr6_3	36.0531
ros1_1	38.3838
ros1_2	36.2832
ros1_3	37.6623

## Sheet: Figure_2B
	dcl3-r1	dcl3-r2	dcl3-r3	rdr6-r1	rdr6-r2	rdr6-r3	ros1-r1	ros1-r2	ros1-r3	wt-r1	wt-r2	wt-r3
DNA/En-Spm	3.86598	5.67766	3.53774	5.82524	4.93827	3.62069	3	2.37154	7.80781	6.2069	5.00695	9.83607
DNA/MuDR	15.9794	16.8498	18.6321	17.7994	18.93	25	17.6667	12.8458	15.015	17.931	24.3394	10.6557
LINE/L1	4.38144	3.84615	5.42453	4.20712	2.46914	5	2.33333	3.75494	3.003	3.44828	4.03338	4.91803
LTR/Copia	9.79381	9.70696	12.5	7.11974	7.40741	10.1724	4.66667	11.6601	8.40841	11.0345	7.7886	5.7377
LTR/Gypsy	27.8351	24.359	22.8774	27.1845	30.4527	18.4483	42.6667	40.7115	35.1351	19.3103	21.8359	18.0328
RC/Helitron	38.1443	39.5604	37.0283	37.8641	35.8025	37.7586	29.6667	28.6561	30.6306	42.069	36.9958	50.8197

## Sheet: Figure_2C
Chromosome	Location (Mb)	Percent
		dcl3	rdr6	ros1	col-0
Chr4	6.2	0.197922	0.130947	0.0838926	0
	6.3	0	0	0	0
	6.4	0	0	0.0419463	0
	6.5	1.13805	0.960279	4.32047	1.11966
	6.6	0	0	0.0419463	0.069979
	6.7	0.0494805	0.0436491	0.125839	0
	6.8	0	0	0.0629195	0.139958

## Sheet: Figure_2D
Chromosome	Location (Mb)	Percent
		dcl3	rdr6	ros1	col-0
Chr4	4.8	0.316924	0.21526	0.286299	0.345423
	4.9	0.316924	0.21526	0.490798	0.310881
	5	0.0211282	0.0239177	0.0408998	0
	5.1	0.633847	0.550108	0.879346	0.829016
	5.2	20.1986	22.5783	7.36196	17.3057
	5.3	0.253539	0.21526	0.511247	0.310881
	5.4	0.676104	0.741449	1.00204	0.932642
	5.5	0.464821	0.382684	0.961145	0.587219

## Sheet: Figure_2E
TE id	Chromosome	Location	eccDNA
AT1TE01140	chr1	349969	no
AT1TE01145	chr1	350037	no
AT1TE04835	chr1	1478083	no
AT1TE04840	chr1	1478455	no
AT1TE04985	chr1	1520367	no
AT1TE07970	chr1	2444851	no
AT1TE08230	chr1	2526756	no
AT1TE08660	chr1	2657920	no
AT1TE11730	chr1	3605139	no
AT1TE12090	chr1	3715209	no
AT1TE13240	chr1	4071831	no
AT1TE14640	chr1	4506450	no
AT1TE22850	chr1	7071562	yes
AT1TE22855	chr1	7067790	no
AT1TE22865	chr1	7071716	no
AT1TE24240	chr1	7526145	yes
AT1TE24245	chr1	7526520	yes
AT1TE25880	chr1	8044269	no
AT1TE25885	chr1	8044323	no
AT1TE27475	chr1	8515706	no
AT1TE28320	chr1	8778654	yes
AT1TE28325	chr1	8778970	yes
AT1TE28330	chr1	8779236	no
AT1TE28395	chr1	8801182	yes
AT1TE28400	chr1	8801459	yes
AT1TE28405	chr1	8801764	no
AT1TE28450	chr1	8815560	yes
AT1TE28455	chr1	8815837	yes
AT1TE28460	chr1	8816142	no
AT1TE28500	chr1	8829938	yes
AT1TE28505	chr1	8830254	yes
AT1TE28510	chr1	8830520	no
AT1TE29530	chr1	9163284	no
AT1TE31080	chr1	9643142	no
AT1TE31420	chr1	9761578	no
AT1TE31910	chr1	9902091	no
AT1TE31915	chr1	9902764	no
AT1TE32815	chr1	10167820	no
AT1TE35460	chr1	10982866	no
AT1TE35465	chr1	10983613	no
AT1TE36545	chr1	11295628	no
AT1TE37060	chr1	11454469	no
AT1TE37065	chr1	11454888	no
AT1TE37210	chr1	11505147	no
AT1TE37215	chr1	11507634	no
AT1TE37265	chr1	11521322	no
AT1TE37485	chr1	11578290	no
AT1TE37490	chr1	11581114	no
AT1TE37630	chr1	11624130	no
AT1TE37720	chr1	11650578	no
AT1TE37865	chr1	11692500	no
AT1TE37870	chr1	11693034	no
AT1TE37875	chr1	11693686	no
AT1TE38985	chr1	12033193	no
AT1TE38990	chr1	12033256	no
AT1TE38995	chr1	12033378	yes
AT1TE39140	chr1	12076856	no
AT1TE39450	chr1	12155294	no
AT1TE39455	chr1	12155316	no
AT1TE39460	chr1	12155791	no
AT1TE39495	chr1	12167019	no
AT1TE39960	chr1	12297054	no
AT1TE40340	chr1	12404876	no
AT1TE40345	chr1	12405918	no
AT1TE40720	chr1	12513238	no
AT1TE40725	chr1	12513824	no
AT1TE40730	chr1	12514799	no
AT1TE40940	chr1	12568303	no
AT1TE40955	chr1	12572711	no
AT1TE41345	chr1	12673969	no
AT1TE41445	chr1	12710841	no
AT1TE41820	chr1	12849661	yes
AT1TE42030	chr1	12900445	no
AT1TE42145	chr1	12926810	no
AT1TE42250	chr1	12959966	no
AT1TE42275	chr1	12966899	yes
AT1TE42350	chr1	12987862	no
AT1TE42395	chr1	13005219	no
AT1TE42400	chr1	13007984	no
AT1TE42405	chr1	13007773	no
AT1TE43015	chr1	13178815	no
AT1TE43020	chr1	13179468	no
AT1TE43030	chr1	13181769	no
AT1TE43035	chr1	13181895	no
AT1TE43040	chr1	13186591	yes
AT1TE43045	chr1	13187018	no
AT1TE43415	chr1	13292854	no
AT1TE43420	chr1	13295196	yes
AT1TE43425	chr1	13295373	no
AT1TE43430	chr1	13296927	no
AT1TE43435	chr1	13297356	no
AT1TE43440	chr1	13299022	no
AT1TE43445	chr1	13301583	no
AT1TE43450	chr1	13301629	no
AT1TE43600	chr1	13336749	no
AT1TE43605	chr1	13339482	no
AT1TE43640	chr1	13349384	no
AT1TE43800	chr1	13397539	no
AT1TE43805	chr1	13400776	no
AT1TE43810	chr1	13401576	no
AT1TE43815	chr1	13401675	no
AT1TE43820	chr1	13402670	no
AT1TE44140	chr1	13494325	no
AT1TE44225	chr1	13507779	no
AT1TE44230	chr1	13515964	no
AT1TE44235	chr1	13517626	no
AT1TE44240	chr1	13517708	no
AT1TE44245	chr1	13517733	no
AT1TE44250	chr1	13520558	no
AT1TE44510	chr1	13591985	no
AT1TE44520	chr1	13593057	yes
AT1TE44525	chr1	13597322	no
AT1TE44530	chr1	13597667	no
AT1TE44535	chr1	13599711	no
AT1TE44540	chr1	13600943	no
AT1TE44545	chr1	13601035	no
AT1TE44610	chr1	13621506	no
AT1TE44615	chr1	13622705	no
AT1TE44670	chr1	13648938	yes
AT1TE44675	chr1	13649326	no
AT1TE44680	chr1	13650463	no
AT1TE44685	chr1	13650501	no
AT1TE44690	chr1	13654369	yes
AT1TE44695	chr1	13654390	no
AT1TE44720	chr1	13667557	no
AT1TE44765	chr1	13677268	no
AT1TE44770	chr1	13680779	no
AT1TE44775	chr1	13682800	no
AT1TE44895	chr1	13709758	no
AT1TE44905	chr1	13712501	no
AT1TE44945	chr1	13721663	no
AT1TE44950	chr1	13720042	no
AT1TE44955	chr1	13721979	no
AT1TE44960	chr1	13722708	no
AT1TE44965	chr1	13724194	no
AT1TE44970	chr1	13724619	no
AT1TE44975	chr1	13725795	no
AT1TE45050	chr1	13748454	no
AT1TE45130	chr1	13768753	no
AT1TE45135	chr1	13777586	yes
AT1TE45140	chr1	13777610	no
AT1TE45145	chr1	13785849	no
AT1TE45150	chr1	13781169	no
AT1TE45155	chr1	13782305	no
AT1TE45160	chr1	13784780	no
AT1TE45165	chr1	13785497	no
AT1TE45170	chr1	13786684	no
AT1TE45175	chr1	13795195	no
AT1TE45180	chr1	13796032	no
AT1TE45185	chr1	13796397	no
AT1TE45190	chr1	13796451	no
AT1TE45195	chr1	13796498	no
AT1TE45200	chr1	13800080	yes
AT1TE45205	chr1	13800666	no
AT1TE45210	chr1	13801784	no
AT1TE45215	chr1	13801876	no
AT1TE45310	chr1	13818559	no
AT1TE45315	chr1	13823827	no
AT1TE45355	chr1	13832149	no
AT1TE45390	chr1	13841405	no
AT1TE45470	chr1	13862957	no
AT1TE45475	chr1	13864749	no
AT1TE45560	chr1	13890962	yes
AT1TE45670	chr1	13913517	no
AT1TE45675	chr1	13913787	no
AT1TE45680	chr1	13915110	no
AT1TE45685	chr1	13914719	no
AT1TE45690	chr1	13915199	no
AT1TE45695	chr1	13917482	no
AT1TE45700	chr1	13917514	no
AT1TE45705	chr1	13919016	no
AT1TE45710	chr1	13922110	yes
AT1TE45715	chr1	13925068	no
AT1TE45720	chr1	13928742	no
AT1TE45735	chr1	13935988	no
AT1TE45740	chr1	13930998	yes
AT1TE45745	chr1	13931785	no
AT1TE45750	chr1	13934802	no
AT1TE45765	chr1	13936045	yes
AT1TE45770	chr1	13937056	no
AT1TE45775	chr1	13937843	no
AT1TE45780	chr1	13939631	yes
AT1TE45790	chr1	13947032	no
AT1TE45795	chr1	13950715	no
AT1TE45800	chr1	13955653	no
AT1TE45815	chr1	13961274	no
AT1TE45820	chr1	13961618	no
AT1TE45825	chr1	13961646	no
AT1TE45860	chr1	13974028	no
AT1TE45965	chr1	13996527	no
AT1TE46000	chr1	14008008	no
AT1TE46005	chr1	14008253	no
AT1TE46065	chr1	14024147	no
AT1TE46070	chr1	14024216	no
AT1TE46140	chr1	14045934	yes
AT1TE46145	chr1	14046031	no
AT1TE46190	chr1	14060612	no
AT1TE46205	chr1	14061769	yes
AT1TE46210	chr1	14062288	no
AT1TE46215	chr1	14063914	no
AT1TE46255	chr1	14080234	yes
AT1TE46265	chr1	14094068	no
AT1TE46295	chr1	14098542	yes
AT1TE46300	chr1	14098633	yes
AT1TE46305	chr1	14101812	yes
AT1TE46310	chr1	14107573	no
AT1TE46315	chr1	14102760	yes
AT1TE46320	chr1	14104536	yes
AT1TE46325	chr1	14108708	no
AT1TE46335	chr1	14114341	yes
AT1TE46340	chr1	14114464	no
AT1TE46345	chr1	14114486	yes
AT1TE46350	chr1	14115220	no
AT1TE46355	chr1	14116840	no
AT1TE46365	chr1	14118195	no
AT1TE46380	chr1	14121719	no
AT1TE46385	chr1	14125084	no
AT1TE46390	chr1	14127032	no
AT1TE46395	chr1	14128352	yes
AT1TE46570	chr1	14178066	no
AT1TE46575	chr1	14183542	yes
AT1TE46580	chr1	14183631	no
AT1TE46585	chr1	14183995	no
AT1TE46635	chr1	14206946	no
AT1TE46640	chr1	14208348	no
AT1TE46645	chr1	14211194	yes
AT1TE46650	chr1	14212645	no
AT1TE46655	chr1	14212686	no
AT1TE46665	chr1	14225656	no
AT1TE46670	chr1	14222170	no
AT1TE46685	chr1	14230059	yes
AT1TE46690	chr1	14242310	no
AT1TE46695	chr1	14231243	no
AT1TE46700	chr1	14235750	yes
AT1TE46705	chr1	14233216	no
AT1TE46710	chr1	14236844	yes
AT1TE46715	chr1	14237008	yes
AT1TE46720	chr1	14237028	no
AT1TE46725	chr1	14237449	yes
AT1TE46730	chr1	14237483	no
AT1TE46735	chr1	14241004	yes
AT1TE46740	chr1	14241178	yes
AT1TE46745	chr1	14241202	no
AT1TE46750	chr1	14242403	no
AT1TE46755	chr1	14248337	yes
AT1TE46760	chr1	14248936	yes
AT1TE46765	chr1	14255843	yes
AT1TE46770	chr1	14257875	no
AT1TE46775	chr1	14259091	no
AT1TE46780	chr1	14261082	no
AT1TE46785	chr1	14261587	no
AT1TE46790	chr1	14262179	no
AT1TE46800	chr1	14263551	no
AT1TE46805	chr1	14273951	yes
AT1TE46810	chr1	14268443	no
AT1TE46815	chr1	14268476	no
AT1TE46835	chr1	14281809	no
AT1TE46840	chr1	14282371	yes
AT1TE46845	chr1	14282638	no
AT1TE46850	chr1	14283310	no
AT1TE46860	chr1	14286439	no
AT1TE46865	chr1	14286705	no
AT1TE47015	chr1	14310150	no
AT1TE47035	chr1	14327652	yes
AT1TE47040	chr1	14312448	no
AT1TE47045	chr1	14315189	yes
AT1TE47050	chr1	14320850	yes
AT1TE47070	chr1	14327704	yes
AT1TE47080	chr1	14329803	no
AT1TE47090	chr1	14330990	no
AT1TE47095	chr1	14332548	no
AT1TE47105	chr1	14340693	yes
AT1TE47110	chr1	14341290	yes
AT1TE47115	chr1	14341670	no
AT1TE47120	chr1	14341711	no
AT1TE47125	chr1	14344568	no
AT1TE47130	chr1	14344834	no
AT1TE47135	chr1	14346432	yes
AT1TE47140	chr1	14346915	no
AT1TE47145	chr1	14349130	no
AT1TE47150	chr1	14349676	no
AT1TE47155	chr1	14350162	no
AT1TE47165	chr1	14350625	no
AT1TE47170	chr1	14350911	no
AT1TE47175	chr1	14352041	no
AT1TE47180	chr1	14352150	no
AT1TE47185	chr1	14352605	no
AT1TE47190	chr1	14353475	no
AT1TE47195	chr1	14353977	no
AT1TE47200	chr1	14354438	no
AT1TE47205	chr1	14354918	no
AT1TE47210	chr1	14355403	no
AT1TE47220	chr1	14356801	no
AT1TE47225	chr1	14357624	no
AT1TE47230	chr1	14358254	no
AT1TE47235	chr1	14362049	no
AT1TE47245	chr1	14362267	no
AT1TE47250	chr1	14364203	no
AT1TE47255	chr1	14365893	no
AT1TE47260	chr1	14366400	no
AT1TE47275	chr1	14368377	no
AT1TE47280	chr1	14375118	no
AT1TE47285	chr1	14375385	no
AT1TE47290	chr1	14375766	no
AT1TE47295	chr1	14377214	no
AT1TE47300	chr1	14379255	no
AT1TE47305	chr1	14381177	no
AT1TE47315	chr1	14383424	no
AT1TE47320	chr1	14383837	no
AT1TE47325	chr1	14384611	yes
AT1TE47330	chr1	14384991	no
AT1TE47335	chr1	14385032	no
AT1TE47340	chr1	14390221	no
AT1TE47345	chr1	14388531	no
AT1TE47350	chr1	14390487	no
AT1TE47355	chr1	14392085	yes
AT1TE47360	chr1	14392568	no
AT1TE47365	chr1	14394783	no
AT1TE47370	chr1	14395329	no
AT1TE47375	chr1	14395815	no
AT1TE47385	chr1	14396278	no
AT1TE47390	chr1	14396564	no
AT1TE47395	chr1	14397694	no
AT1TE47400	chr1	14397803	no
AT1TE47405	chr1	14398258	no
AT1TE47410	chr1	14399128	no
AT1TE47415	chr1	14399630	yes
AT1TE47420	chr1	14400091	yes
AT1TE47425	chr1	14400571	no
AT1TE47430	chr1	14401056	no
AT1TE47440	chr1	14402454	no
AT1TE47445	chr1	14403277	no
AT1TE47450	chr1	14403907	no
AT1TE47455	chr1	14407702	yes
AT1TE47465	chr1	14407920	no
AT1TE47470	chr1	14409856	no
AT1TE47475	chr1	14411546	no
AT1TE47480	chr1	14412053	yes
AT1TE47495	chr1	14414030	no
AT1TE47500	chr1	14420771	no
AT1TE47505	chr1	14421038	no
AT1TE47510	chr1	14421419	no
AT1TE47515	chr1	14422867	no
AT1TE47520	chr1	14424908	no
AT1TE47525	chr1	14426830	no
AT1TE47535	chr1	14427921	no
AT1TE47540	chr1	14449178	yes
AT1TE47545	chr1	14430800	no
AT1TE47550	chr1	14442952	yes
AT1TE47555	chr1	14442966	no
AT1TE47570	chr1	14451469	yes
AT1TE47575	chr1	14451891	yes
AT1TE47580	chr1	14457104	no
AT1TE47585	chr1	14455414	no
AT1TE47590	chr1	14457370	no
AT1TE47595	chr1	14459459	yes
AT1TE47600	chr1	14458884	no
AT1TE47605	chr1	14461676	no
AT1TE47610	chr1	14463254	no
AT1TE47615	chr1	14463466	no
AT1TE47620	chr1	14463664	no
AT1TE47625	chr1	14464209	no
AT1TE47630	chr1	14465550	no
AT1TE47640	chr1	14467530	no
AT1TE47645	chr1	14468313	no
AT1TE47650	chr1	14468752	no
AT1TE47655	chr1	14472769	no
AT1TE47670	chr1	14474711	no
AT1TE47675	chr1	14476323	no
AT1TE47680	chr1	14476830	no
AT1TE47690	chr1	14478727	no
AT1TE47695	chr1	14478943	no
AT1TE47700	chr1	14480394	yes
AT1TE47705	chr1	14481962	no
AT1TE47710	chr1	14483890	no
AT1TE47715	chr1	14486672	no
AT1TE47720	chr1	14492869	no
AT1TE47725	chr1	14489795	yes
AT1TE47730	chr1	14491652	no
AT1TE47735	chr1	14492096	no
AT1TE47740	chr1	14493182	no
AT1TE47745	chr1	14493851	no
AT1TE47750	chr1	14498848	no
AT1TE47755	chr1	14499172	no
AT1TE47760	chr1	14499493	no
AT1TE47765	chr1	14502836	no
AT1TE47770	chr1	14502952	no
AT1TE47775	chr1	14504548	no
AT1TE47780	chr1	14507555	no
AT1TE47880	chr1	14540986	no
AT1TE47885	chr1	14540097	yes
AT1TE48020	chr1	14587448	no
AT1TE48025	chr1	14588322	no
AT1TE48030	chr1	14590167	no
AT1TE48045	chr1	14602815	no
AT1TE48220	chr1	14662282	no
AT1TE48225	chr1	14664772	no
AT1TE48230	chr1	14669652	yes
AT1TE48240	chr1	14674639	no
AT1TE48370	chr1	14717295	no
AT1TE48375	chr1	14717602	no
AT1TE48380	chr1	14717861	no
AT1TE48470	chr1	14747211	no
AT1TE48475	chr1	14750320	yes
AT1TE48480	chr1	14750382	no
AT1TE48660	chr1	14816078	no
AT1TE48665	chr1	14816620	no
AT1TE48690	chr1	14825220	no
AT1TE48700	chr1	14827235	no
AT1TE48705	chr1	14830590	no
AT1TE48715	chr1	14833179	yes
AT1TE48720	chr1	14835287	no
AT1TE48725	chr1	14835313	no
AT1TE48730	chr1	14845083	no
AT1TE48735	chr1	14847384	no
AT1TE48740	chr1	14847791	no
AT1TE48745	chr1	14857361	no
AT1TE48750	chr1	14859911	yes
AT1TE48760	chr1	14865438	yes
AT1TE48765	chr1	14874995	yes
AT1TE48770	chr1	14875415	no
AT1TE48775	chr1	14885131	no
AT1TE48780	chr1	14877922	no
AT1TE48785	chr1	14878008	no
AT1TE48835	chr1	14908757	no
AT1TE48840	chr1	14908785	no
AT1TE48845	chr1	14910878	no
AT1TE48850	chr1	14912856	yes
AT1TE48855	chr1	14912886	no
AT1TE48905	chr1	14926963	no
AT1TE49260	chr1	15052790	yes
AT1TE49290	chr1	15060119	no
AT1TE49295	chr1	15061270	no
AT1TE49300	chr1	15069809	no
AT1TE49305	chr1	15064842	no
AT1TE49315	chr1	15069139	no
AT1TE49320	chr1	15074155	no
AT1TE49325	chr1	15076081	no
AT1TE49330	chr1	15078266	no
AT1TE49335	chr1	15078560	no
AT1TE49340	chr1	15078779	no
AT1TE49755	chr1	15166563	no
AT1TE49845	chr1	15186992	yes
AT1TE49850	chr1	15192976	yes
AT1TE49960	chr1	15220007	no
AT1TE49965	chr1	15217408	no
AT1TE49970	chr1	15220325	no
AT1TE49975	chr1	15220989	no
AT1TE49980	chr1	15221461	no
AT1TE50115	chr1	15244617	no
AT1TE50170	chr1	15254219	no
AT1TE50310	chr1	15280448	no
AT1TE50315	chr1	15289511	no
AT1TE50320	chr1	15285916	no
AT1TE50375	chr1	15308042	no
AT1TE50400	chr1	15313134	no
AT1TE50405	chr1	15313163	no
AT1TE50410	chr1	15313563	no
AT1TE50415	chr1	15316162	no
AT1TE50420	chr1	15316480	no
AT1TE50425	chr1	15317144	no
AT1TE50430	chr1	15317619	no
AT1TE50560	chr1	15341736	no
AT1TE50640	chr1	15352316	no
AT1TE50770	chr1	15378552	no
AT1TE50775	chr1	15387615	no
AT1TE50780	chr1	15384020	yes
AT1TE50810	chr1	15406124	no
AT1TE50850	chr1	15411044	yes
AT1TE50860	chr1	15420826	no
AT1TE50865	chr1	15418872	no
AT1TE50870	chr1	15419174	yes
AT1TE50875	chr1	15420289	no
AT1TE50880	chr1	15420951	no
AT1TE50895	chr1	15423710	no
AT1TE50900	chr1	15426176	no
AT1TE50905	chr1	15427796	no
AT1TE50915	chr1	15429555	no
AT1TE50945	chr1	15433006	no
AT1TE50950	chr1	15433050	yes
AT1TE50970	chr1	15438493	no
AT1TE50975	chr1	15440903	no
AT1TE50980	chr1	15441294	no
AT1TE50985	chr1	15443621	no
AT1TE50990	chr1	15444487	no
AT1TE50995	chr1	15444814	no
AT1TE51000	chr1	15448968	yes
AT1TE51005	chr1	15450627	no
AT1TE51010	chr1	15450822	no
AT1TE51015	chr1	15450854	no
AT1TE51020	chr1	15454302	yes
AT1TE51025	chr1	15454391	no
AT1TE51030	chr1	15454913	no
AT1TE51040	chr1	15486506	yes
AT1TE51045	chr1	15491848	no
AT1TE51050	chr1	15499762	no
AT1TE51055	chr1	15500387	yes
AT1TE51060	chr1	15500422	no
AT1TE51065	chr1	15504894	no
AT1TE51070	chr1	15509412	yes
AT1TE51075	chr1	15512097	no
AT1TE51080	chr1	15519432	no
AT1TE51085	chr1	15522308	no
AT1TE51090	chr1	15524050	no
AT1TE51095	chr1	15524077	no
AT1TE51100	chr1	15525003	no
AT1TE51120	chr1	15533816	no
AT1TE51125	chr1	15532919	no
AT1TE51130	chr1	15533899	no
AT1TE51135	chr1	15534153	no
AT1TE51140	chr1	15535457	no
AT1TE51145	chr1	15535483	no
AT1TE51150	chr1	15536104	no
AT1TE51155	chr1	15546208	no
AT1TE51160	chr1	15546471	no
AT1TE51165	chr1	15546509	no
AT1TE51170	chr1	15547274	no
AT1TE51175	chr1	15549791	no
AT1TE51180	chr1	15548782	no
AT1TE51185	chr1	15550663	no
AT1TE51190	chr1	15554136	no
AT1TE51195	chr1	15554229	no
AT1TE51200	chr1	15554880	no
AT1TE51205	chr1	15555163	no
AT1TE51210	chr1	15557533	no
AT1TE51215	chr1	15559659	no
AT1TE51220	chr1	15559746	no
AT1TE51225	chr1	15560396	no
AT1TE51230	chr1	15560684	no
AT1TE51235	chr1	15569184	no
AT1TE51240	chr1	15562038	no
AT1TE51245	chr1	15567091	yes
AT1TE51250	chr1	15569643	no
AT1TE51255	chr1	15570478	no
AT1TE51260	chr1	15581789	yes
AT1TE51265	chr1	15580018	yes
AT1TE51270	chr1	15582052	no
AT1TE51275	chr1	15585032	no
AT1TE51280	chr1	15585119	no
AT1TE51285	chr1	15586797	no
AT1TE51290	chr1	15586942	no
AT1TE51295	chr1	15590261	no
AT1TE51300	chr1	15590406	no
AT1TE51305	chr1	15594101	yes
AT1TE51310	chr1	15594925	no
AT1TE51315	chr1	15598833	no
AT1TE51320	chr1	15596723	no
AT1TE51330	chr1	15602279	no
AT1TE51370	chr1	15618055	no
AT1TE51400	chr1	15624480	no
AT1TE51405	chr1	15625637	no
AT1TE51410	chr1	15625687	no
AT1TE51450	chr1	15633658	no
AT1TE51475	chr1	15639274	no
AT1TE51480	chr1	15639886	no
AT1TE51485	chr1	15641103	no
AT1TE51520	chr1	15643836	no
AT1TE51525	chr1	15645170	no
AT1TE51545	chr1	15647086	no
AT1TE51550	chr1	15647288	no
AT1TE51555	chr1	15649158	no
AT1TE51570	chr1	15656208	no
AT1TE51600	chr1	15663195	no
AT1TE51615	chr1	15674411	no
AT1TE51645	chr1	15683600	no
AT1TE51655	chr1	15683790	no
AT1TE51685	chr1	15692926	no
AT1TE51690	chr1	15697905	yes
AT1TE51695	chr1	15698423	no
AT1TE51700	chr1	15701729	no
AT1TE51705	chr1	15701631	yes
AT1TE51710	chr1	15702009	no
AT1TE51715	chr1	15702043	no
AT1TE51720	chr1	15703276	no
AT1TE51725	chr1	15703679	no
AT1TE51730	chr1	15703823	no
AT1TE51735	chr1	15715037	no
AT1TE51740	chr1	15715611	no
AT1TE51745	chr1	15719722	yes
AT1TE51750	chr1	15720075	no
AT1TE51825	chr1	15738170	no
AT1TE51830	chr1	15742393	no
AT1TE51845	chr1	15750261	no
AT1TE51850	chr1	15755704	no
AT1TE51855	chr1	15757547	no
AT1TE51860	chr1	15758475	no
AT1TE51865	chr1	15758846	no
AT1TE51870	chr1	15759249	yes
AT1TE51875	chr1	15760243	no
AT1TE51880	chr1	15761056	no
AT1TE51890	chr1	15761176	no
AT1TE51970	chr1	15772102	no
AT1TE51990	chr1	15786430	no
AT1TE52000	chr1	15791906	no
AT1TE52025	chr1	15807462	yes
AT1TE52035	chr1	15808308	yes
AT1TE52040	chr1	15809636	yes
AT1TE52050	chr1	15811238	yes
AT1TE52075	chr1	15816220	yes
AT1TE52090	chr1	15818102	no
AT1TE52095	chr1	15821124	no
AT1TE52100	chr1	15821410	no
AT1TE52105	chr1	15847509	yes
AT1TE52110	chr1	15826633	no
AT1TE52115	chr1	15826666	no
AT1TE52120	chr1	15827286	yes
AT1TE52125	chr1	15838845	yes
AT1TE52130	chr1	15838878	no
AT1TE52135	chr1	15839498	no
AT1TE52160	chr1	15852729	no
AT1TE52165	chr1	15851382	no
AT1TE52175	chr1	15854122	no
AT1TE52390	chr1	15910331	no
AT1TE52395	chr1	15910385	no
AT1TE52400	chr1	15911110	no
AT1TE52405	chr1	15910701	no
AT1TE52410	chr1	15910723	no
AT1TE52700	chr1	15988791	no
AT1TE52705	chr1	15988840	yes
AT1TE52795	chr1	16019699	yes
AT1TE52855	chr1	16038907	no
AT1TE52865	chr1	16049209	no
AT1TE52870	chr1	16051714	yes
AT1TE52875	chr1	16053714	no
AT1TE52940	chr1	16079631	no
AT1TE52945	chr1	16080531	no
AT1TE52960	chr1	16089995	yes
AT1TE52965	chr1	16090523	no
AT1TE52970	chr1	16093188	yes
AT1TE52975	chr1	16093881	no
AT1TE52980	chr1	16094141	no
AT1TE52985	chr1	16097900	yes
AT1TE52990	chr1	16099192	no
AT1TE52995	chr1	16099668	no
AT1TE53000	chr1	16104812	no
AT1TE53005	chr1	16101358	no
AT1TE53015	chr1	16104842	no
AT1TE53020	chr1	16105379	no
AT1TE53025	chr1	16106224	no
AT1TE53035	chr1	16110287	no
AT1TE53040	chr1	16110310	no
AT1TE53045	chr1	16110655	no
AT1TE53050	chr1	16112323	no
AT1TE53055	chr1	16112355	no
AT1TE53060	chr1	16113422	no
AT1TE53065	chr1	16114784	yes
AT1TE53285	chr1	16167957	no
AT1TE53315	chr1	16174793	no
AT1TE53365	chr1	16188965	no
AT1TE53370	chr1	16191015	no
AT1TE53375	chr1	16193353	yes
AT1TE53380	chr1	16194406	yes
AT1TE53390	chr1	16198716	no
AT1TE53395	chr1	16203798	yes
AT1TE53405	chr1	16209861	no
AT1TE53410	chr1	16211533	no
AT1TE53415	chr1	16213841	no
AT1TE53575	chr1	16265980	no
AT1TE53625	chr1	16280141	no
AT1TE53915	chr1	16361175	no
AT1TE53955	chr1	16368540	no
AT1TE53960	chr1	16369914	no
AT1TE53975	chr1	16379642	no
AT1TE53980	chr1	16377752	no
AT1TE53985	chr1	16378958	no
AT1TE53990	chr1	16380110	no
AT1TE53995	chr1	16387683	no
AT1TE54000	chr1	16392463	no
AT1TE54010	chr1	16394353	yes
AT1TE54015	chr1	16396969	no
AT1TE54075	chr1	16407941	no
AT1TE54200	chr1	16439188	no
AT1TE54310	chr1	16463520	no
AT1TE54425	chr1	16498404	no
AT1TE54440	chr1	16502940	no
AT1TE54475	chr1	16509814	no
AT1TE54480	chr1	16528903	yes
AT1TE54510	chr1	16533779	no
AT1TE54650	chr1	16584100	no
AT1TE54655	chr1	16586369	no
AT1TE54660	chr1	16586476	no
AT1TE54665	chr1	16589501	no
AT1TE54800	chr1	16626036	no
AT1TE54805	chr1	16637234	no
AT1TE54810	chr1	16637250	yes
AT1TE55105	chr1	16701424	no
AT1TE55120	chr1	16704894	no
AT1TE55125	chr1	16705371	no
AT1TE55380	chr1	16759933	no
AT1TE55855	chr1	16868961	no
AT1TE55920	chr1	16887029	no
AT1TE56610	chr1	17106207	no
AT1TE56615	chr1	17107371	no
AT1TE57205	chr1	17252806	no
AT1TE57215	chr1	17257526	no
AT1TE57220	chr1	17261439	no
AT1TE57225	chr1	17261807	no
AT1TE57630	chr1	17404744	no
AT1TE57650	chr1	17406544	no
AT1TE57655	chr1	17409066	no
AT1TE57660	chr1	17409116	no
AT1TE57665	chr1	17409571	no
AT1TE57910	chr1	17474223	no
AT1TE57915	chr1	17475214	no
AT1TE57920	chr1	17475376	no
AT1TE57985	chr1	17498496	no
AT1TE58100	chr1	17532763	yes
AT1TE58405	chr1	17593712	no
AT1TE58490	chr1	17621887	no
AT1TE58495	chr1	17621958	no
AT1TE58825	chr1	17714780	no
AT1TE62305	chr1	18794903	no
AT1TE62530	chr1	18874466	no
AT1TE62585	chr1	18895470	no
AT1TE62810	chr1	18962094	no
AT1TE62820	chr1	18969386	no
AT1TE62825	chr1	18971496	no
AT1TE62830	chr1	18972199	no
AT1TE62835	chr1	18972253	no
AT1TE64810	chr1	19593888	no
AT1TE67200	chr1	20334801	no
AT1TE67295	chr1	20369264	no
AT1TE67445	chr1	20423145	no
AT1TE67475	chr1	20430351	no
AT1TE67635	chr1	20475861	no
AT1TE67640	chr1	20475898	no
AT1TE67645	chr1	20477927	no
AT1TE67860	chr1	20540343	no
AT1TE68070	chr1	20606551	no
AT1TE69400	chr1	21019194	no
AT1TE69800	chr1	21125354	no
AT1TE69810	chr1	21125793	no
AT1TE70995	chr1	21510092	no
AT1TE71625	chr1	21705951	no
AT1TE72170	chr1	21873779	yes
AT1TE73215	chr1	22172186	no
AT1TE73220	chr1	22172784	no
AT1TE74285	chr1	22521555	no
AT1TE74960	chr1	22731485	no
AT1TE75210	chr1	22816893	no
AT1TE75790	chr1	22995307	no
AT1TE77020	chr1	23381035	no
AT1TE78700	chr1	23918936	no
AT1TE79290	chr1	24111620	no
AT1TE80065	chr1	24366851	no
AT1TE81040	chr1	24675019	no
AT1TE81210	chr1	24721037	no
AT1TE83950	chr1	25595349	no
AT1TE84620	chr1	25809770	no
AT1TE88020	chr1	26896629	no
AT1TE90760	chr1	27733527	no
AT1TE90830	chr1	27758423	no
AT1TE91970	chr1	28106423	no
AT2TE00010	chr2	13069	no
AT2TE00015	chr2	29426	yes
AT2TE00020	chr2	30317	no
AT2TE00025	chr2	31444	no
AT2TE00030	chr2	42029	no
AT2TE00035	chr2	33553	no
AT2TE00040	chr2	34346	no
AT2TE00045	chr2	36436	no
AT2TE00070	chr2	42128	no
AT2TE00075	chr2	49796	yes
AT2TE00080	chr2	49859	no
AT2TE00085	chr2	50285	yes
AT2TE00090	chr2	52383	yes
AT2TE00095	chr2	58681	yes
AT2TE00110	chr2	64005	yes
AT2TE00115	chr2	68112	no
AT2TE00120	chr2	67094	no
AT2TE01420	chr2	340543	no
AT2TE03285	chr2	753260	no
AT2TE03610	chr2	819714	no
AT2TE03620	chr2	823146	no
AT2TE03625	chr2	825021	no
AT2TE05530	chr2	1227657	no
AT2TE05625	chr2	1244585	yes
AT2TE05630	chr2	1245277	no
AT2TE05885	chr2	1298955	no
AT2TE05890	chr2	1298991	no
AT2TE05895	chr2	1300169	no
AT2TE05900	chr2	1300495	yes
AT2TE05905	chr2	1300647	no
AT2TE05910	chr2	1301489	yes
AT2TE05925	chr2	1303996	no
AT2TE05930	chr2	1304079	no
AT2TE06270	chr2	1372544	no
AT2TE06275	chr2	1373218	no
AT2TE06465	chr2	1411888	no
AT2TE06470	chr2	1413298	no
AT2TE06475	chr2	1413343	no
AT2TE06480	chr2	1413623	no
AT2TE07190	chr2	1566207	no
AT2TE07420	chr2	1607836	no
AT2TE07425	chr2	1609415	yes
AT2TE07545	chr2	1629643	no
AT2TE07550	chr2	1637481	yes
AT2TE07670	chr2	1656860	no
AT2TE08225	chr2	1786791	no
AT2TE08230	chr2	1786833	no
AT2TE08790	chr2	1912194	no
AT2TE08930	chr2	1942219	no
AT2TE08955	chr2	1946864	no
AT2TE08960	chr2	1947073	no
AT2TE08965	chr2	1947592	no
AT2TE09070	chr2	1965808	no
AT2TE09075	chr2	1965915	no
AT2TE09090	chr2	1969569	no
AT2TE09130	chr2	1982064	no
AT2TE09500	chr2	2080607	yes
AT2TE09620	chr2	2105629	no
AT2TE09625	chr2	2106808	no
AT2TE09650	chr2	2115742	no
AT2TE09655	chr2	2116884	no
AT2TE09745	chr2	2138076	no
AT2TE10085	chr2	2191575	no
AT2TE10305	chr2	2227560	no
AT2TE10570	chr2	2295825	no
AT2TE10575	chr2	2296323	yes
AT2TE10580	chr2	2296399	yes
AT2TE10615	chr2	2301751	yes
AT2TE10945	chr2	2378354	no
AT2TE10950	chr2	2378390	no
AT2TE10955	chr2	2382180	no
AT2TE10960	chr2	2382673	no
AT2TE10970	chr2	2390869	no
AT2TE10975	chr2	2399529	no
AT2TE10980	chr2	2410158	yes
AT2TE10985	chr2	2402966	no
AT2TE11010	chr2	2409792	no
AT2TE11035	chr2	2416280	no
AT2TE11040	chr2	2423558	no
AT2TE11045	chr2	2418610	no
AT2TE11050	chr2	2423173	no
AT2TE11055	chr2	2423651	no
AT2TE11145	chr2	2454177	yes
AT2TE11205	chr2	2461725	no
AT2TE11210	chr2	2468223	no
AT2TE11215	chr2	2463440	no
AT2TE11220	chr2	2464621	no
AT2TE11225	chr2	2465239	no
AT2TE11230	chr2	2465960	no
AT2TE11235	chr2	2466087	no
AT2TE11250	chr2	2470294	no
AT2TE11325	chr2	2487779	yes
AT2TE11330	chr2	2491971	yes
AT2TE11335	chr2	2492001	no
AT2TE11340	chr2	2494444	no
AT2TE11345	chr2	2494503	no
AT2TE11350	chr2	2500632	yes
AT2TE11355	chr2	2504274	no
AT2TE11360	chr2	2504515	no
AT2TE11365	chr2	2504967	no
AT2TE11370	chr2	2510352	no
AT2TE11375	chr2	2512186	no
AT2TE11380	chr2	2512220	no
AT2TE11505	chr2	2541958	no
AT2TE11535	chr2	2562665	no
AT2TE11540	chr2	2570724	yes
AT2TE11560	chr2	2578241	no
AT2TE11565	chr2	2578266	yes
AT2TE11760	chr2	2620320	yes
AT2TE11765	chr2	2623982	no
AT2TE11935	chr2	2689571	no
AT2TE11955	chr2	2693140	no
AT2TE11985	chr2	2709964	no
AT2TE11990	chr2	2700772	no
AT2TE12020	chr2	2708993	yes
AT2TE12040	chr2	2722904	no
AT2TE12045	chr2	2722944	no
AT2TE12145	chr2	2747865	no
AT2TE12230	chr2	2773118	no
AT2TE12280	chr2	2786397	no
AT2TE12285	chr2	2788004	no
AT2TE12295	chr2	2790792	no
AT2TE12300	chr2	2791609	no
AT2TE12305	chr2	2791640	no
AT2TE12310	chr2	2800659	yes
AT2TE12315	chr2	2799755	no
AT2TE12330	chr2	2804572	no
AT2TE12335	chr2	2806532	no
AT2TE12340	chr2	2808835	no
AT2TE12350	chr2	2813114	no
AT2TE12355	chr2	2813640	no
AT2TE12360	chr2	2814137	no
AT2TE12365	chr2	2814483	no
AT2TE12370	chr2	2815727	no
AT2TE12375	chr2	2817935	yes
AT2TE12415	chr2	2825266	no
AT2TE12425	chr2	2831332	yes
AT2TE12430	chr2	2830453	no
AT2TE12435	chr2	2833661	yes
AT2TE12450	chr2	2841583	no
AT2TE12455	chr2	2841633	no
AT2TE12505	chr2	2857328	yes
AT2TE12545	chr2	2871783	no
AT2TE12550	chr2	2871822	no
AT2TE12555	chr2	2882410	no
AT2TE12565	chr2	2883286	no
AT2TE12605	chr2	2890060	no
AT2TE13065	chr2	2998271	no
AT2TE13070	chr2	2999735	no
AT2TE13350	chr2	3078570	no
AT2TE13355	chr2	3077305	no
AT2TE13360	chr2	3079248	no
AT2TE13365	chr2	3079437	no
AT2TE13370	chr2	3079387	no
AT2TE13375	chr2	3079511	no
AT2TE13380	chr2	3083903	no
AT2TE13390	chr2	3092288	yes
AT2TE13395	chr2	3092479	no
AT2TE13415	chr2	3094961	no
AT2TE13420	chr2	3096558	no
AT2TE13425	chr2	3096581	no
AT2TE13430	chr2	3097805	no
AT2TE13435	chr2	3097892	no
AT2TE13440	chr2	3107253	no
AT2TE13465	chr2	3110725	no
AT2TE13510	chr2	3121017	yes
AT2TE13515	chr2	3121461	no
AT2TE13525	chr2	3132263	yes
AT2TE13570	chr2	3140895	no
AT2TE13575	chr2	3141716	no
AT2TE13580	chr2	3142440	no
AT2TE13585	chr2	3144613	no
AT2TE13590	chr2	3145310	no
AT2TE13595	chr2	3147937	no
AT2TE13600	chr2	3147971	no
AT2TE13620	chr2	3151571	no
AT2TE13625	chr2	3151970	yes
AT2TE13635	chr2	3154869	no
AT2TE13645	chr2	3155520	no
AT2TE13650	chr2	3155663	no
AT2TE13655	chr2	3156897	no
AT2TE13915	chr2	3215081	no
AT2TE13920	chr2	3215634	no
AT2TE13925	chr2	3216758	no
AT2TE13935	chr2	3217854	no
AT2TE13955	chr2	3230917	yes
AT2TE14250	chr2	3294467	no
AT2TE14255	chr2	3295763	no
AT2TE14320	chr2	3308973	yes
AT2TE14325	chr2	3309015	no
AT2TE14330	chr2	3311366	yes
AT2TE14720	chr2	3391838	no
AT2TE15400	chr2	3532287	no
AT2TE15405	chr2	3532348	no
AT2TE15410	chr2	3533345	yes
AT2TE15415	chr2	3539334	no
AT2TE15420	chr2	3539390	no
AT2TE15425	chr2	3540227	no
AT2TE15430	chr2	3540252	no
AT2TE15435	chr2	3541818	no
AT2TE15440	chr2	3545190	no
AT2TE15445	chr2	3545245	no
AT2TE15450	chr2	3545748	no
AT2TE15455	chr2	3545791	no
AT2TE15460	chr2	3546062	no
AT2TE15470	chr2	3546828	no
AT2TE15485	chr2	3547953	no
AT2TE15490	chr2	3552491	no
AT2TE15500	chr2	3556283	no
AT2TE15505	chr2	3556317	no
AT2TE15510	chr2	3558079	no
AT2TE15515	chr2	3558181	no
AT2TE15520	chr2	3559719	yes
AT2TE15525	chr2	3561359	no
AT2TE15530	chr2	3560883	no
AT2TE15535	chr2	3561061	no
AT2TE15540	chr2	3561427	no
AT2TE15590	chr2	3575224	yes
AT2TE15595	chr2	3575268	no
AT2TE15675	chr2	3601950	no
AT2TE15680	chr2	3601979	no
AT2TE15685	chr2	3602002	no
AT2TE15690	chr2	3603728	no
AT2TE15695	chr2	3605677	no
AT2TE15880	chr2	3645326	no
AT2TE15900	chr2	3650108	no
AT2TE15910	chr2	3652552	no
AT2TE15915	chr2	3652585	no
AT2TE15920	chr2	3655719	no
AT2TE15925	chr2	3658240	no
AT2TE15930	chr2	3659011	no
AT2TE15960	chr2	3664934	no
AT2TE15995	chr2	3680275	no
AT2TE16000	chr2	3678366	no
AT2TE16005	chr2	3681190	no
AT2TE16010	chr2	3684152	no
AT2TE16015	chr2	3684831	no
AT2TE16020	chr2	3684945	no
AT2TE16080	chr2	3703046	no
AT2TE16090	chr2	3706431	no
AT2TE16100	chr2	3710191	no
AT2TE16105	chr2	3710982	no
AT2TE16130	chr2	3717400	no
AT2TE16140	chr2	3720205	no
AT2TE16150	chr2	3722140	no
AT2TE16180	chr2	3731260	no
AT2TE16185	chr2	3731280	no
AT2TE16190	chr2	3740503	no
AT2TE16195	chr2	3737657	no
AT2TE16205	chr2	3740652	no
AT2TE16210	chr2	3740857	no
AT2TE16215	chr2	3742095	no
AT2TE16230	chr2	3766283	yes
AT2TE16235	chr2	3763203	no
AT2TE16245	chr2	3766910	no
AT2TE16250	chr2	3767233	no
AT2TE16255	chr2	3770915	no
AT2TE16260	chr2	3770956	no
AT2TE16265	chr2	3773386	yes
AT2TE16385	chr2	3809217	yes
AT2TE16400	chr2	3815597	no
AT2TE16410	chr2	3816061	no
AT2TE16415	chr2	3817016	no
AT2TE16440	chr2	3821095	no
AT2TE16445	chr2	3823532	no
AT2TE16455	chr2	3825125	no
AT2TE16465	chr2	3826213	no
AT2TE16470	chr2	3827838	no
AT2TE16475	chr2	3832085	yes
AT2TE16485	chr2	3835797	yes
AT2TE16490	chr2	3833932	no
AT2TE16495	chr2	3835867	no
AT2TE16525	chr2	3845315	yes
AT2TE16530	chr2	3852606	yes
AT2TE16540	chr2	3854811	no
AT2TE16545	chr2	3858388	no
AT2TE16550	chr2	3859010	no
AT2TE16555	chr2	3859318	yes
AT2TE16560	chr2	3862946	no
AT2TE16565	chr2	3863316	no
AT2TE16570	chr2	3865228	no
AT2TE16575	chr2	3875676	yes
AT2TE16580	chr2	3879089	no
AT2TE16585	chr2	3878306	no
AT2TE16590	chr2	3878399	no
AT2TE16595	chr2	3882525	no
AT2TE16600	chr2	3884137	no
AT2TE16605	chr2	3888503	yes
AT2TE16610	chr2	3888839	no
AT2TE16615	chr2	3890270	no
AT2TE16620	chr2	3895938	no
AT2TE16625	chr2	3896689	no
AT2TE16630	chr2	3898038	no
AT2TE16635	chr2	3900548	no
AT2TE16640	chr2	3899170	no
AT2TE16645	chr2	3902230	no
AT2TE16665	chr2	3907788	no
AT2TE16710	chr2	3922206	yes
AT2TE16715	chr2	3922448	no
AT2TE16720	chr2	3922474	yes
AT2TE16800	chr2	3962834	no
AT2TE16805	chr2	3945905	yes
AT2TE16810	chr2	3946037	no
AT2TE16815	chr2	3948281	no
AT2TE16820	chr2	3949277	yes
AT2TE16825	chr2	3956452	yes
AT2TE16830	chr2	3956852	yes
AT2TE16835	chr2	3959397	no
AT2TE16845	chr2	3963502	no
AT2TE16850	chr2	3965120	no
AT2TE16855	chr2	3965156	no
AT2TE16860	chr2	3966273	no
AT2TE16865	chr2	3973249	yes
AT2TE16870	chr2	3969964	no
AT2TE16880	chr2	3972831	no
AT2TE16885	chr2	3975620	no
AT2TE16890	chr2	3977958	no
AT2TE16895	chr2	3980063	no
AT2TE16900	chr2	3980996	no
AT2TE16905	chr2	3981129	no
AT2TE16910	chr2	3984836	no
AT2TE16915	chr2	3983352	no
AT2TE17010	chr2	4019393	no
AT2TE17015	chr2	4018761	no
AT2TE17115	chr2	4047602	yes
AT2TE17150	chr2	4056000	no
AT2TE17155	chr2	4057620	no
AT2TE17195	chr2	4071105	no
AT2TE17200	chr2	4071160	no
AT2TE17205	chr2	4074675	yes
AT2TE17210	chr2	4074724	no
AT2TE17220	chr2	4075684	no
AT2TE17225	chr2	4075938	no
AT2TE17305	chr2	4093895	no
AT2TE17400	chr2	4122247	no
AT2TE17405	chr2	4126434	no
AT2TE17410	chr2	4125807	no
AT2TE17415	chr2	4126635	no
AT2TE17420	chr2	4129340	no
AT2TE17425	chr2	4132419	no
AT2TE17430	chr2	4134061	no
AT2TE17435	chr2	4134107	no
AT2TE17440	chr2	4134696	no
AT2TE17445	chr2	4134730	no
AT2TE17450	chr2	4135422	no
AT2TE17455	chr2	4137080	no
AT2TE17460	chr2	4137117	no
AT2TE17465	chr2	4137174	no
AT2TE17470	chr2	4137204	no
AT2TE17475	chr2	4137240	no
AT2TE17480	chr2	4137500	no
AT2TE17485	chr2	4139254	no
AT2TE17550	chr2	4149237	no
AT2TE17555	chr2	4149370	no
AT2TE17560	chr2	4149395	no
AT2TE17565	chr2	4153427	no
AT2TE17570	chr2	4155437	no
AT2TE17575	chr2	4155489	no
AT2TE17580	chr2	4157504	no
AT2TE17585	chr2	4159309	no
AT2TE17590	chr2	4161049	no
AT2TE17595	chr2	4162304	no
AT2TE17605	chr2	4170633	no
AT2TE17610	chr2	4173975	no
AT2TE17615	chr2	4174051	no
AT2TE17620	chr2	4175324	no
AT2TE17625	chr2	4183067	yes
AT2TE17630	chr2	4183150	no
AT2TE17635	chr2	4183673	no
AT2TE17640	chr2	4184976	yes
AT2TE17645	chr2	4185220	yes
AT2TE17650	chr2	4185811	no
AT2TE17655	chr2	4188832	no
AT2TE17660	chr2	4188815	yes
AT2TE17665	chr2	4189612	no
AT2TE17670	chr2	4189730	no
AT2TE17675	chr2	4190374	yes
AT2TE17680	chr2	4190516	no
AT2TE17685	chr2	4190607	no
AT2TE17690	chr2	4190637	no
AT2TE17695	chr2	4194323	yes
AT2TE17700	chr2	4194442	no
AT2TE17705	chr2	4194762	no
AT2TE17710	chr2	4195205	no
AT2TE17715	chr2	4196795	no
AT2TE17725	chr2	4211222	yes
AT2TE17730	chr2	4205065	no
AT2TE17760	chr2	4211250	no
AT2TE17795	chr2	4218952	no
AT2TE17810	chr2	4222040	yes
AT2TE17815	chr2	4222113	no
AT2TE17820	chr2	4223608	no
AT2TE17825	chr2	4223847	no
AT2TE17840	chr2	4224685	no
AT2TE17845	chr2	4227440	yes
AT2TE17855	chr2	4227483	no
AT2TE17860	chr2	4227556	no
AT2TE17875	chr2	4244403	yes
AT2TE17900	chr2	4249404	no
AT2TE17905	chr2	4250359	no
AT2TE17910	chr2	4250546	no
AT2TE17925	chr2	4255848	no
AT2TE17930	chr2	4255883	no
AT2TE17940	chr2	4258322	no
AT2TE18005	chr2	4287689	no
AT2TE18010	chr2	4288452	no
AT2TE18015	chr2	4292852	no
AT2TE18115	chr2	4311909	no
AT2TE18330	chr2	4358519	no
AT2TE18355	chr2	4361933	no
AT2TE18370	chr2	4366862	no
AT2TE18375	chr2	4370201	no
AT2TE18380	chr2	4371438	no
AT2TE18400	chr2	4381342	no
AT2TE18405	chr2	4381395	no
AT2TE18410	chr2	4397150	no
AT2TE18425	chr2	4397179	no
AT2TE18435	chr2	4401873	no
AT2TE18440	chr2	4400056	no
AT2TE18445	chr2	4404336	no
AT2TE18455	chr2	4412568	yes
AT2TE18460	chr2	4413203	no
AT2TE18465	chr2	4413639	no
AT2TE18470	chr2	4413667	no
AT2TE18475	chr2	4413823	no
AT2TE18715	chr2	4465949	no
AT2TE18720	chr2	4468547	no
AT2TE18825	chr2	4490650	no
AT2TE18830	chr2	4500765	no
AT2TE18855	chr2	4504050	no
AT2TE18860	chr2	4505918	no
AT2TE18865	chr2	4506990	no
AT2TE18880	chr2	4512019	no
AT2TE18885	chr2	4517287	no
AT2TE18890	chr2	4518080	yes
AT2TE18895	chr2	4522501	no
AT2TE18900	chr2	4519070	no
AT2TE18910	chr2	4522544	no
AT2TE18980	chr2	4566131	yes
AT2TE19005	chr2	4583000	yes
AT2TE19015	chr2	4584958	no
AT2TE19020	chr2	4585887	no
AT2TE19025	chr2	4589538	no
AT2TE19030	chr2	4589568	no
AT2TE19050	chr2	4593630	no
AT2TE19055	chr2	4598857	no
AT2TE19060	chr2	4595985	no
AT2TE19065	chr2	4597826	no
AT2TE19120	chr2	4617477	no
AT2TE19420	chr2	4675499	no
AT2TE19425	chr2	4675710	no
AT2TE19430	chr2	4676312	no
AT2TE19435	chr2	4677891	no
AT2TE19440	chr2	4678488	no
AT2TE19445	chr2	4683298	no
AT2TE19450	chr2	4680198	no
AT2TE19460	chr2	4683936	no
AT2TE19480	chr2	4687423	yes
AT2TE19485	chr2	4689870	no
AT2TE19490	chr2	4688511	no
AT2TE19495	chr2	4690772	no
AT2TE19500	chr2	4691253	yes
AT2TE19510	chr2	4693801	yes
AT2TE19515	chr2	4694973	yes
AT2TE19520	chr2	4695200	no
AT2TE19525	chr2	4695259	no
AT2TE19530	chr2	4695877	yes
AT2TE19535	chr2	4699577	yes
AT2TE19570	chr2	4709689	no
AT2TE19575	chr2	4713536	no
AT2TE19580	chr2	4714827	no
AT2TE19585	chr2	4715984	no
AT2TE19590	chr2	4723844	no
AT2TE19610	chr2	4729352	no
AT2TE19620	chr2	4731232	no
AT2TE19625	chr2	4732460	no
AT2TE19655	chr2	4739203	no
AT2TE19660	chr2	4741325	no
AT2TE19725	chr2	4751496	no
AT2TE19765	chr2	4760430	no
AT2TE19770	chr2	4761615	no
AT2TE19820	chr2	4773849	no
AT2TE19825	chr2	4775331	no
AT2TE19835	chr2	4775601	no
AT2TE19840	chr2	4775629	no
AT2TE19845	chr2	4777898	no
AT2TE19850	chr2	4781421	no
AT2TE19855	chr2	4783565	no
AT2TE19860	chr2	4784809	no
AT2TE19910	chr2	4800375	no
AT2TE19915	chr2	4801284	no
AT2TE19970	chr2	4815931	no
AT2TE19975	chr2	4815977	no
AT2TE19980	chr2	4816497	yes
AT2TE19985	chr2	4818664	no
AT2TE20060	chr2	4838296	no
AT2TE20065	chr2	4837888	no
AT2TE20070	chr2	4838481	no
AT2TE20075	chr2	4848343	no
AT2TE20080	chr2	4848498	no
AT2TE20085	chr2	4850618	no
AT2TE20090	chr2	4850642	no
AT2TE20095	chr2	4852159	no
AT2TE20100	chr2	4852583	no
AT2TE20105	chr2	4856562	no
AT2TE20110	chr2	4855287	no
AT2TE20130	chr2	4859808	no
AT2TE20135	chr2	4860670	no
AT2TE20250	chr2	4925170	no
AT2TE20260	chr2	4937269	no
AT2TE20265	chr2	4937528	no
AT2TE20325	chr2	4948690	no
AT2TE20330	chr2	4959161	no
AT2TE20420	chr2	4978133	yes
AT2TE20425	chr2	4978332	no
AT2TE20430	chr2	4978468	no
AT2TE20435	chr2	4990075	no
AT2TE20440	chr2	4991751	no
AT2TE20445	chr2	4993953	no
AT2TE20450	chr2	4995953	no
AT2TE20575	chr2	5013339	no
AT2TE20580	chr2	5013759	no
AT2TE20585	chr2	5013821	no
AT2TE20590	chr2	5015200	yes
AT2TE20595	chr2	5015288	no
AT2TE20600	chr2	5015339	no
AT2TE20605	chr2	5017093	no
AT2TE20640	chr2	5024024	no
AT2TE20665	chr2	5029940	no
AT2TE20670	chr2	5030005	no
AT2TE20685	chr2	5033778	no
AT2TE20730	chr2	5040994	no
AT2TE20735	chr2	5048412	yes
AT2TE20740	chr2	5044524	no
AT2TE20810	chr2	5059782	no
AT2TE20895	chr2	5083204	no
AT2TE20905	chr2	5090182	yes
AT2TE20910	chr2	5090270	no
AT2TE20915	chr2	5090465	no
AT2TE20920	chr2	5090852	no
AT2TE20925	chr2	5091911	no
AT2TE20930	chr2	5091962	no
AT2TE20935	chr2	5092512	no
AT2TE20940	chr2	5097934	no
AT2TE20945	chr2	5097553	no
AT2TE20960	chr2	5111544	no
AT2TE20965	chr2	5110242	no
AT2TE21025	chr2	5127170	no
AT2TE21030	chr2	5127954	yes
AT2TE21035	chr2	5127696	yes
AT2TE21040	chr2	5127739	no
AT2TE21045	chr2	5132346	no
AT2TE21055	chr2	5140757	no
AT2TE21060	chr2	5139791	no
AT2TE21065	chr2	5145643	no
AT2TE21070	chr2	5142058	no
AT2TE21075	chr2	5142292	no
AT2TE21080	chr2	5142775	no
AT2TE21090	chr2	5146995	yes
AT2TE21105	chr2	5153752	no
AT2TE21110	chr2	5151199	no
AT2TE21120	chr2	5153824	no
AT2TE21135	chr2	5160886	no
AT2TE21155	chr2	5163010	no
AT2TE21270	chr2	5186969	no
AT2TE21275	chr2	5187011	no
AT2TE21280	chr2	5188726	no
AT2TE21345	chr2	5227189	no
AT2TE21350	chr2	5228123	no
AT2TE21355	chr2	5229155	yes
AT2TE21360	chr2	5237978	no
AT2TE21365	chr2	5238319	no
AT2TE21395	chr2	5248679	yes
AT2TE21400	chr2	5249547	yes
AT2TE21405	chr2	5249723	no
AT2TE21410	chr2	5250077	no
AT2TE21415	chr2	5250332	no
AT2TE21420	chr2	5253680	no
AT2TE21425	chr2	5251980	no
AT2TE21430	chr2	5253737	no
AT2TE21435	chr2	5253784	no
AT2TE21440	chr2	5258058	yes
AT2TE21445	chr2	5259426	no
AT2TE21450	chr2	5262437	yes
AT2TE21455	chr2	5264751	yes
AT2TE21460	chr2	5264260	no
AT2TE21465	chr2	5264791	no
AT2TE21470	chr2	5265237	no
AT2TE21475	chr2	5266185	no
AT2TE21480	chr2	5269203	yes
AT2TE21485	chr2	5271410	yes
AT2TE21490	chr2	5270985	no
AT2TE21495	chr2	5271516	no
AT2TE21500	chr2	5271962	no
AT2TE21505	chr2	5275944	yes
AT2TE21510	chr2	5280409	no
AT2TE21515	chr2	5278229	no
AT2TE21520	chr2	5278270	no
AT2TE21525	chr2	5279897	no
AT2TE21530	chr2	5289362	no
AT2TE21535	chr2	5284512	yes
AT2TE21540	chr2	5284538	no
AT2TE21545	chr2	5285513	no
AT2TE21550	chr2	5285585	no
AT2TE21555	chr2	5286908	no
AT2TE21580	chr2	5291763	no
AT2TE21605	chr2	5306835	no
AT2TE21610	chr2	5312863	no
AT2TE21675	chr2	5327059	no
AT2TE21680	chr2	5329572	no
AT2TE21685	chr2	5329073	no
AT2TE21690	chr2	5329208	no
AT2TE21695	chr2	5330194	no
AT2TE21700	chr2	5331407	no
AT2TE21705	chr2	5337817	no
AT2TE21715	chr2	5347126	no
AT2TE21725	chr2	5348586	no
AT2TE21730	chr2	5353710	yes
AT2TE21735	chr2	5352865	no
AT2TE21740	chr2	5353224	no
AT2TE21745	chr2	5362152	no
AT2TE21750	chr2	5365114	yes
AT2TE21755	chr2	5364364	no
AT2TE21760	chr2	5381127	no
AT2TE21765	chr2	5377537	yes
AT2TE21770	chr2	5377170	no
AT2TE21790	chr2	5381869	no
AT2TE21795	chr2	5383073	no
AT2TE21800	chr2	5383093	no
AT2TE21805	chr2	5385098	no
AT2TE22005	chr2	5433163	no
AT2TE22060	chr2	5448117	no
AT2TE22065	chr2	5453268	no
AT2TE22070	chr2	5453327	no
AT2TE22110	chr2	5458476	no
AT2TE22115	chr2	5458523	no
AT2TE22120	chr2	5460170	no
AT2TE22130	chr2	5463070	no
AT2TE22135	chr2	5464188	no
AT2TE22175	chr2	5470723	no
AT2TE22180	chr2	5471062	no
AT2TE22185	chr2	5479129	no
AT2TE22190	chr2	5474153	no
AT2TE22225	chr2	5481821	no
AT2TE22230	chr2	5483743	no
AT2TE22235	chr2	5490467	no
AT2TE22245	chr2	5496081	yes
AT2TE22255	chr2	5498815	no
AT2TE22260	chr2	5500511	no
AT2TE22265	chr2	5502507	no
AT2TE22345	chr2	5534059	no
AT2TE22350	chr2	5534492	no
AT2TE22490	chr2	5560608	no
AT2TE22495	chr2	5565082	no
AT2TE22500	chr2	5563629	no
AT2TE22505	chr2	5573068	yes
AT2TE22510	chr2	5573686	yes
AT2TE22515	chr2	5573728	no
AT2TE22520	chr2	5578989	yes
AT2TE22525	chr2	5579130	no
AT2TE22870	chr2	5658877	yes
AT2TE22875	chr2	5659136	no
AT2TE23130	chr2	5714069	no
AT2TE23175	chr2	5727402	yes
AT2TE23180	chr2	5729656	yes
AT2TE23505	chr2	5780089	no
AT2TE23510	chr2	5786739	no
AT2TE23515	chr2	5787728	no
AT2TE23660	chr2	5807813	no
AT2TE23665	chr2	5808800	no
AT2TE23670	chr2	5814890	no
AT2TE23700	chr2	5817334	no
AT2TE23710	chr2	5822415	no
AT2TE23720	chr2	5824449	no
AT2TE23745	chr2	5827642	no
AT2TE23750	chr2	5827896	no
AT2TE23755	chr2	5828564	no
AT2TE23760	chr2	5828654	no
AT2TE23765	chr2	5829387	no
AT2TE23895	chr2	5869291	no
AT2TE23940	chr2	5882829	no
AT2TE23950	chr2	5883767	no
AT2TE23955	chr2	5884068	no
AT2TE23960	chr2	5884535	no
AT2TE24030	chr2	5900728	no
AT2TE24035	chr2	5904548	no
AT2TE24040	chr2	5904640	no
AT2TE24380	chr2	5984985	no
AT2TE24385	chr2	5996552	yes
AT2TE24405	chr2	5999322	no
AT2TE24410	chr2	6001312	yes
AT2TE24435	chr2	6007031	no
AT2TE24440	chr2	6007255	no
AT2TE24445	chr2	6008495	no
AT2TE24450	chr2	6009479	no
AT2TE24800	chr2	6096975	no
AT2TE24805	chr2	6097103	no
AT2TE24850	chr2	6108510	no
AT2TE24860	chr2	6113207	no
AT2TE24865	chr2	6114806	yes
AT2TE24870	chr2	6115787	no
AT2TE24875	chr2	6115891	no
AT2TE24880	chr2	6119142	no
AT2TE24885	chr2	6119255	no
AT2TE24900	chr2	6123748	no
AT2TE24905	chr2	6126659	yes
AT2TE24910	chr2	6127148	no
AT2TE24915	chr2	6127656	no
AT2TE24920	chr2	6128607	no
AT2TE24925	chr2	6128649	no
AT2TE25095	chr2	6178229	yes
AT2TE25100	chr2	6179793	no
AT2TE25105	chr2	6179826	no
AT2TE25110	chr2	6180959	no
AT2TE25180	chr2	6193444	no
AT2TE25185	chr2	6194223	yes
AT2TE25295	chr2	6215240	no
AT2TE25505	chr2	6255656	no
AT2TE25510	chr2	6256501	no
AT2TE25515	chr2	6259080	no
AT2TE25520	chr2	6260598	no
AT2TE25535	chr2	6263278	no
AT2TE25540	chr2	6271099	yes
AT2TE25850	chr2	6346011	no
AT2TE25865	chr2	6349584	yes
AT2TE26225	chr2	6420773	no
AT2TE26285	chr2	6442987	no
AT2TE26300	chr2	6444558	no
AT2TE26305	chr2	6444580	no
AT2TE26310	chr2	6446129	no
AT2TE26610	chr2	6510920	no
AT2TE26630	chr2	6514756	no
AT2TE26635	chr2	6516381	no
AT2TE26645	chr2	6517777	no
AT2TE26685	chr2	6528197	no
AT2TE26720	chr2	6537962	no
AT2TE26725	chr2	6538030	no
AT2TE26780	chr2	6550507	no
AT2TE26785	chr2	6554398	no
AT2TE26790	chr2	6551154	no
AT2TE26800	chr2	6554796	no
AT2TE26830	chr2	6561012	no
AT2TE26845	chr2	6563522	no
AT2TE26850	chr2	6564985	no
AT2TE26900	chr2	6589048	no
AT2TE27095	chr2	6649077	no
AT2TE27290	chr2	6683708	no
AT2TE27460	chr2	6719933	no
AT2TE27465	chr2	6723443	no
AT2TE27470	chr2	6723766	no
AT2TE27480	chr2	6726515	no
AT2TE28025	chr2	6885154	no
AT2TE28030	chr2	6885238	no
AT2TE28130	chr2	6904307	no
AT2TE28830	chr2	7090438	no
AT2TE28860	chr2	7096194	no
AT2TE29355	chr2	7206068	no
AT2TE29500	chr2	7247042	no
AT2TE30045	chr2	7352209	no
AT2TE30055	chr2	7353315	no
AT2TE31815	chr2	7712708	yes
AT2TE35710	chr2	8535684	no
AT2TE35715	chr2	8536197	no
AT2TE36880	chr2	8783769	yes
AT2TE38075	chr2	9020570	no
AT2TE38090	chr2	9026027	yes
AT2TE38095	chr2	9026610	yes
AT2TE38905	chr2	9193725	yes
AT2TE39660	chr2	9344598	no
AT2TE39825	chr2	9380456	no
AT2TE40345	chr2	9485436	no
AT2TE40350	chr2	9485278	no
AT2TE40380	chr2	9492336	no
AT2TE40685	chr2	9557774	no
AT2TE40690	chr2	9558213	no
AT2TE40695	chr2	9558409	no
AT2TE40700	chr2	9558494	no
AT2TE41500	chr2	9723298	no
AT2TE41695	chr2	9762992	yes
AT2TE41700	chr2	9763632	no
AT2TE42295	chr2	9888263	no
AT2TE42300	chr2	9888819	no
AT2TE42780	chr2	9994330	no
AT2TE43405	chr2	10143321	no
AT2TE43800	chr2	10237296	no
AT2TE44055	chr2	10293622	no
AT2TE45300	chr2	10555958	no
AT2TE45520	chr2	10623924	no
AT2TE48540	chr2	11231050	no
AT2TE48780	chr2	11281819	no
AT2TE49195	chr2	11376152	no
AT2TE49200	chr2	11376347	no
AT2TE49215	chr2	11379063	no
AT2TE49220	chr2	11379105	no
AT2TE49870	chr2	11504852	yes
AT2TE50110	chr2	11555131	yes
AT2TE51030	chr2	11740396	no
AT2TE51495	chr2	11839646	no
AT2TE52020	chr2	11952791	no
AT2TE53635	chr2	12297697	no
AT2TE55575	chr2	12713170	no
AT2TE57590	chr2	13135448	no
AT2TE59330	chr2	13500435	no
AT2TE59470	chr2	13530779	yes
AT2TE61100	chr2	13864344	no
AT2TE65000	chr2	14653087	no
AT2TE71770	chr2	16030650	no
AT2TE77005	chr2	17093069	no
AT2TE77015	chr2	17095512	yes
AT2TE89530	chr2	19626024	no
AT3TE02890	chr3	681558	no
AT3TE06750	chr3	1607551	no
AT3TE06930	chr3	1648840	no
AT3TE08230	chr3	1959415	no
AT3TE08240	chr3	1960066	no
AT3TE08250	chr3	1960984	no
AT3TE08265	chr3	1963727	no
AT3TE08300	chr3	1971835	no
AT3TE08310	chr3	1972157	no
AT3TE11095	chr3	2630800	no
AT3TE13000	chr3	3097057	no
AT3TE13060	chr3	3115854	no
AT3TE13085	chr3	3121802	no
AT3TE13100	chr3	3122746	yes
AT3TE14300	chr3	3403396	no
AT3TE16035	chr3	3812643	no
AT3TE16140	chr3	3837529	no
AT3TE24450	chr3	5815393	no
AT3TE27240	chr3	6478610	yes
AT3TE27500	chr3	6545726	no
AT3TE27560	chr3	6559994	no
AT3TE27770	chr3	6610988	no
AT3TE29990	chr3	7141006	no
AT3TE32410	chr3	7719803	no
AT3TE32415	chr3	7722442	yes
AT3TE32730	chr3	7795980	no
AT3TE32755	chr3	7800374	yes
AT3TE35070	chr3	8368144	no
AT3TE35255	chr3	8411270	no
AT3TE35265	chr3	8411819	no
AT3TE35820	chr3	8537354	no
AT3TE35825	chr3	8543559	no
AT3TE37075	chr3	8861802	no
AT3TE37110	chr3	8873544	no
AT3TE37115	chr3	8873571	no
AT3TE38305	chr3	9165572	no
AT3TE38980	chr3	9332047	no
AT3TE41200	chr3	9899560	no
AT3TE41205	chr3	9900766	no
AT3TE43755	chr3	10535406	no
AT3TE43820	chr3	10547027	no
AT3TE43895	chr3	10560431	yes
AT3TE43900	chr3	10561068	no
AT3TE43905	chr3	10562083	no
AT3TE43910	chr3	10562425	no
AT3TE43930	chr3	10565242	no
AT3TE43935	chr3	10565267	no
AT3TE44620	chr3	10738131	no
AT3TE44820	chr3	10777407	no
AT3TE45430	chr3	10932595	no
AT3TE45975	chr3	11055895	yes
AT3TE45980	chr3	11062842	no
AT3TE46110	chr3	11088742	no
AT3TE46190	chr3	11101255	no
AT3TE46195	chr3	11102041	no
AT3TE46405	chr3	11162273	no
AT3TE46610	chr3	11195866	no
AT3TE46625	chr3	11197033	no
AT3TE46630	chr3	11198152	no
AT3TE46635	chr3	11198725	no
AT3TE46670	chr3	11206300	yes
AT3TE47230	chr3	11335552	no
AT3TE47285	chr3	11358205	no
AT3TE47360	chr3	11370572	no
AT3TE47365	chr3	11371110	no
AT3TE47400	chr3	11378111	yes
AT3TE47410	chr3	11378557	yes
AT3TE47420	chr3	11379010	yes
AT3TE47430	chr3	11379470	yes
AT3TE47440	chr3	11379916	yes
AT3TE47450	chr3	11380377	no
AT3TE47500	chr3	11391889	no
AT3TE47545	chr3	11403725	no
AT3TE47550	chr3	11403841	no
AT3TE47560	chr3	11408733	no
AT3TE47585	chr3	11415973	no
AT3TE47590	chr3	11416838	no
AT3TE47595	chr3	11424474	yes
AT3TE47600	chr3	11424801	no
AT3TE47605	chr3	11424917	no
AT3TE47620	chr3	11429270	no
AT3TE47625	chr3	11430076	no
AT3TE47630	chr3	11430662	no
AT3TE47875	chr3	11491070	no
AT3TE47880	chr3	11493852	no
AT3TE47890	chr3	11496911	no
AT3TE47950	chr3	11509111	no
AT3TE47955	chr3	11509345	no
AT3TE47965	chr3	11512956	yes
AT3TE47970	chr3	11513763	no
AT3TE47980	chr3	11522534	no
AT3TE48090	chr3	11553785	no
AT3TE48095	chr3	11553851	no
AT3TE48165	chr3	11582479	no
AT3TE48170	chr3	11585241	no
AT3TE48230	chr3	11608180	no
AT3TE48235	chr3	11608207	no
AT3TE48300	chr3	11622911	no
AT3TE48305	chr3	11623774	no
AT3TE48350	chr3	11632458	no
AT3TE48355	chr3	11632493	no
AT3TE48360	chr3	11634011	yes
AT3TE48365	chr3	11639062	no
AT3TE48370	chr3	11639517	no
AT3TE48825	chr3	11724227	no
AT3TE48905	chr3	11744059	no
AT3TE49050	chr3	11783808	no
AT3TE49055	chr3	11784573	no
AT3TE49060	chr3	11785537	no
AT3TE49165	chr3	11815457	no
AT3TE49275	chr3	11844720	no
AT3TE49340	chr3	11856592	no
AT3TE49345	chr3	11855564	no
AT3TE49350	chr3	11856699	no
AT3TE49355	chr3	11858051	no
AT3TE49360	chr3	11859203	no
AT3TE49365	chr3	11859835	yes
AT3TE49370	chr3	11859891	no
AT3TE49375	chr3	11860297	no
AT3TE49400	chr3	11865659	no
AT3TE49405	chr3	11866305	no
AT3TE49415	chr3	11869883	no
AT3TE49425	chr3	11872321	no
AT3TE49430	chr3	11875280	no
AT3TE49435	chr3	11875349	no
AT3TE49440	chr3	11875724	no
AT3TE49445	chr3	11876874	no
AT3TE49470	chr3	11885981	no
AT3TE49520	chr3	11894212	no
AT3TE49530	chr3	11896854	no
AT3TE49545	chr3	11901962	no
AT3TE49645	chr3	11926777	no
AT3TE49705	chr3	11937344	no
AT3TE49710	chr3	11937545	no
AT3TE49715	chr3	11939163	no
AT3TE49720	chr3	11940170	no
AT3TE49750	chr3	11949755	no
AT3TE49755	chr3	11950397	no
AT3TE49900	chr3	11981687	yes
AT3TE50010	chr3	11998176	no
AT3TE50015	chr3	11998247	no
AT3TE50030	chr3	12009443	no
AT3TE50035	chr3	12009881	no
AT3TE50040	chr3	12010442	no
AT3TE50045	chr3	12011417	no
AT3TE50050	chr3	12013213	no
AT3TE50055	chr3	12012427	no
AT3TE50110	chr3	12019174	no
AT3TE50115	chr3	12019601	no
AT3TE50120	chr3	12024774	no
AT3TE50130	chr3	12039570	no
AT3TE50150	chr3	12046263	no
AT3TE50155	chr3	12046707	no
AT3TE50160	chr3	12047838	no
AT3TE50165	chr3	12051483	no
AT3TE50170	chr3	12053203	no
AT3TE50175	chr3	12053323	no
AT3TE50180	chr3	12053381	no
AT3TE50185	chr3	12054530	no
AT3TE50200	chr3	12056105	no
AT3TE50205	chr3	12056724	no
AT3TE50255	chr3	12067209	no
AT3TE50260	chr3	12071283	no
AT3TE50265	chr3	12073052	no
AT3TE50270	chr3	12073600	no
AT3TE50275	chr3	12074048	no
AT3TE50285	chr3	12075561	no
AT3TE50290	chr3	12076857	no
AT3TE50335	chr3	12098316	no
AT3TE50340	chr3	12098785	no
AT3TE50350	chr3	12101883	no
AT3TE50355	chr3	12102207	no
AT3TE50360	chr3	12102675	no
AT3TE50555	chr3	12172283	no
AT3TE50560	chr3	12173807	no
AT3TE50575	chr3	12179450	no
AT3TE50595	chr3	12191386	no
AT3TE50600	chr3	12191851	no
AT3TE50605	chr3	12195746	no
AT3TE50625	chr3	12202073	no
AT3TE50630	chr3	12209594	yes
AT3TE50635	chr3	12206230	no
AT3TE50645	chr3	12209352	no
AT3TE50655	chr3	12218034	no
AT3TE50660	chr3	12222273	yes
AT3TE50665	chr3	12222368	no
AT3TE50670	chr3	12225829	no
AT3TE50680	chr3	12233684	no
AT3TE50755	chr3	12243853	no
AT3TE50760	chr3	12255282	yes
AT3TE50775	chr3	12259605	no
AT3TE50780	chr3	12261098	no
AT3TE50785	chr3	12262262	no
AT3TE50790	chr3	12262339	no
AT3TE50830	chr3	12273876	no
AT3TE50835	chr3	12275503	no
AT3TE50840	chr3	12275925	no
AT3TE50845	chr3	12275956	no
AT3TE50870	chr3	12278894	no
AT3TE50875	chr3	12287842	no
AT3TE50880	chr3	12286383	no
AT3TE50885	chr3	12288015	no
AT3TE50890	chr3	12294708	no
AT3TE50895	chr3	12295224	no
AT3TE50905	chr3	12297531	no
AT3TE50910	chr3	12298224	no
AT3TE50915	chr3	12298352	no
AT3TE50935	chr3	12302108	no
AT3TE50940	chr3	12308742	no
AT3TE50950	chr3	12309884	no
AT3TE50970	chr3	12314639	no
AT3TE50975	chr3	12314725	no
AT3TE51010	chr3	12319496	no
AT3TE51015	chr3	12319862	no
AT3TE51020	chr3	12320237	no
AT3TE51025	chr3	12321302	no
AT3TE51030	chr3	12321480	no
AT3TE51035	chr3	12323947	no
AT3TE51040	chr3	12323865	no
AT3TE51045	chr3	12324111	yes
AT3TE51050	chr3	12324876	no
AT3TE51055	chr3	12324898	no
AT3TE51060	chr3	12325224	no
AT3TE51065	chr3	12325394	no
AT3TE51070	chr3	12327358	no
AT3TE51075	chr3	12332017	no
AT3TE51080	chr3	12330776	no
AT3TE51085	chr3	12332177	no
AT3TE51090	chr3	12333150	no
AT3TE51095	chr3	12334300	no
AT3TE51100	chr3	12334364	no
AT3TE51105	chr3	12334823	no
AT3TE51110	chr3	12339874	no
AT3TE51125	chr3	12341545	no
AT3TE51135	chr3	12343916	no
AT3TE51245	chr3	12374063	no
AT3TE51255	chr3	12383061	no
AT3TE51260	chr3	12383634	no
AT3TE51295	chr3	12401404	no
AT3TE51300	chr3	12403742	no
AT3TE51305	chr3	12404909	no
AT3TE51310	chr3	12404936	no
AT3TE51315	chr3	12409222	no
AT3TE51320	chr3	12409272	no
AT3TE51325	chr3	12414048	no
AT3TE51330	chr3	12414180	no
AT3TE51335	chr3	12414357	no
AT3TE51340	chr3	12414961	no
AT3TE51355	chr3	12428854	no
AT3TE51365	chr3	12434645	no
AT3TE51370	chr3	12437257	no
AT3TE51450	chr3	12461629	no
AT3TE51455	chr3	12461689	no
AT3TE51500	chr3	12477424	no
AT3TE51505	chr3	12486325	no
AT3TE51535	chr3	12502153	no
AT3TE51545	chr3	12507904	no
AT3TE51560	chr3	12511597	no
AT3TE51565	chr3	12513640	no
AT3TE51590	chr3	12523089	no
AT3TE51595	chr3	12522558	no
AT3TE51600	chr3	12524094	no
AT3TE51610	chr3	12524574	no
AT3TE51615	chr3	12524882	no
AT3TE51620	chr3	12526171	no
AT3TE51625	chr3	12526459	no
AT3TE51630	chr3	12528988	no
AT3TE51635	chr3	12531484	yes
AT3TE51640	chr3	12531888	no
AT3TE51645	chr3	12532367	no
AT3TE51650	chr3	12535566	no
AT3TE51655	chr3	12535719	no
AT3TE51660	chr3	12539729	yes
AT3TE51665	chr3	12539770	no
AT3TE51670	chr3	12540250	no
AT3TE51680	chr3	12547792	no
AT3TE51685	chr3	12555918	no
AT3TE51810	chr3	12582803	yes
AT3TE51815	chr3	12582838	no
AT3TE51820	chr3	12585063	no
AT3TE51825	chr3	12585185	no
AT3TE51925	chr3	12613307	no
AT3TE51930	chr3	12620939	no
AT3TE51965	chr3	12633839	no
AT3TE51970	chr3	12634348	no
AT3TE51980	chr3	12637255	no
AT3TE52015	chr3	12643210	no
AT3TE52020	chr3	12644346	no
AT3TE52130	chr3	12674386	no
AT3TE52135	chr3	12674732	no
AT3TE52140	chr3	12675672	no
AT3TE52145	chr3	12675896	no
AT3TE52150	chr3	12675941	no
AT3TE52155	chr3	12680670	no
AT3TE52160	chr3	12678122	no
AT3TE52175	chr3	12683434	no
AT3TE52180	chr3	12685549	no
AT3TE52185	chr3	12685581	no
AT3TE52215	chr3	12695903	no
AT3TE52220	chr3	12695923	no
AT3TE52225	chr3	12696191	no
AT3TE52230	chr3	12697027	no
AT3TE52240	chr3	12697874	no
AT3TE52245	chr3	12698336	no
AT3TE52250	chr3	12699440	no
AT3TE52255	chr3	12699992	no
AT3TE52260	chr3	12700484	no
AT3TE52265	chr3	12700878	no
AT3TE52270	chr3	12701512	no
AT3TE52275	chr3	12701728	no
AT3TE52280	chr3	12702776	no
AT3TE52285	chr3	12702817	no
AT3TE52290	chr3	12703834	no
AT3TE52300	chr3	12705151	no
AT3TE52305	chr3	12708553	no
AT3TE52310	chr3	12709039	yes
AT3TE52315	chr3	12709120	no
AT3TE52320	chr3	12710179	no
AT3TE52325	chr3	12710796	yes
AT3TE52330	chr3	12711711	no
AT3TE52335	chr3	12713629	no
AT3TE52340	chr3	12714051	yes
AT3TE52345	chr3	12714882	no
AT3TE52350	chr3	12714934	no
AT3TE52355	chr3	12717926	no
AT3TE52360	chr3	12717948	no
AT3TE52365	chr3	12725732	no
AT3TE52370	chr3	12723758	no
AT3TE52375	chr3	12725769	no
AT3TE52415	chr3	12737882	no
AT3TE52435	chr3	12747271	no
AT3TE52440	chr3	12748444	no
AT3TE52445	chr3	12755926	no
AT3TE52455	chr3	12756023	no
AT3TE52470	chr3	12760033	no
AT3TE52475	chr3	12760207	no
AT3TE52480	chr3	12760288	no
AT3TE52485	chr3	12761147	no
AT3TE52490	chr3	12762244	no
AT3TE52500	chr3	12766383	no
AT3TE52505	chr3	12766751	no
AT3TE52510	chr3	12768865	no
AT3TE52515	chr3	12769789	yes
AT3TE52550	chr3	12782461	no
AT3TE52725	chr3	12827319	no
AT3TE52730	chr3	12828689	yes
AT3TE52740	chr3	12829594	no
AT3TE52745	chr3	12829688	no
AT3TE52750	chr3	12830579	no
AT3TE52775	chr3	12847071	no
AT3TE52780	chr3	12847100	no
AT3TE52805	chr3	12861862	no
AT3TE53015	chr3	12914213	yes
AT3TE53020	chr3	12915281	yes
AT3TE53025	chr3	12916699	yes
AT3TE53035	chr3	12919529	yes
AT3TE53050	chr3	12927866	no
AT3TE53075	chr3	12933247	no
AT3TE53080	chr3	12943236	yes
AT3TE53085	chr3	12940613	no
AT3TE53090	chr3	12941691	no
AT3TE53095	chr3	12946258	no
AT3TE53100	chr3	12949416	no
AT3TE53105	chr3	12950007	no
AT3TE53110	chr3	12951882	no
AT3TE53115	chr3	12952468	no
AT3TE53120	chr3	12953246	no
AT3TE53165	chr3	12960176	no
AT3TE53170	chr3	12968466	yes
AT3TE53210	chr3	12982699	no
AT3TE53215	chr3	12993656	yes
AT3TE53290	chr3	13017704	no
AT3TE53295	chr3	13018691	no
AT3TE53300	chr3	13019487	no
AT3TE53305	chr3	13022307	no
AT3TE53310	chr3	13022446	no
AT3TE53320	chr3	13024576	no
AT3TE53325	chr3	13026505	no
AT3TE53330	chr3	13026591	no
AT3TE53335	chr3	13026615	no
AT3TE53340	chr3	13027856	no
AT3TE53350	chr3	13030465	no
AT3TE53425	chr3	13044445	no
AT3TE53510	chr3	13062912	no
AT3TE53590	chr3	13083303	no
AT3TE53595	chr3	13083990	no
AT3TE53600	chr3	13087358	no
AT3TE53605	chr3	13092843	no
AT3TE53610	chr3	13090861	no
AT3TE53615	chr3	13096961	no
AT3TE53645	chr3	13108916	no
AT3TE53665	chr3	13112158	no
AT3TE53670	chr3	13114002	no
AT3TE53675	chr3	13114046	no
AT3TE53680	chr3	13115561	no
AT3TE53685	chr3	13116259	no
AT3TE53690	chr3	13124322	no
AT3TE53695	chr3	13124581	no
AT3TE53700	chr3	13124711	no
AT3TE53705	chr3	13125622	no
AT3TE53755	chr3	13143529	no
AT3TE53765	chr3	13150628	no
AT3TE53770	chr3	13148824	no
AT3TE53775	chr3	13150651	no
AT3TE53780	chr3	13150822	no
AT3TE53785	chr3	13151990	no
AT3TE53835	chr3	13161516	yes
AT3TE53845	chr3	13165705	no
AT3TE53850	chr3	13169990	no
AT3TE53855	chr3	13166662	no
AT3TE53860	chr3	13169292	no
AT3TE53865	chr3	13170667	no
AT3TE53870	chr3	13170920	no
AT3TE53875	chr3	13172874	no
AT3TE53965	chr3	13186249	no
AT3TE53970	chr3	13194551	no
AT3TE53975	chr3	13196981	no
AT3TE53980	chr3	13197758	no
AT3TE54030	chr3	13213898	no
AT3TE54035	chr3	13214200	no
AT3TE54040	chr3	13215350	no
AT3TE54045	chr3	13216316	no
AT3TE54180	chr3	13252197	no
AT3TE54450	chr3	13316317	no
AT3TE54455	chr3	13323211	no
AT3TE54580	chr3	13380490	no
AT3TE54660	chr3	13395067	no
AT3TE54675	chr3	13398863	no
AT3TE54695	chr3	13405030	no
AT3TE54700	chr3	13404934	no
AT3TE54705	chr3	13412098	no
AT3TE54710	chr3	13421909	no
AT3TE54715	chr3	13423042	no
AT3TE54720	chr3	13423091	no
AT3TE54730	chr3	13423939	no
AT3TE54735	chr3	13439669	no
[truncated: 2,182 more rows]

## Sheet: Figure_3A
TE	col0-r1	col0-r2	col0-r3	callus-r1	callus-r2	callus-r3
ATREP1	0	0.0139218	0.00750188	0.0325915	0.0343361	0.0348564
ATLINE1A	0.00827883	0.0119329	0	0.0372474	0.0316949	0.0351683
ATREP15	0	0.00994411	0	0.0325915	0.0396186	0.0387492
ATCOPIA56	0.0248365	0.0278435	0.0300075	0.0605271	0.0713135	0.067221
TA11	0.0248365	0.0139218	0.0150038	0.0977745	0.0739547	0.079957
ENDOVIR1	0.0248365	0.0139218	0.0225056	0.111742	0.0924434	0.10683
ATCOPIA8A	0.0289759	0.0357988	0.0375094	0.111742	0.10565	0.118494
ATCOPIA11	0.0255336	0.0218771	0.0225056	0.121054	0.110932	0.108013
ATCOPIA66	0.0124182	0.0159106	0.0150038	0.12571	0.113573	0.11664
ATCOPIA53	0	0.00566468	0	0.200205	0.210353	0.20081

[truncated: 19 more sheets: Figure_3B, Figure_3C, Figure_3D, Figure_S1A, Figure_S1B, Figure_S3A, Figure_S3B, Figure_S3C, Figure_S5, Figure S6_A, Figure S6_B, Figure_S7A, Figure_S7B, Figure_S7C, Figure_S15, Figure_S16, Figure_S17A, Figure_S17B, Figure_S18]
